# Supplementary material for: Disease candidate gene identification and prioritization using protein interaction networks
Source: BMC Bioinformatics. 2009 Feb 27;10:73. doi: 10.1186/1471-2105-10-73 (PMC2657789; doi:10.1186/1471-2105-10-73)
Supplement: Additional file 4 — Prioritized candidate genes for cardiac septal defects using PPIN- and functional annotation- based methods. [file 1471-2105-10-73-S4.xls]

## Sheet: PPIN_Rankings
Additional File 4: This file has 2 worksheets that show the prioritized candidate genes for cardiac septal defect using PPIN- and functional annotation- based methods (ToppGene)
(See Additional File 3 for the training and test set genes)
Worksheet 1 ("PPIN_Rankings") shows prioritization results using the three algorithms, namely, K Step Markov, Hits with Priors and PageRank with Priors
Worksheet 2 ("ToppGene_Rankings") shows prioritization results based on integrative functional annotation (using ToppGene server) (Chen et al., 2007) http://toppgene.cchmc.org)
Number of genes in training set:	65						Number of genes in training set:	65						Number of genes in training set:	65
Number of genes in test set:	420						Number of genes in test set:	420						Number of genes in test set:	420
Prioritization method:	K_STEP_MARKOV						Prioritization method:	HITS_WITH_PRIORS						Prioritization method:	PAGE_RANK_WITH_PRIORS
Prioritization parameter:	6						Prioritization parameter:	0.3						Prioritization parameter:	0.3
Analysis took:	1 seconds						Analysis took:	2 seconds						Analysis took:	3 seconds
Analysis finished at:	Thu Nov 13 14:05:46 EST 2008						Analysis finished at:	Thu Nov 13 14:07:30 EST 2008						Analysis finished at:	Thu Nov 13 14:09:00 EST 2008
Training Gene Subnetwork							Training Gene Subnetwork							Training Gene Subnetwork
Number of genes: 475							Number of genes: 475							Number of genes: 475
Number of interactions: 1439							Number of interactions: 1439							Number of interactions: 1439
Rank	ID	Name	Interactant count	Score			Rank	ID	Name	Interactant count	Score			Rank	ID	Name	Interactant count	Score
1	58498	MYL7	1	0.00931677			1	58498	MYL7	1	0.00895058			1	58498	MYL7	1	0.00895058
2	5824	PEX19	14	0.00644758			2	5824	PEX19	14	0.0066857			2	5824	PEX19	14	0.0066857
3	3065	HDAC1	112	0.00460439			3	9500	MAGED1	37	0.00539623			3	9500	MAGED1	37	0.00539623
4	9500	MAGED1	37	0.0043503			4	650	BMP2	13	0.00536579			4	650	BMP2	13	0.00536579
5	650	BMP2	13	0.0043503			5	3065	HDAC1	112	0.00506725			5	3065	HDAC1	112	0.00506725
6	6722	SRF	41	0.00329111			6	3476	IGBP1	5	0.00345846			6	3476	IGBP1	5	0.00345846
7	3476	IGBP1	5	0.0032764			7	11043	MID2	4	0.00327867			7	11043	MID2	4	0.00327867
8	4088	SMAD3	95	0.00310573			8	4088	SMAD3	95	0.00306204			8	4088	SMAD3	95	0.00306204
9	11043	MID2	4	0.00302213			9	6722	SRF	41	0.00302016			9	6722	SRF	41	0.00302016
10	2033	EP300	109	0.00300867			10	4609	MYC	102	0.00282002			10	4609	MYC	102	0.00282002
11	4609	MYC	102	0.00276626			11	2247	FGF2	22	0.00278809			11	2247	FGF2	22	0.00278809
12	4087	SMAD2	58	0.00265632			12	4087	SMAD2	58	0.00273389			12	4087	SMAD2	58	0.00273389
13	1387	CREBBP	104	0.00256735			13	8841	HDAC3	60	0.00251217			13	8841	HDAC3	60	0.00251217
14	7040	TGFB1	32	0.00252775			14	4086	SMAD1	43	0.00250494			14	4086	SMAD1	43	0.00250494
15	2247	FGF2	22	0.00250833			15	2033	EP300	109	0.00240355			15	2033	EP300	109	0.00240355
16	4086	SMAD1	43	0.00247688			16	7040	TGFB1	32	0.00228645			16	7040	TGFB1	32	0.00228645
17	367	AR	123	0.00234592			17	8076	MFAP5	3	0.00226257			17	8076	MFAP5	3	0.00226257
18	8841	HDAC3	60	0.0023091			18	1387	CREBBP	104	0.00226233			18	1387	CREBBP	104	0.00226233
19	1634	DCN	23	0.00215127			19	9063	PIAS2	19	0.00216752			19	9063	PIAS2	19	0.00216752
20	2885	GRB2	171	0.00213134			20	1634	DCN	23	0.00207978			20	1634	DCN	23	0.00207978
21	4089	SMAD4	78	0.00209405			21	3720	JARID2	3	0.00203314			21	3720	JARID2	3	0.00203314
22	2335	FN1	58	0.00204898			22	5080	PAX6	12	0.00200455			22	5080	PAX6	12	0.00200455
23	7048	TGFBR2	32	0.00203953			23	367	AR	123	0.001994			23	367	AR	123	0.001994
24	7057	THBS1	33	0.00203819			24	7048	TGFBR2	32	0.00198441			24	7048	TGFBR2	32	0.00198441
25	3720	JARID2	3	0.00200449			25	7057	THBS1	33	0.00196833			25	7057	THBS1	33	0.00196833
26	2099	ESR1	132	0.00200079			26	3481	IGF2	13	0.00195703			26	3481	IGF2	13	0.00195703
27	8076	MFAP5	3	0.00197479			27	5451	POU2F1	29	0.0019474			27	5451	POU2F1	29	0.0019474
28	672	BRCA1	143	0.00192312			28	163732	CITED4	4	0.00192297			28	163732	CITED4	4	0.00192297
29	7329	UBE2I	83	0.00191542			29	54512	EXOSC4	20	0.00186184			29	54512	EXOSC4	20	0.00186184
30	3725	JUN	98	0.0018358			30	4090	SMAD5	18	0.00177222			30	4090	SMAD5	18	0.00177222
31	1956	EGFR	112	0.0018348			31	7329	UBE2I	83	0.0017668			31	7329	UBE2I	83	0.0017668
32	5080	PAX6	12	0.00179205			32	58533	SNX6	14	0.00176348			32	58533	SNX6	14	0.00176348
33	9063	PIAS2	19	0.0017913			33	10907	TXNL4A	2	0.00174138			33	10907	TXNL4A	2	0.00174138
34	5925	RB1	121	0.00176445			34	2353	FOS	45	0.00173166			34	2353	FOS	45	0.00173166
35	2353	FOS	45	0.00175399			35	10518	CIB2	2	0.00172795			35	10518	CIB2	2	0.00172795
36	3481	IGF2	13	0.00171909			36	6860	SYT4	9	0.00172731			36	6860	SYT4	9	0.00172731
37	10907	TXNL4A	2	0.00171155			37	4089	SMAD4	78	0.00170879			37	4089	SMAD4	78	0.00170879
38	1499	CTNNB1	118	0.00171129			38	4147	MATN2	11	0.00170523			38	4147	MATN2	11	0.00170523
39	5451	POU2F1	29	0.00167773			39	2885	GRB2	171	0.00169625			39	2885	GRB2	171	0.00169625
40	4090	SMAD5	18	0.00166147			40	2902	GRIN1	50	0.00169521			40	2902	GRIN1	50	0.00169521
41	5970	RELA	106	0.0016505			41	2099	ESR1	132	0.00168814			41	2099	ESR1	132	0.00168814
42	2199	FBLN2	19	0.00164947			42	9392	TGFBRAP1	9	0.00168582			42	9392	TGFBRAP1	9	0.00168582
43	4147	MATN2	11	0.00162465			43	1861	TOR1A	5	0.0016625			43	1861	TOR1A	5	0.0016625
44	28996	HIPK2	20	0.00162035			44	22943	DKK1	7	0.00161148			44	22943	DKK1	7	0.00161148
45	6714	SRC	121	0.00161372			45	4001	LMNB1	12	0.0015768			45	4001	LMNB1	12	0.0015768
46	3066	HDAC2	58	0.00159888			46	8312	AXIN1	17	0.00157116			46	8312	AXIN1	17	0.00157116
47	1861	TOR1A	5	0.00159592			47	28996	HIPK2	20	0.001563			47	28996	HIPK2	20	0.001563
48	163732	CITED4	4	0.00158174			48	3725	JUN	98	0.00156171			48	3725	JUN	98	0.00156171
49	351	APP	63	0.00157915			49	4692	NDN	17	0.00156031			49	4692	NDN	17	0.00156031
50	54512	EXOSC4	20	0.00156888			50	3066	HDAC2	58	0.00154053			50	3066	HDAC2	58	0.00154053
51	5595	MAPK3	58	0.00155126			51	2199	FBLN2	19	0.00151862			51	2199	FBLN2	19	0.00151862
52	58533	SNX6	14	0.00153674			52	2335	FN1	58	0.00151731			52	2335	FN1	58	0.00151731
53	2902	GRIN1	50	0.0015147			53	5454	POU3F2	7	0.00149841			53	5454	POU3F2	7	0.00149841
54	22943	DKK1	7	0.00151151			54	1956	EGFR	112	0.00149667			54	1956	EGFR	112	0.00149667
55	4001	LMNB1	12	0.00148725			55	1974	EIF4A2	25	0.00148926			55	1974	EIF4A2	25	0.00148926
56	8312	AXIN1	17	0.00144018			56	672	BRCA1	143	0.00147913			56	672	BRCA1	143	0.00147913
57	4692	NDN	17	0.00142654			57	51729	WBP11	15	0.00145257			57	51729	WBP11	15	0.00145257
58	9392	TGFBRAP1	9	0.00142451			58	51205	ACP6	7	0.00143477			58	51205	ACP6	7	0.00143477
59	4853	NOTCH2	10	0.00141271			59	6310	ATXN1	6	0.00140525			59	6310	ATXN1	6	0.00140525
60	633	BGN	15	0.0013975			60	7341	SUMO1	40	0.00139769			60	7341	SUMO1	40	0.00139769
61	2192	FBLN1	12	0.00138551			61	5595	MAPK3	58	0.00137727			61	5595	MAPK3	58	0.00137727
62	5578	PRKCA	54	0.001377			62	5578	PRKCA	54	0.00136183			62	5578	PRKCA	54	0.00136183
63	6860	SYT4	9	0.00135577			63	204851	HIPK1	6	0.00136124			63	204851	HIPK1	6	0.00136124
64	7341	SUMO1	40	0.00134998			64	4853	NOTCH2	10	0.00135895			64	4853	NOTCH2	10	0.00135895
65	10518	CIB2	2	0.00134978			65	23184	MESDC2	1	0.001354			65	23184	MESDC2	1	0.001354
66	3688	ITGB1	50	0.00134876			66	5925	RB1	121	0.0013419			66	5925	RB1	121	0.0013419
67	5335	PLCG1	73	0.00133689			67	6714	SRC	121	0.00133131			67	6714	SRC	121	0.00133131
68	5454	POU3F2	7	0.00133624			68	1822	ATN1	14	0.00132474			68	1822	ATN1	14	0.00132474
69	204851	HIPK1	6	0.0013265			69	3992	FADS1	2	0.00131973			69	3992	FADS1	2	0.00131973
70	659	BMPR2	24	0.00130655			70	2146	EZH2	8	0.00130953			70	2146	EZH2	8	0.00130953
71	7532	YWHAG	108	0.00129811			71	5335	PLCG1	73	0.00129557			71	5335	PLCG1	73	0.00129557
72	5295	PIK3R1	104	0.001293			72	7266	DNAJC7	5	0.00127662			72	7266	DNAJC7	5	0.00127662
73	811	CALR	33	0.0012842			73	3688	ITGB1	50	0.0012712			73	3688	ITGB1	50	0.0012712
74	1974	EIF4A2	25	0.00128277			74	4237	MFAP2	4	0.00125001			74	4237	MFAP2	4	0.00125001
75	51729	WBP11	15	0.0012556			75	633	BGN	15	0.00124948			75	633	BGN	15	0.00124948
76	6256	RXRA	62	0.00123912			76	1499	CTNNB1	118	0.00122421			76	1499	CTNNB1	118	0.00122421
77	91	ACVR1B	15	0.00123778			77	7532	YWHAG	108	0.00121486			77	7532	YWHAG	108	0.00121486
78	51205	ACP6	7	0.0012343			78	5970	RELA	106	0.00120787			78	5970	RELA	106	0.00120787
79	857	CAV1	50	0.00120091			79	857	CAV1	50	0.00118401			79	857	CAV1	50	0.00118401
80	596	BCL2	68	0.00119817			80	351	APP	63	0.00118016			80	351	APP	63	0.00118016
81	4237	MFAP2	4	0.0011922			81	6256	RXRA	62	0.00117526			81	6256	RXRA	62	0.00117526
82	5894	RAF1	73	0.00118865			82	2192	FBLN1	12	0.0011663			82	2192	FBLN1	12	0.0011663
83	6310	ATXN1	6	0.00118361			83	811	CALR	33	0.00115985			83	811	CALR	33	0.00115985
84	1462	VCAN	17	0.00116896			84	4301	MLLT4	33	0.00115925			84	4301	MLLT4	33	0.00115925
85	5663	PSEN1	35	0.00112458			85	7020	TFAP2A	10	0.00114818			85	7020	TFAP2A	10	0.00114818
86	4301	MLLT4	33	0.00112271			86	5663	PSEN1	35	0.00113812			86	5663	PSEN1	35	0.00113812
87	23184	MESDC2	1	0.0011051			87	7013	TERF1	14	0.00113181			87	7013	TERF1	14	0.00113181
88	7020	TFAP2A	10	0.00108352			88	5295	PIK3R1	104	0.00111133			88	5295	PIK3R1	104	0.00111133
89	5914	RARA	47	0.00105669			89	596	BCL2	68	0.0010931			89	596	BCL2	68	0.0010931
90	1822	ATN1	14	0.00105278			90	7022	TFAP2C	4	0.00109164			90	7022	TFAP2C	4	0.00109164
91	2534	FYN	100	0.0010509			91	1462	VCAN	17	0.00106121			91	1462	VCAN	17	0.00106121
92	3992	FADS1	2	0.00105057			92	5914	RARA	47	0.00104445			92	5914	RARA	47	0.00104445
93	1869	E2F1	74	0.00104852			93	91	ACVR1B	15	0.00103612			93	91	ACVR1B	15	0.00103612
94	7528	YY1	26	0.00104752			94	4242	MFNG	3	0.00102908			94	4242	MFNG	3	0.00102908
95	6774	STAT3	67	0.0010401			95	23468	CBX5	29	0.0010034			95	23468	CBX5	29	0.0010034
96	5371	PML	52	0.00103869			96	4854	NOTCH3	7	0.000995564			96	4854	NOTCH3	7	0.000995564
97	4790	NFKB1	81	0.00103561			97	5294	PIK3CG	12	0.000994224			97	5294	PIK3CG	12	0.000994224
98	3624	INHBA	12	0.00103466			98	7528	YY1	26	0.000976194			98	7528	YY1	26	0.000976194
99	51684	SUFU	23	0.00103374			99	2811	GP1BA	14	0.000945981			99	2811	GP1BA	14	0.000945981
100	4208	MEF2C	11	0.00101928			100	26993	AKAP8L	10	0.000940155			100	26993	AKAP8L	10	0.000940155
101	2146	EZH2	8	0.00101799			101	659	BMPR2	24	0.000931081			101	659	BMPR2	24	0.000931081
102	7042	TGFB2	14	0.00101607			102	51684	SUFU	23	0.000924369			102	51684	SUFU	23	0.000924369
103	1874	E2F4	70	0.0010033			103	7067	THRA	25	0.000920786			103	7067	THRA	25	0.000920786
104	7022	TFAP2C	4	0.00100224			104	54751	FBLIM1	3	0.00091994			104	54751	FBLIM1	3	0.00091994
105	3643	INSR	46	0.00098449			105	4867	NPHP1	11	0.000907935			105	4867	NPHP1	11	0.000907935
106	7266	DNAJC7	5	0.000979908			106	4208	MEF2C	11	0.000895132			106	4208	MEF2C	11	0.000895132
107	2022	ENG	10	0.000974543			107	4653	MYOC	4	0.000891211			107	4653	MYOC	4	0.000891211
108	23468	CBX5	29	0.000972736			108	8022	LHX3	6	0.000882504			108	8022	LHX3	6	0.000882504
109	7013	TERF1	14	0.000964731			109	5894	RAF1	73	0.000881298			109	5894	RAF1	73	0.000881298
110	960	CD44	30	0.000963887			110	2064	ERBB2	46	0.000868369			110	2064	ERBB2	46	0.000868369
111	4854	NOTCH3	7	0.000957205			111	960	CD44	30	0.000865156			111	960	CD44	30	0.000865156
112	2064	ERBB2	46	0.000944619			112	2246	FGF1	13	0.000861471			112	2246	FGF1	13	0.000861471
113	4653	MYOC	4	0.000919142			113	9759	HDAC4	26	0.000859021			113	9759	HDAC4	26	0.000859021
114	655	BMP7	10	0.000906182			114	6774	STAT3	67	0.000848027			114	6774	STAT3	67	0.000848027
115	5294	PIK3CG	12	0.000905342			115	3624	INHBA	12	0.00084184			115	3624	INHBA	12	0.00084184
116	6464	SHC1	89	0.000904295			116	11335	CBX3	12	0.000826992			116	11335	CBX3	12	0.000826992
117	9759	HDAC4	26	0.000877755			117	7082	TJP1	27	0.000823255			117	7082	TJP1	27	0.000823255
118	3625	INHBB	9	0.000876121			118	2534	FYN	100	0.000821424			118	2534	FYN	100	0.000821424
119	5111	PCNA	72	0.000872792			119	8409	UXT	14	0.000818527			119	8409	UXT	14	0.000818527
120	2516	NR5A1	14	0.000872068			120	2252	FGF7	7	0.000811298			120	2252	FGF7	7	0.000811298
121	4242	MFNG	3	0.000867563			121	6732	SRPK1	17	0.000807961			121	6732	SRPK1	17	0.000807961
122	9656	MDC1	15	0.000854504			122	7182	NR2C2	7	0.000798133			122	7182	NR2C2	7	0.000798133
123	2811	GP1BA	14	0.000853292			123	1869	E2F1	74	0.000794965			123	1869	E2F1	74	0.000794965
124	472	ATM	45	0.000849082			124	1874	E2F4	70	0.000793646			124	1874	E2F4	70	0.000793646
125	2246	FGF1	13	0.00084884			125	9656	MDC1	15	0.00079343			125	9656	MDC1	15	0.00079343
126	7067	THRA	25	0.000846775			126	2516	NR5A1	14	0.000790263			126	2516	NR5A1	14	0.000790263
127	2932	GSK3B	46	0.000846596			127	10014	HDAC5	24	0.000788919			127	10014	HDAC5	24	0.000788919
128	7082	TJP1	27	0.00084509			128	5664	PSEN2	18	0.000787553			128	5664	PSEN2	18	0.000787553
129	26993	AKAP8L	10	0.00083587			129	7042	TGFB2	14	0.000781509			129	7042	TGFB2	14	0.000781509
130	54751	FBLIM1	3	0.000828274			130	5371	PML	52	0.000775309			130	5371	PML	52	0.000775309
131	9464	HAND2	12	0.000818794			131	7253	TSHR	15	0.000769831			131	7253	TSHR	15	0.000769831
132	8022	LHX3	6	0.000816163			132	2022	ENG	10	0.00076971			132	2022	ENG	10	0.00076971
133	1397	CRIP2	3	0.000814162			133	2250	FGF5	6	0.000767643			133	2250	FGF5	6	0.000767643
134	4867	NPHP1	11	0.000805689			134	4790	NFKB1	81	0.000764991			134	4790	NFKB1	81	0.000764991
135	6690	SPINK1	4	0.000802139			135	3643	INSR	46	0.000764027			135	3643	INSR	46	0.000764027
136	7186	TRAF2	138	0.000793427			136	11156	PTP4A3	36	0.000762988			136	11156	PTP4A3	36	0.000762988
137	11156	PTP4A3	36	0.000778122			137	9464	HAND2	12	0.000762023			137	9464	HAND2	12	0.000762023
138	10014	HDAC5	24	0.000775343			138	9355	LHX2	3	0.000761413			138	9355	LHX2	3	0.000761413
139	2252	FGF7	7	0.000772217			139	1397	CRIP2	3	0.000759569			139	1397	CRIP2	3	0.000759569
140	4318	MMP9	20	0.00076852			140	655	BMP7	10	0.000750622			140	655	BMP7	10	0.000750622
141	3716	JAK1	46	0.000762463			141	3625	INHBB	9	0.000747016			141	3625	INHBB	9	0.000747016
142	5747	PTK2	64	0.000750121			142	3716	JAK1	46	0.000746789			142	3716	JAK1	46	0.000746789
143	1742	DLG4	86	0.000732624			143	5910	RAP1GDS1	9	0.000744456			143	5910	RAP1GDS1	9	0.000744456
144	5664	PSEN2	18	0.000729786			144	604	BCL6	23	0.000742253			144	604	BCL6	23	0.000742253
145	1432	MAPK14	47	0.000722346			145	8904	CPNE1	14	0.000732431			145	8904	CPNE1	14	0.000732431
146	11335	CBX3	12	0.000717691			146	131034	CPNE4	14	0.000732431			146	131034	CPNE4	14	0.000732431
147	7112	TMPO	7	0.000709882			147	23360	FNBP4	5	0.000723754			147	23360	FNBP4	5	0.000723754
148	604	BCL6	23	0.000707542			148	2254	FGF9	2	0.000719549			148	2254	FGF9	2	0.000719549
149	3547	IGSF1	8	0.000707344			149	84838	ZNF496	3	0.000715474			149	84838	ZNF496	3	0.000715474
150	2010	EMD	11	0.000705014			150	6464	SHC1	89	0.000709027			150	6464	SHC1	89	0.000709027
151	8409	UXT	14	0.00070347			151	8036	SHOC2	4	0.000705208			151	8036	SHOC2	4	0.000705208
152	5879	RAC1	72	0.000698501			152	5111	PCNA	72	0.000693824			152	5111	PCNA	72	0.000693824
153	5499	PPP1CA	37	0.000697317			153	776	CACNA1D	2	0.00069347			153	776	CACNA1D	2	0.00069347
154	2250	FGF5	6	0.000690382			154	472	ATM	45	0.000684178			154	472	ATM	45	0.000684178
155	131034	CPNE4	14	0.000687223			155	2255	FGF10	1	0.000683642			155	2255	FGF10	1	0.000683642
156	8904	CPNE1	14	0.000687223			156	7112	TMPO	7	0.000676525			156	7112	TMPO	7	0.000676525
157	22918	CD93	20	0.000685511			157	6690	SPINK1	4	0.000671412			157	6690	SPINK1	4	0.000671412
158	6732	SRPK1	17	0.000683119			158	23414	ZFPM2	4	0.000671322			158	23414	ZFPM2	4	0.000671322
159	7253	TSHR	15	0.00068152			159	5581	PRKCE	29	0.00066829			159	5581	PRKCE	29	0.00066829
160	1991	ELA2	14	0.000679572			160	27148	STK36	7	0.000667962			160	27148	STK36	7	0.000667962
161	3626	INHBC	6	0.00067408			161	4776	NFATC4	4	0.000665351			161	4776	NFATC4	4	0.000665351
162	23414	ZFPM2	4	0.00067088			162	2010	EMD	11	0.000664374			162	2010	EMD	11	0.000664374
163	7182	NR2C2	7	0.000665913			163	9770	RASSF2	2	0.000658487			163	9770	RASSF2	2	0.000658487
164	6643	SNX2	11	0.000664195			164	2932	GSK3B	46	0.000652193			164	2932	GSK3B	46	0.000652193
165	5910	RAP1GDS1	9	0.000659674			165	4318	MMP9	20	0.000647162			165	4318	MMP9	20	0.000647162
166	4776	NFATC4	4	0.000654654			166	5598	MAPK7	10	0.00063802			166	5598	MAPK7	10	0.00063802
167	4856	NOV	10	0.00064865			167	10013	HDAC6	10	0.000635594			167	10013	HDAC6	10	0.000635594
168	6642	SNX1	11	0.000647118			168	6643	SNX2	11	0.0006339			168	6643	SNX2	11	0.0006339
169	3958	LGALS3	8	0.000645022			169	3547	IGSF1	8	0.000629786			169	3547	IGSF1	8	0.000629786
170	3516	RBPJ	12	0.000642268			170	6642	SNX1	11	0.000623956			170	6642	SNX1	11	0.000623956
171	27148	STK36	7	0.000640432			171	5747	PTK2	64	0.000620979			171	5747	PTK2	64	0.000620979
172	6678	SPARC	14	0.000637879			172	83593	RASSF5	8	0.000617462			172	83593	RASSF5	8	0.000617462
173	5599	MAPK8	52	0.000636143			173	221184	CPNE2	8	0.000615833			173	221184	CPNE2	8	0.000615833
174	6885	MAP3K7	59	0.000634611			174	3626	INHBC	6	0.000615599			174	3626	INHBC	6	0.000615599
175	5581	PRKCE	29	0.000632643			175	9641	IKBKE	32	0.000614371			175	9641	IKBKE	32	0.000614371
176	387	RHOA	66	0.000627759			176	3329	HSPD1	12	0.000609704			176	3329	HSPD1	12	0.000609704
177	4791	NFKB2	42	0.000622398			177	7545	ZIC1	3	0.000608038			177	7545	ZIC1	3	0.000608038
178	9355	LHX2	3	0.000620814			178	7546	ZIC2	3	0.000608038			178	7546	ZIC2	3	0.000608038
179	2254	FGF9	2	0.000619924			179	1991	ELA2	14	0.000601767			179	1991	ELA2	14	0.000601767
180	4015	LOX	3	0.000616745			180	6626	SNRPA	7	0.000598043			180	6626	SNRPA	7	0.000598043
181	3932	LCK	56	0.000614071			181	22918	CD93	20	0.000593726			181	22918	CD93	20	0.000593726
182	8200	GDF5	6	0.000611665			182	9051	PSTPIP1	27	0.000593403			182	9051	PSTPIP1	27	0.000593403
183	6772	STAT1	44	0.000610348			183	4582	MUC1	22	0.000593224			183	4582	MUC1	22	0.000593224
184	7409	VAV1	48	0.000609332			184	7186	TRAF2	138	0.000591175			184	7186	TRAF2	138	0.000591175
185	22938	SNW1	15	0.000607512			185	1999	ELF3	16	0.000589271			185	1999	ELF3	16	0.000589271
186	545	ATR	34	0.000603703			186	2038	EPB42	9	0.000579271			186	2038	EPB42	9	0.000579271
187	8036	SHOC2	4	0.000596777			187	3958	LGALS3	8	0.000575093			187	3958	LGALS3	8	0.000575093
188	9641	IKBKE	32	0.000591831			188	7291	TWIST1	7	0.000574174			188	7291	TWIST1	7	0.000574174
189	5598	MAPK7	10	0.000590591			189	6271	S100A1	16	0.000573493			189	6271	S100A1	16	0.000573493
190	5921	RASA1	50	0.000583832			190	4300	MLLT3	4	0.000570912			190	4300	MLLT3	4	0.000570912
191	4690	NCK1	50	0.000582901			191	55333	SYNJ2BP	7	0.000570518			191	55333	SYNJ2BP	7	0.000570518
192	776	CACNA1D	2	0.000578256			192	6678	SPARC	14	0.000567328			192	6678	SPARC	14	0.000567328
193	4092	SMAD7	22	0.000572141			193	2702	GJA5	2	0.000565548			193	2702	GJA5	2	0.000565548
194	4582	MUC1	22	0.000569086			194	8200	GDF5	6	0.000563953			194	8200	GDF5	6	0.000563953
195	4292	MLH1	23	0.00056846			195	1742	DLG4	86	0.000555273			195	1742	DLG4	86	0.000555273
196	369	ARAF	22	0.000563662			196	4015	LOX	3	0.000553925			196	4015	LOX	3	0.000553925
197	2255	FGF10	1	0.000562887			197	10235	RASGRP2	2	0.000553159			197	10235	RASGRP2	2	0.000553159
198	8440	NCK2	32	0.000559697			198	1453	CSNK1D	11	0.000551634			198	1453	CSNK1D	11	0.000551634
199	83593	RASSF5	8	0.000557976			199	6772	STAT1	44	0.000550655			199	6772	STAT1	44	0.000550655
200	23360	FNBP4	5	0.000555461			200	2700	GJA3	4	0.000549264			200	2700	GJA3	4	0.000549264
201	9051	PSTPIP1	27	0.000554988			201	4791	NFKB2	42	0.000548967			201	4791	NFKB2	42	0.000548967
202	7049	TGFBR3	9	0.000554238			202	5879	RAC1	72	0.000542828			202	5879	RAC1	72	0.000542828
203	580	BARD1	35	0.00055413			203	6720	SREBF1	7	0.000542428			203	6720	SREBF1	7	0.000542428
204	3329	HSPD1	12	0.000553554			204	26092	TOR1AIP1	3	0.000533302			204	26092	TOR1AIP1	3	0.000533302
205	5657	PRTN3	8	0.000550891			205	239	ALOX12	5	0.000532183			205	239	ALOX12	5	0.000532183
206	6626	SNRPA	7	0.000549572			206	2040	STOM	7	0.000531462			206	2040	STOM	7	0.000531462
207	7546	ZIC2	3	0.000549203			207	5499	PPP1CA	37	0.000528243			207	5499	PPP1CA	37	0.000528243
208	7545	ZIC1	3	0.000549203			208	3516	RBPJ	12	0.000527541			208	3516	RBPJ	12	0.000527541
209	7043	TGFB3	9	0.000548606			209	4856	NOV	10	0.000527087			209	4856	NOV	10	0.000527087
210	10013	HDAC6	10	0.000543243			210	1432	MAPK14	47	0.000524363			210	1432	MAPK14	47	0.000524363
211	6720	SREBF1	7	0.000543065			211	9816	URB2	2	0.000523309			211	9816	URB2	2	0.000523309
212	9794	MAML1	7	0.000542504			212	545	ATR	34	0.000520148			212	545	ATR	34	0.000520148
213	84838	ZNF496	3	0.000540102			213	134147	CMBL	5	0.000518502			213	134147	CMBL	5	0.000518502
214	1999	ELF3	16	0.0005378			214	5296	PIK3R2	20	0.00051498			214	5296	PIK3R2	20	0.00051498
215	998	CDC42	66	0.000536882			215	5657	PRTN3	8	0.000514307			215	5657	PRTN3	8	0.000514307
216	51176	LEF1	20	0.000531923			216	23345	SYNE1	6	0.000511895			216	23345	SYNE1	6	0.000511895
217	22795	NID2	4	0.000529264			217	22938	SNW1	15	0.000507449			217	22938	SNW1	15	0.000507449
218	239	ALOX12	5	0.0005277			218	4292	MLH1	23	0.000499311			218	4292	MLH1	23	0.000499311
219	28514	DLL1	5	0.000525831			219	3932	LCK	56	0.000499089			219	3932	LCK	56	0.000499089
220	9770	RASSF2	2	0.000522274			220	7409	VAV1	48	0.00049891			220	7409	VAV1	48	0.00049891
221	1398	CRK	45	0.000516576			221	22795	NID2	4	0.000498721			221	22795	NID2	4	0.000498721
222	221184	CPNE2	8	0.00051487			222	5034	P4HB	15	0.000497105			222	5034	P4HB	15	0.000497105
223	4683	NBN	19	0.000512078			223	387	RHOA	66	0.00049384			223	387	RHOA	66	0.00049384
224	55333	SYNJ2BP	7	0.000511953			224	3674	ITGA2B	12	0.000491021			224	3674	ITGA2B	12	0.000491021
225	2038	EPB42	9	0.000500387			225	6885	MAP3K7	59	0.000489804			225	6885	MAP3K7	59	0.000489804
226	7045	TGFBI	8	0.000500226			226	8440	NCK2	32	0.000488121			226	8440	NCK2	32	0.000488121
227	641	BLM	27	0.000499697			227	5599	MAPK8	52	0.000487699			227	5599	MAPK8	52	0.000487699
228	26092	TOR1AIP1	3	0.000499443			228	580	BARD1	35	0.000485224			228	580	BARD1	35	0.000485224
229	5034	P4HB	15	0.00049912			229	4069	LYZ	6	0.000482974			229	4069	LYZ	6	0.000482974
230	5296	PIK3R2	20	0.000498278			230	4690	NCK1	50	0.000479308			230	4690	NCK1	50	0.000479308
231	7291	TWIST1	7	0.000496733			231	2219	FCN1	2	0.000474688			231	2219	FCN1	2	0.000474688
232	3674	ITGA2B	12	0.000495276			232	948	CD36	14	0.000473993			232	948	CD36	14	0.000473993
233	3572	IL6ST	25	0.000494759			233	7045	TGFBI	8	0.000472838			233	7045	TGFBI	8	0.000472838
234	4069	LYZ	6	0.000492419			234	4683	NBN	19	0.000470252			234	4683	NBN	19	0.000470252
235	7428	VHL	60	0.000491835			235	9794	MAML1	7	0.000465546			235	9794	MAML1	7	0.000465546
236	6271	S100A1	16	0.00049066			236	9987	HNRPDL	2	0.000461543			236	9987	HNRPDL	2	0.000461543
237	23345	SYNE1	6	0.000489034			237	242	ALOX12B	2	0.000461137			237	242	ALOX12B	2	0.000461137
238	1445	CSK	29	0.00048583			238	51103	NDUFAF1	2	0.000460912			238	51103	NDUFAF1	2	0.000460912
239	9816	URB2	2	0.000484013			239	28514	DLL1	5	0.000458992			239	28514	DLL1	5	0.000458992
240	2702	GJA5	2	0.000481288			240	1950	EGF	10	0.000454452			240	1950	EGF	10	0.000454452
241	23118	MAP3K7IP2	37	0.000479961			241	5921	RASA1	50	0.000452331			241	5921	RASA1	50	0.000452331
242	1399	CRKL	44	0.000479005			242	3572	IL6ST	25	0.000450857			242	3572	IL6ST	25	0.000450857
243	1950	EGF	10	0.00047271			243	369	ARAF	22	0.000450701			243	369	ARAF	22	0.000450701
244	3732	CD82	32	0.000472119			244	641	BLM	27	0.000448053			244	641	BLM	27	0.000448053
245	948	CD36	14	0.000471873			245	1445	CSK	29	0.000446403			245	1445	CSK	29	0.000446403
246	9372	ZFYVE9	21	0.000471074			246	7450	VWF	7	0.000446071			246	7450	VWF	7	0.000446071
247	2219	FCN1	2	0.000471072			247	51176	LEF1	20	0.000443841			247	51176	LEF1	20	0.000443841
248	2040	STOM	7	0.000463196			248	445	ASS1	2	0.000439012			248	445	ASS1	2	0.000439012
249	10235	RASGRP2	2	0.000461696			249	1398	CRK	45	0.000437217			249	1398	CRK	45	0.000437217
250	1453	CSNK1D	11	0.000460085			250	4092	SMAD7	22	0.000436549			250	4092	SMAD7	22	0.000436549
251	1871	E2F3	22	0.000458259			251	1601	DAB2	16	0.000432364			251	1601	DAB2	16	0.000432364
252	1601	DAB2	16	0.000451719			252	8187	ZNF239	1	0.000431329			252	26502	NARF	1	0.000431329
253	5981	RFC1	20	0.00044737			253	26502	NARF	1	0.000431329			253	8187	ZNF239	1	0.000431329
254	2700	GJA3	4	0.000445592			254	3732	CD82	32	0.000428371			254	3732	CD82	32	0.000428371
255	3714	JAG2	3	0.000444778			255	60681	FKBP10	1	0.000424672			255	60681	FKBP10	1	0.000424672
256	4300	MLLT3	4	0.000441113			256	7709	ZBTB17	15	0.000422628			256	7709	ZBTB17	15	0.000422628
257	5901	RAN	32	0.000440264			257	998	CDC42	66	0.0004217			257	998	CDC42	66	0.0004217
258	5604	MAP2K1	21	0.000439621			258	7049	TGFBR3	9	0.000421683			258	7049	TGFBR3	9	0.000421683
259	1191	CLU	15	0.0004286			259	51691	LSM8	27	0.000419471			259	51691	LSM8	27	0.000419471
260	7709	ZBTB17	15	0.000427647			260	5981	RFC1	20	0.000417798			260	5981	RFC1	20	0.000417798
261	134147	CMBL	5	0.000426381			261	1399	CRKL	44	0.00041662			261	1399	CRKL	44	0.00041662
262	10755	GIPC1	33	0.000425026			262	3714	JAG2	3	0.000405623			262	3714	JAG2	3	0.000405623
263	445	ASS1	2	0.000423163			263	1191	CLU	15	0.000405505			263	1191	CLU	15	0.000405505
264	7450	VWF	7	0.000421039			264	1871	E2F3	22	0.000405025			264	1871	E2F3	22	0.000405025
265	242	ALOX12B	2	0.000414258			265	695	BTK	21	0.000404577			265	695	BTK	21	0.000404577
266	1272	CNTN1	10	0.000413749			266	7043	TGFB3	9	0.000401998			266	7043	TGFB3	9	0.000401998
267	51691	LSM8	27	0.000412854			267	23118	MAP3K7IP2	37	0.000392533			267	23118	MAP3K7IP2	37	0.000392533
268	11200	CHEK2	14	0.000411953			268	3673	ITGA2	7	0.000389266			268	3673	ITGA2	7	0.000389266
269	1111	CHEK1	20	0.000403158			269	7428	VHL	60	0.000388279			269	7428	VHL	60	0.000388279
270	60681	FKBP10	1	0.000400967			270	11200	CHEK2	14	0.000386101			270	11200	CHEK2	14	0.000386101
271	4361	MRE11A	16	0.000397276			271	22926	ATF6	4	0.000383904			271	22926	ATF6	4	0.000383904
272	6237	RRAS	9	0.000397197			272	1111	CHEK1	20	0.000381921			272	1111	CHEK1	20	0.000381921
273	675	BRCA2	23	0.000392632			273	10220	GDF11	1	0.000380658			273	10220	GDF11	1	0.000380658
274	55914	ERBB2IP	16	0.000391606			274	4361	MRE11A	16	0.00037862			274	4361	MRE11A	16	0.00037862
275	4149	MAX	17	0.00038961			275	6237	RRAS	9	0.000376223			275	6237	RRAS	9	0.000376223
276	9223	MAGI1	14	0.000389103			276	5396	PRRX1	4	0.000369536			276	5396	PRRX1	4	0.000369536
277	695	BTK	21	0.0003867			277	2956	MSH6	14	0.00036856			277	2956	MSH6	14	0.00036856
278	10111	RAD50	14	0.000375673			278	9372	ZFYVE9	21	0.000367251			278	9372	ZFYVE9	21	0.000367251
279	2956	MSH6	14	0.000373792			279	1272	CNTN1	10	0.000363759			279	1272	CNTN1	10	0.000363759
280	5155	PDGFB	11	0.000372175			280	4060	LUM	4	0.000363294			280	4060	LUM	4	0.000363294
281	26502	NARF	1	0.000367229			281	10111	RAD50	14	0.000362899			281	10111	RAD50	14	0.000362899
282	8187	ZNF239	1	0.000367229			282	4149	MAX	17	0.000362728			282	4149	MAX	17	0.000362728
283	7535	ZAP70	33	0.000366308			283	5604	MAP2K1	21	0.000361082			283	5604	MAP2K1	21	0.000361082
284	1739	DLG1	46	0.00036254			284	5592	PRKG1	7	0.000360295			284	5592	PRKG1	7	0.000360295
285	320	APBA1	16	0.000357363			285	5901	RAN	32	0.000349574			285	5901	RAN	32	0.000349574
286	3673	ITGA2	7	0.000355685			286	50509	COL5A3	2	0.000344882			286	50509	COL5A3	2	0.000344882
287	9987	HNRPDL	2	0.000353782			287	7535	ZAP70	33	0.000342684			287	7535	ZAP70	33	0.000342684
288	51103	NDUFAF1	2	0.000352081			288	10006	ABI1	16	0.000336228			288	10006	ABI1	16	0.000336228
289	22926	ATF6	4	0.000351941			289	10755	GIPC1	33	0.000335549			289	10755	GIPC1	33	0.000335549
290	5900	RALGDS	14	0.000350154			290	55914	ERBB2IP	16	0.000333422			290	55914	ERBB2IP	16	0.000333422
291	993	CDC25A	24	0.000347494			291	675	BRCA2	23	0.000330703			291	675	BRCA2	23	0.000330703
292	30011	SH3KBP1	25	0.000344486			292	83737	ITCH	9	0.00032991			292	83737	ITCH	9	0.00032991
293	1741	DLG3	33	0.000343651			293	9223	MAGI1	14	0.000329458			293	9223	MAGI1	14	0.000329458
294	7074	TIAM1	16	0.00034125			294	30011	SH3KBP1	25	0.000324014			294	30011	SH3KBP1	25	0.000324014
295	83737	ITCH	9	0.000340813			295	320	APBA1	16	0.000323514			295	320	APBA1	16	0.000323514
296	5592	PRKG1	7	0.000339103			296	3084	NRG1	8	0.00031986			296	3084	NRG1	8	0.00031986
297	10006	ABI1	16	0.000338369			297	2886	GRB7	13	0.000319406			297	2886	GRB7	13	0.000319406
298	338	APOB	16	0.000336966			298	8243	SMC1A	11	0.000316231			298	8243	SMC1A	11	0.000316231
299	5396	PRRX1	4	0.000334158			299	10728	PTGES3	15	0.00031475			299	10728	PTGES3	15	0.00031475
300	55294	FBXW7	9	0.000330364			300	7391	USF1	4	0.000313474			300	7391	USF1	4	0.000313474
301	11171	STRAP	10	0.000324477			301	55294	FBXW7	9	0.000308791			301	55294	FBXW7	9	0.000308791
302	163	AP2B1	25	0.000324151			302	5155	PDGFB	11	0.000307003			302	5155	PDGFB	11	0.000307003
303	64750	SMURF2	9	0.000324066			303	3955	LFNG	2	0.000306067			303	3955	LFNG	2	0.000306067
304	4060	LUM	4	0.000322139			304	7074	TIAM1	16	0.000305717			304	7074	TIAM1	16	0.000305717
305	8029	CUBN	7	0.000321188			305	1739	DLG1	46	0.000300769			305	1739	DLG1	46	0.000300769
306	3955	LFNG	2	0.000317132			306	5036	PA2G4	7	0.000297115			306	5036	PA2G4	7	0.000297115
307	8243	SMC1A	11	0.000314329			307	5900	RALGDS	14	0.000296084			307	5900	RALGDS	14	0.000296084
308	5290	PIK3CA	16	0.000311029			308	186	AGTR2	5	0.000294445			308	186	AGTR2	5	0.000294445
309	10220	GDF11	1	0.00030859			309	6655	SOS2	9	0.000293605			309	6655	SOS2	9	0.000293605
310	113878	DTX2	15	0.000308285			310	2549	GAB1	16	0.000293575			310	2549	GAB1	16	0.000293575
311	6655	SOS2	9	0.000307395			311	1741	DLG3	33	0.00029083			311	1741	DLG3	33	0.00029083
312	213	ALB	17	0.000306671			312	993	CDC25A	24	0.000290176			312	993	CDC25A	24	0.000290176
313	8650	NUMB	11	0.000300915			313	9156	EXO1	5	0.000289717			313	9156	EXO1	5	0.000289717
314	84441	MAML2	2	0.00029885			314	8650	NUMB	11	0.000286695			314	8650	NUMB	11	0.000286695
315	673	BRAF	15	0.000297717			315	11171	STRAP	10	0.00028527			315	11171	STRAP	10	0.00028527
316	2886	GRB7	13	0.000297279			316	113878	DTX2	15	0.000285238			316	113878	DTX2	15	0.000285238
317	5054	SERPINE1	12	0.000297273			317	64750	SMURF2	9	0.000285159			317	64750	SMURF2	9	0.000285159
318	10728	PTGES3	15	0.000296739			318	338	APOB	16	0.000282181			318	338	APOB	16	0.000282181
319	2339	FNTA	5	0.000296357			319	84441	MAML2	2	0.000279391			319	84441	MAML2	2	0.000279391
320	355	FAS	35	0.000296122			320	8029	CUBN	7	0.000279271			320	8029	CUBN	7	0.000279271
321	3084	NRG1	8	0.000295922			321	163	AP2B1	25	0.000276749			321	163	AP2B1	25	0.000276749
322	2549	GAB1	16	0.000291491			322	5999	RGS4	9	0.000276161			322	5999	RGS4	9	0.000276161
323	50509	COL5A3	2	0.00028867			323	5753	PTK6	4	0.000275642			323	5753	PTK6	4	0.000275642
324	6416	MAP2K4	17	0.000274244			324	4437	MSH3	5	0.000274132			324	4437	MSH3	5	0.000274132
325	11186	RASSF1	14	0.000268926			325	6014	RIT2	7	0.000271097			325	6014	RIT2	7	0.000271097
326	5898	RALA	18	0.000262871			326	6453	ITSN1	16	0.000268506			326	6453	ITSN1	16	0.000268506
327	186	AGTR2	5	0.000262213			327	5290	PIK3CA	16	0.000265996			327	5290	PIK3CA	16	0.000265996
328	9156	EXO1	5	0.0002614			328	10818	FRS2	11	0.000264764			328	10818	FRS2	11	0.000264764
329	5036	PA2G4	7	0.000261267			329	529	ATP6V1E1	6	0.000261749			329	529	ATP6V1E1	6	0.000261749
330	6453	ITSN1	16	0.000260397			330	213	ALB	17	0.000260063			330	213	ALB	17	0.000260063
331	6014	RIT2	7	0.000259454			331	5054	SERPINE1	12	0.000254259			331	5054	SERPINE1	12	0.000254259
332	1600	DAB1	15	0.000257315			332	673	BRAF	15	0.000254143			332	673	BRAF	15	0.000254143
333	10567	RABAC1	31	0.000257243			333	2339	FNTA	5	0.000253898			333	2339	FNTA	5	0.000253898
334	10818	FRS2	11	0.000256893			334	11186	RASSF1	14	0.00024783			334	11186	RASSF1	14	0.00024783
335	348	APOE	16	0.000253944			335	9542	NRG2	2	0.000247248			335	9542	NRG2	2	0.000247248
336	7391	USF1	4	0.000253813			336	51429	SNX9	8	0.000246864			336	51429	SNX9	8	0.000246864
337	3695	ITGB7	9	0.000252316			337	6416	MAP2K4	17	0.000245415			337	6416	MAP2K4	17	0.000245415
338	529	ATP6V1E1	6	0.000250287			338	5898	RALA	18	0.000241296			338	5898	RALA	18	0.000241296
339	5520	PPP2R2A	9	0.000249941			339	29993	PACSIN1	8	0.000238984			339	29993	PACSIN1	8	0.000238984
340	6401	SELE	12	0.000248076			340	11277	TREX1	6	0.000236382			340	11277	TREX1	6	0.000236382
341	3654	IRAK1	22	0.000246843			341	10567	RABAC1	31	0.000235245			341	10567	RABAC1	31	0.000235245
342	3630	INS	9	0.000246675			342	6401	SELE	12	0.000229969			342	6401	SELE	12	0.000229969
343	5328	PLAU	12	0.000244249			343	1600	DAB1	15	0.000229894			343	1600	DAB1	15	0.000229894
344	2280	FKBP1A	14	0.000243152			344	3654	IRAK1	22	0.000228417			344	3654	IRAK1	22	0.000228417
345	5999	RGS4	9	0.0002368			345	23513	SCRIB	5	0.000227408			345	23513	SCRIB	5	0.000227408
346	4437	MSH3	5	0.000236504			346	26119	LDLRAP1	5	0.00022675			346	26119	LDLRAP1	5	0.00022675
347	5753	PTK6	4	0.000235079			347	348	APOE	16	0.000226613			347	348	APOE	16	0.000226613
348	322	APBB1	14	0.000234689			348	5520	PPP2R2A	9	0.000225938			348	5520	PPP2R2A	9	0.000225938
349	7094	TLN1	15	0.000234358			349	3695	ITGB7	9	0.000224923			349	3695	ITGB7	9	0.000224923
350	54922	RASIP1	6	0.000233866			350	2280	FKBP1A	14	0.00022194			350	2280	FKBP1A	14	0.00022194
351	23513	SCRIB	5	0.000233826			351	3630	INS	9	0.000219523			351	3630	INS	9	0.000219523
352	26119	LDLRAP1	5	0.000233106			352	54869	EPS8L1	3	0.000218073			352	54869	EPS8L1	3	0.000218073
353	5147	PDE6D	14	0.000232637			353	9459	ARHGEF6	9	0.000216951			353	9459	ARHGEF6	9	0.000216951
354	9459	ARHGEF6	9	0.000231579			354	54922	RASIP1	6	0.000216928			354	54922	RASIP1	6	0.000216928
355	4192	MDK	12	0.000228196			355	10750	GRAP	5	0.000216197			355	10750	GRAP	5	0.000216197
356	1740	DLG2	19	0.000226812			356	1740	DLG2	19	0.000215447			356	1740	DLG2	19	0.000215447
357	51429	SNX9	8	0.000222201			357	5147	PDE6D	14	0.000214966			357	5147	PDE6D	14	0.000214966
358	5045	FURIN	9	0.00022154			358	7094	TLN1	15	0.000214222			358	7094	TLN1	15	0.000214222
359	9479	MAPK8IP1	12	0.000221289			359	322	APBB1	14	0.000214202			359	322	APBB1	14	0.000214202
360	79155	TNIP2	12	0.000218665			360	5328	PLAU	12	0.000214053			360	5328	PLAU	12	0.000214053
361	29993	PACSIN1	8	0.000214414			361	55534	MAML3	1	0.00021094			361	55534	MAML3	1	0.00021094
362	8525	DGKZ	10	0.000214285			362	55759	WDR12	1	0.00021094			362	55759	WDR12	1	0.00021094
363	3956	LGALS1	12	0.000212895			363	54567	DLL4	1	0.00021094			363	54567	DLL4	1	0.00021094
364	2917	GRM7	13	0.000212112			364	4192	MDK	12	0.00021048			364	4192	MDK	12	0.00021048
365	22806	IKZF3	9	0.000211979			365	5045	FURIN	9	0.000209633			365	5045	FURIN	9	0.000209633
366	23542	MAPK8IP2	12	0.000209122			366	79155	TNIP2	12	0.00020801			366	79155	TNIP2	12	0.00020801
367	321	APBA2	9	0.000206068			367	8525	DGKZ	10	0.000207347			367	8525	DGKZ	10	0.000207347
368	1813	DRD2	13	0.000200278			368	9479	MAPK8IP1	12	0.000205704			368	9479	MAPK8IP1	12	0.000205704
369	83942	TSSK1B	3	0.000197951			369	2917	GRM7	13	0.00020276			369	2917	GRM7	13	0.00020276
370	1814	DRD3	10	0.000195371			370	22806	IKZF3	9	0.00020074			370	22806	IKZF3	9	0.00020074
371	5923	RASGRF1	10	0.000193791			371	3956	LGALS1	12	0.000200682			371	3956	LGALS1	12	0.000200682
372	11277	TREX1	6	0.000192243			372	23542	MAPK8IP2	12	0.000198702			372	23542	MAPK8IP2	12	0.000198702
373	9542	NRG2	2	0.000191239			373	83942	TSSK1B	3	0.000198698			373	83942	TSSK1B	3	0.000198698
374	54567	DLL4	1	0.000186005			374	355	FAS	35	0.000198164			374	355	FAS	35	0.000198164
375	55534	MAML3	1	0.000186005			375	1813	DRD2	13	0.000196108			375	1813	DRD2	13	0.000196108
376	55759	WDR12	1	0.000186005			376	321	APBA2	9	0.000193972			376	321	APBA2	9	0.000193972
377	55805	LRP2BP	6	0.000183458			377	1814	DRD3	10	0.000193589			377	1814	DRD3	10	0.000193589
378	9610	RIN1	9	0.000181118			378	5923	RASGRF1	10	0.000188541			378	5923	RASGRF1	10	0.000188541
379	7038	TG	7	0.000180852			379	55805	LRP2BP	6	0.000181379			379	55805	LRP2BP	6	0.000181379
380	4043	LRPAP1	8	0.000178879			380	9610	RIN1	9	0.000180825			380	9610	RIN1	9	0.000180825
381	10750	GRAP	5	0.000178239			381	9270	ITGB1BP1	5	0.000180624			381	9270	ITGB1BP1	5	0.000180624
382	4018	LPA	5	0.000178146			382	7038	TG	7	0.000180169			382	7038	TG	7	0.000180169
383	54869	EPS8L1	3	0.000177048			383	338567	KCNK18	2	0.000179393			383	130497	OSR1	2	0.000179393
384	9270	ITGB1BP1	5	0.000176228			384	130497	OSR1	2	0.000179393			384	338567	KCNK18	2	0.000179393
385	7265	TTC1	8	0.000175809			385	7265	TTC1	8	0.000178565			385	7265	TTC1	8	0.000178565
386	7276	TTR	5	0.000173291			386	4043	LRPAP1	8	0.000177474			386	4043	LRPAP1	8	0.000177474
387	338567	KCNK18	2	0.000171648			387	4018	LPA	5	0.000174039			387	4018	LPA	5	0.000174039
388	130497	OSR1	2	0.000171648			388	7356	SCGB1A1	3	0.000172541			388	7356	SCGB1A1	3	0.000172541
389	7356	SCGB1A1	3	0.000167766			389	9499	MYOT	5	0.000172356			389	9499	MYOT	5	0.000172356
390	9499	MYOT	5	0.000164809			390	7276	TTR	5	0.000171734			390	7276	TTR	5	0.000171734
391	3656	IRAK2	8	0.000162681			391	3656	IRAK2	8	0.000171356			391	3656	IRAK2	8	0.000171356
392	4023	LPL	5	0.000161121			392	2152	F3	4	0.000168487			392	2152	F3	4	0.000168487
393	2638	GC	6	0.000159363			393	2638	GC	6	0.000168275			393	2638	GC	6	0.000168275
394	2152	F3	4	0.000158024			394	2915	GRM5	6	0.000167804			394	2915	GRM5	6	0.000167804
395	54518	APBB1IP	5	0.000157607			395	4023	LPL	5	0.00016678			395	4023	LPL	5	0.00016678
396	2915	GRM5	6	0.000156782			396	54518	APBB1IP	5	0.000166197			396	54518	APBB1IP	5	0.000166197
397	2897	GRIK1	5	0.000153684			397	2897	GRIK1	5	0.000165931			397	2897	GRIK1	5	0.000165931
398	8315	BRAP	4	0.000153325			398	10019	SH2B3	4	0.000165164			398	10019	SH2B3	4	0.000165164
399	29899	GPSM2	6	0.000152332			399	7204	TRIO	4	0.000165128			399	7204	TRIO	4	0.000165128
400	7204	TRIO	4	0.000151517			400	8315	BRAP	4	0.000163653			400	8315	BRAP	4	0.000163653
401	9737	GPRASP1	12	0.000150942			401	29899	GPSM2	6	0.000162908			401	29899	GPSM2	6	0.000162908
402	10019	SH2B3	4	0.000150636			402	9737	GPRASP1	12	0.000161621			402	9737	GPRASP1	12	0.000161621
403	9722	NOS1AP	7	0.000150159			403	2899	GRIK3	2	0.000160302			403	2899	GRIK3	2	0.000160302
404	221527	ZBTB12	2	0.000149478			404	221527	ZBTB12	2	0.000159903			404	221527	ZBTB12	2	0.000159903
405	23396	PIP5K1C	3	0.000145235			405	9722	NOS1AP	7	0.000158795			405	9722	NOS1AP	7	0.000158795
406	2899	GRIK3	2	0.000144907			406	23396	PIP5K1C	3	0.000155784			406	23396	PIP5K1C	3	0.000155784
407	350	APOH	4	0.00014359			407	350	APOH	4	0.000155307			407	350	APOH	4	0.000155307
408	56899	ANKS1B	2	0.000140624			408	115727	RASGRP4	2	0.000154499			408	115727	RASGRP4	2	0.000154499
409	115727	RASGRP4	2	0.000139461			409	2914	GRM4	2	0.000153862			409	2914	GRM4	2	0.000153862
410	4830	NME1	15	0.000137432			410	56899	ANKS1B	2	0.00015363			410	56899	ANKS1B	2	0.00015363
411	5521	PPP2R2B	3	0.000137252			411	5521	PPP2R2B	3	0.000150885			411	5521	PPP2R2B	3	0.000150885
412	5947	RBP1	2	0.000135722			412	5947	RBP1	2	0.000149318			412	5947	RBP1	2	0.000149318
413	2914	GRM4	2	0.000134463			413	2918	GRM8	1	0.000148673			413	89790	SIGLEC10	1	0.000148673
414	89790	SIGLEC10	1	0.000126508			414	89790	SIGLEC10	1	0.000148673			414	2918	GRM8	1	0.000148673
415	2918	GRM8	1	0.000126508			415	846	CASR	1	0.000148673			415	846	CASR	1	0.000148673
416	846	CASR	1	0.000126508			416	6550	SLC9A3	5	0.000141958			416	6550	SLC9A3	5	0.000141958
417	6550	SLC9A3	5	0.000121182			417	55339	WDR33	2	0.000140319			417	55339	WDR33	2	0.000140319
418	55339	WDR33	2	0.000120651			418	57763	ANKRA2	1	0.000126301			418	57763	ANKRA2	1	0.000126301
419	57763	ANKRA2	1	9.88935e-05			419	4830	NME1	15	8.83178e-05			419	4830	NME1	15	8.83178e-05
420	5462	POU5F1P1	0	-1			420	5462	POU5F1P1	0	-1			420	5462	POU5F1P1	0	-1

## Sheet: ToppGene_Rankings
Functional annotation based rankings of cardiac septal defect candidate genes using ToppGene
Worksheet 2 ("ToppGene_Rankings") shows prioritization results based on integrative functional annotation (using ToppGene server) (Chen et al., 2007) (http://toppgene.cchmc.org)
Number of genes in training set: 65
Number of genes in test set: 420
Correction method used in training set: Bonferroni
Significance cutoff level for enrichment test in training set: 0.05
Random sampling size in analysis: 1500
Minimun feature count in test set: 2
Missing annotations are given -1 for both scores and p-values in the result
Rank	Gene Symbol	Gene ID	Gene Ontology			Mouse Phenotype		Pathway		Pubmed		Domain		Expression		Interaction		Cytoband		TFBS		miRNA		Coexpression		Computational Gene Set		Average score	Overall P-value
			MF score	BP score	p-value	Score	p-value	Score	p-value	Score	p-value	Score	p-value	Score	p-value	Score	p-value	Score	p-value	Score	p-value	Score	p-value	Score	p-value	Score	p-value
1	TGFBR2	7048	0.969765	0.729166	0.000981	1	0.001	0.027691	0.006645	0.990006	0.000981	0	0.499264	0.465488	0.010309	0.892165	0.003322	0	0.499673	0	0.5	0	0.524336	0	0.502209	-1	0	0.390329	0
2	EGFR	1956	0.666247	0.985727	0.000981	1	0.001	0.702153	0.001	0.845739	0.004907	0	0.499264	0.15827	0.188513	0.797327	0.006645	0	0.499673	0	0.5	0	0.524336	0	0.502209	0	0	0.368247	0
3	SRF	6722	0.622808	1	0.002944	1	0.001	0.027691	0.006645	0	0.504416	0	0.499264	0.022534	0.596465	0.924605	0.001	0	0.499673	0	0.5	0.165304	0.019912	0	0.502209	0	0	0.268782	4e-06
4	ACVR1B	91	0.991776	0.995398	0.000981	0.989048	0.112957	0.027691	0.006645	0.930268	0.000981	-1	-1	0.156561	0.189985	0.793136	0.006645	0	0.499673	0	0.5	0	0.524336	0	0.502209	-1	0	0.40699	5e-06
5	NOTCH2	4853	0.316671	0.999802	0.048086	1	0.001	0.387342	0.003322	0.886417	0.001963	0	0.499264	0.260856	0.073638	0	0.504983	0	0.499673	0	0.5	0	0.524336	0	0.502209	-1	0	0.296237	5.8e-05
6	SMAD2	4087	0.615995	0.999993	0.002944	1	0.001	0	0.51495	0.761941	0.004907	0	0.499264	0.089631	0.350515	0.793136	0.006645	0	0.499673	0	0.5	0	0.524336	0	0.502209	0	0	0.304335	7.5e-05
7	RRAS	6237	0	0.569473	0.199215	0.942207	0.166113	0.702153	0.001	0.886417	0.001963	0	0.499264	0.595652	0.001473	0	0.504983	-1	-1	0	0.5	0	0.524336	0	0.502209	-1	0	0.307992	8.3e-05
8	RASA1	5921	0.08637	0.972905	0.091266	1	0.001	0.027691	0.006645	0.886417	0.001963	0	0.499264	0.338359	0.033873	0	0.504983	0	0.499673	0	0.5	0	0.524336	0	0.502209	0	0	0.236553	8.4e-05
9	MEF2C	4208	0.593147	0.999961	0.009814	1	0.001	0.027691	0.006645	0	0.504416	0	0.499264	0.223283	0.097202	0.509163	0.013289	0	0.499673	0	0.5	0	0.524336	0	0.502209	-1	0	0.257942	0.000136
10	JUN	3725	0.62263	0.9999	0.002944	1	0.001	0.027691	0.006645	0	0.504416	0	0.499264	0.003772	0.658321	0	0.504983	0	0.499673	0	0.5	0.560016	0.00885	0	0.502209	-1	0	0.247231	0.000161
11	SMAD4	4089	0.889357	1	0.000981	0.999959	0.033223	0	0.51495	0.761941	0.004907	0	0.499264	0.210202	0.110457	0.793136	0.006645	0	0.499673	0	0.5	0	0.524336	0	0.502209	-1	0	0.358046	0.00017
12	FOS	2353	0.613845	0.940027	0.02159	0.999739	0.053156	0.027691	0.006645	0	0.504416	0	0.499264	0.042519	0.518409	0.786972	0.009967	0	0.499673	0	0.5	0.682826	0.002212	0	0.502209	0	0	0.292401	0.000211
13	TGFB2	7042	0.08637	0.994743	0.086359	1	0.001	0.027691	0.006645	0	0.504416	0	0.499264	0.585079	0.001473	0	0.504983	0	0.499673	0	0.5	0	0.524336	0	0.502209	-1	0	0.207222	0.000384
14	CTNNB1	1499	0.613602	1	0.002944	1	0.001	0	0.51495	0	0.504416	-1	-1	0.216419	0.104566	0	0.504983	0	0.499673	0	0.5	0.560016	0.00885	0	0.502209	0	0	0.260772	0.000475
15	TGFB1	7040	0.316813	0.999997	0.048086	1	0.001	0.027691	0.006645	0	0.504416	0	0.499264	0.07653	0.402062	0.611205	0.013289	0	0.499673	0	0.5	-1	-1	0	0.502209	0	0	0.233249	0.000535
16	ERBB2	2064	0.582615	0.982451	0.017664	1	0.001	0.387342	0.003322	0	0.504416	0	0.499264	0.266522	0.072165	0	0.504983	0	0.499673	0	0.5	-1	-1	0	0.502209	-1	0	0.268244	0.000618
17	FN1	2335	0.58492	0.178086	0.158979	1	0.001	0	0.51495	0	0.504416	0	0.499264	0.814019	0.001	0.611205	0.013289	0	0.499673	0	0.5	0	0.524336	0	0.502209	0	0	0.227731	0.000689
18	HAND2	9464	0.661054	0.992039	0.000981	1	0.001	0	0.51495	0	0.504416	0	0.499264	0.096725	0.324006	0.786972	0.009967	0	0.499673	0	0.5	0	0.524336	0	0.502209	-1	0	0.272061	0.000885
19	NID2	22795	0.08637	0	0.331698	0.01	0.591362	-1	-1	0	0.504416	0	0.499264	0.781606	0.001	0	0.504983	0	0.499673	0	0.5	0.165304	0.019912	0.479141	0.001	-1	0	0.126868	0.000909
20	SMAD1	4086	0.617314	0.999951	0.002944	0.99994	0.039867	0	0.51495	0.70708	0.005888	0	0.499264	0.153334	0.204713	0.478715	0.013289	0	0.499673	0	0.5	0	0.524336	0	0.502209	-1	0	0.304333	0.000977
21	RAC1	5879	0.08637	0.990078	0.087341	0.998692	0.066445	0.027691	0.006645	0.473368	0.005888	0	0.499264	0.117782	0.273932	0	0.504983	0	0.499673	0	0.5	0.165304	0.019912	0	0.502209	0	0	0.204235	0.00111
22	SMAD3	4088	0.887581	0.999905	0.000981	1	0.001	0	0.51495	0	0.504416	0	0.499264	0.471815	0.010309	0	0.504983	0	0.499673	0	0.5	0	0.524336	0	0.502209	-1	0	0.258408	0.001184
23	ENG	2022	0.08637	0.991836	0.087341	1	0.001	0	0.51495	0	0.504416	-1	-1	0.577023	0.001473	0	0.504983	0	0.499673	-1	-1	-1	-1	0	0.502209	-1	0	0.265523	0.001258
24	THBS1	7057	0.08637	0.192681	0.234544	0.999803	0.049834	0	0.51495	0	0.504416	0	0.499264	0.58664	0.001473	0.611205	0.013289	0	0.499673	0	0.5	0.301783	0.013274	0	0.502209	-1	0	0.213729	0.001277
25	BGN	633	0.608447	0	0.193327	0.998359	0.07309	0	0.51495	0	0.504416	0	0.499264	0.593794	0.001473	0	0.504983	0	0.499673	0	0.5	-1	-1	0.479141	0.001	-1	0	0.223312	0.001701
26	INSR	3643	0.582615	0.998915	0.011776	0.999976	0.0299	0	0.51495	0.70708	0.005888	-1	-1	0.082473	0.378498	0.478715	0.013289	0	0.499673	0	0.5	0	0.524336	0	0.502209	-1	0	0.320814	0.00174
27	MYC	4609	0.715045	0.965908	0.000981	0.999976	0.0299	0.027691	0.006645	0	0.504416	0	0.499264	0.025182	0.583211	0	0.504983	-1	-1	-1	-1	0	0.524336	-1	-1	-1	0	0.27338	0.001845
28	TGFBRAP1	9392	0.733802	0.838777	0.016683	-1	-1	-1	-1	0.761941	0.004907	-1	-1	0.034204	0.556701	0.793136	0.006645	0	0.499673	0	0.5	-1	-1	0	0.502209	-1	0	0.351318	0.001946
29	GRB2	2885	0.08637	0.178086	0.254171	1	0.001	0.702153	0.001	0	0.504416	-1	-1	0.215057	0.107511	0	0.504983	0	0.499673	0	0.5	0	0.524336	0	0.502209	0	0	0.16782	0.002039
30	MFAP5	8076	0.545597	0	0.20314	-1	-1	-1	-1	0	0.504416	0	0.499264	0.627232	0.001	0.979247	0.001	0	0.499673	0	0.5	0	0.524336	0	0.502209	-1	0	0.195643	0.002833
31	NFATC4	4776	0.617581	0.982922	0.007851	0.999954	0.036545	0.027691	0.006645	0	0.504416	0	0.499264	0.004187	0.656848	0.787518	0.009967	0	0.499673	0	0.5	0	0.524336	0	0.502209	-1	0	0.263066	0.002983
32	PAX6	5080	0.656448	1	0.000981	1	0.001	0	0.51495	0	0.504416	-1	-1	0.218226	0.104566	0	0.504983	0	0.499673	0	0.5	0	0.524336	0	0.502209	0	0	0.221129	0.003035
33	HIPK1	204851	0.269224	0.896539	0.065751	0.997336	0.083056	-1	-1	0	0.504416	0	0.499264	0.127808	0.250368	0.646079	0.009967	0	0.499673	0	0.5	0.682826	0.002212	0	0.502209	0	0	0.278447	0.00317
34	VCAN	1462	0	0.192681	0.273798	0.999945	0.039867	0	0.51495	0	0.504416	-1	-1	-1	-1	0.793136	0.006645	-1	-1	-1	-1	0.165304	0.019912	-1	-1	-1	0	0.268883	0.003215
35	ZFPM2	23414	0.453477	0.896539	0.044161	1	0.001	-1	-1	0	0.504416	0	0.499264	0.179334	0.134021	0.787003	0.009967	0	0.499673	0	0.5	0	0.524336	0	0.502209	-1	0	0.276363	0.003219
36	HIPK2	28996	0.316671	0.985287	0.05103	0.997336	0.083056	0	0.51495	0.473368	0.005888	0	0.499264	0.275768	0.066274	0.646079	0.009967	0	0.499673	0	0.5	0	0.524336	0	0.502209	0	0	0.263893	0.003546
37	BRAF	673	0.08637	0.876225	0.110893	0.999414	0.063123	0.702153	0.001	0.473368	0.005888	0	0.499264	0.067362	0.437408	0	0.504983	0	0.499673	0	0.5	0	0.524336	0	0.502209	-1	0	0.24653	0.003691
38	DCN	1634	0.08637	0.850496	0.119725	0.979006	0.122924	0	0.51495	0	0.504416	0	0.499264	0.560882	0.002946	0.919573	0.001	0	0.499673	0	0.5	0	0.524336	0	0.502209	-1	0	0.261256	0.004169
39	RAF1	5894	0.08637	0.645444	0.165849	1	0.001	0.702153	0.001	0	0.504416	0	0.499264	0.014999	0.62592	0	0.504983	0	0.499673	-1	-1	0	0.524336	0	0.502209	0	0	0.188382	0.004521
40	PRRX1	5396	0.616046	0.916474	0.024534	1	0.001	-1	-1	0	0.504416	0	0.499264	0.512096	0.008837	0	0.504983	0	0.499673	0	0.5	0	0.524336	0	0.502209	-1	0	0.253718	0.004636
41	FGF10	2255	0.08637	0.999931	0.083415	1	0.001	0.027691	0.006645	0	0.504416	0	0.499264	-1	-1	0	0.504983	0	0.499673	0	0.5	-1	-1	0	0.502209	-1	0	0.192181	0.005105
42	MAP3K7	6885	0.08637	0.761681	0.138371	1	0.001	0.027691	0.006645	0	0.504416	0	0.499264	0.24351	0.083947	0	0.504983	0	0.499673	0	0.5	0	0.524336	0	0.502209	-1	0	0.163019	0.005714
43	ITGB1	3688	0.08637	0.690673	0.157017	1	0.001	0	0.51495	0.886417	0.001963	0	0.499264	0.128175	0.248895	0	0.504983	0	0.499673	0	0.5	0	0.524336	0	0.502209	-1	0	0.214741	0.005761
44	GJA5	2702	0	0.999869	0.104024	1	0.001	0	0.51495	0	0.504416	0	0.499264	0.275739	0.066274	0	0.504983	0	0.499673	0	0.5	0.301783	0.013274	0	0.502209	0	0	0.184099	0.006222
45	MAPK8	5599	0.08637	0.777381	0.133464	0.999997	0.023256	0.027691	0.006645	0	0.504416	0	0.499264	0.149394	0.213549	0	0.504983	0	0.499673	0	0.5	0.301783	0.013274	0	0.502209	-1	0	0.180201	0.007014
46	CALR	811	0.269488	0.944717	0.056919	0.999941	0.039867	0	0.51495	0	0.504416	0	0.499264	0.549294	0.007364	0.793136	0.006645	0	0.499673	0	0.5	0	0.524336	0	0.502209	0	0	0.254041	0.007073
47	FGF2	2247	0.08637	0.999774	0.083415	0.999515	0.063123	0.027691	0.006645	0	0.504416	0	0.499264	0.513584	0.008837	0	0.504983	0	0.499673	-1	-1	0	0.524336	0	0.502209	0	0	0.202072	0.008466
48	FAS	355	0.08637	0.820276	0.124632	1	0.001	0.027691	0.006645	0	0.504416	0	0.499264	0.073819	0.410898	0	0.504983	0	0.499673	-1	-1	0	0.524336	0	0.502209	0	0	0.154474	0.008936
49	TFAP2A	7020	0.615876	0.940027	0.02159	1	0.001	-1	-1	0	0.504416	0	0.499264	0.33979	0.033873	0	0.504983	0	0.499673	0	0.5	0	0.524336	0	0.502209	0	0	0.222746	0.009305
50	RB1	5925	0.613602	0.999983	0.002944	1	0.001	0	0.51495	0	0.504416	-1	-1	0.036948	0.540501	0	0.504983	0	0.499673	-1	-1	0	0.524336	0	0.502209	0	0	0.220878	0.009955
51	BMP2	650	0.316931	0.999986	0.048086	1	0.001	0	0.51495	0	0.504416	0	0.499264	0.484898	0.008837	0	0.504983	0	0.499673	0	0.5	0	0.524336	0	0.502209	-1	0	0.215524	0.010142
52	SHC1	6464	0.08637	0.82695	0.122669	0.999997	0.023256	0	0.51495	0	0.504416	0	0.499264	0.518649	0.008837	0	0.504983	0	0.499673	0	0.5	0.560016	0.00885	0	0.502209	-1	0	0.230152	0.010149
53	BMPR2	659	0.969765	0.996939	0.000981	0.999986	0.026578	0	0.51495	0	0.504416	0	0.499264	0.401634	0.017673	0	0.504983	0	0.499673	0	0.5	0	0.524336	0	0.502209	0	0	0.240595	0.010598
54	CDC42	998	0.08637	0.971061	0.093229	0.966395	0.142857	0.027691	0.006645	0	0.504416	0	0.499264	0.208392	0.110457	0	0.504983	0	0.499673	0	0.5	0.301783	0.013274	0	0.502209	0	0	0.182978	0.010838
55	CRKL	1399	0.08637	0.995669	0.086359	1	0.001	0.027691	0.006645	0	0.504416	0	0.499264	0.048704	0.488954	0	0.504983	0	0.499673	0	0.5	0	0.524336	0	0.502209	0	0	0.154174	0.011593
56	ESR1	2099	0.613602	0.97676	0.010795	0.996911	0.086379	0	0.51495	0	0.504416	-1	-1	0.028808	0.571429	0	0.504983	0	0.499673	0	0.5	0	0.524336	0.479141	0.001	0	0	0.238094	0.011645
57	MAX	4149	0.617581	0.896539	0.026497	0.957071	0.156146	0.027691	0.006645	0	0.504416	0	0.499264	0.073539	0.410898	0	0.504983	0	0.499673	0	0.5	0.301783	0.013274	0	0.502209	0	0	0.2053	0.011712
58	CRK	1398	0.08637	0.944717	0.098135	0.999999	0.023256	0.027691	0.006645	0	0.504416	0	0.499264	0.375655	0.023564	0	0.504983	0	0.499673	0	0.5	0	0.524336	0	0.502209	0	0	0.173888	0.013187
59	SNX2	6643	0.08637	0.250602	0.2316	0.999788	0.049834	-1	-1	0.70708	0.005888	0	0.499264	0.064181	0.444772	0.478715	0.013289	0	0.499673	0	0.5	0	0.524336	0	0.502209	0	0	0.19898	0.014228
60	MAPK7	5598	0.08637	0.178086	0.254171	1	0.001	0.027691	0.006645	0	0.504416	0	0.499264	0.115906	0.276878	0	0.504983	0	0.499673	0	0.5	0	0.524336	0	0.502209	-1	0	0.108312	0.015197
61	NFKB1	4790	0.715045	0.999326	0.000981	0.974301	0.13289	0.027691	0.006645	0	0.504416	0	0.499264	0.035262	0.549337	0	0.504983	0	0.499673	0	0.5	0	0.524336	0	0.502209	-1	0	0.211664	0.01534
62	CREBBP	1387	0.613602	0.999149	0.003925	1	0.001	0	0.51495	0	0.504416	0	0.499264	0.136573	0.237113	0	0.504983	0	0.499673	0	0.5	0	0.524336	0	0.502209	-1	0	0.211486	0.015395
63	EP300	2033	0.613602	1	0.002944	1	0.001	0	0.51495	0	0.504416	-1	-1	0.018347	0.611193	0	0.504983	0	0.499673	0	0.5	0	0.524336	0	0.502209	-1	0	0.219329	0.015543
64	SNX6	58533	0.08637	0.946041	0.097154	-1	-1	-1	-1	0.70708	0.005888	0	0.499264	-1	-1	0.478715	0.013289	0	0.499673	0	0.5	0	0.524336	0	0.502209	0	0	0.201655	0.016007
65	RXRA	6256	0.613602	0.999487	0.003925	1	0.001	0	0.51495	0	0.504416	0	0.499264	0.026119	0.578792	0	0.504983	0	0.499673	-1	-1	0	0.524336	0	0.502209	0	0	0.203016	0.017608
66	MAPK3	5595	0.08637	0.178086	0.254171	0.130637	0.581395	0.702153	0.001	0	0.504416	0	0.499264	0.132282	0.240059	0.786972	0.009967	0	0.499673	0	0.5	0	0.524336	0	0.502209	0	0	0.144036	0.018748
67	MFAP2	4237	0	0	0.43474	0.244767	0.518272	-1	-1	0	0.504416	0	0.499264	0.674133	0.001	0.793213	0.006645	0	0.499673	0	0.5	0	0.524336	0	0.502209	-1	0	0.142676	0.019974
68	EZH2	2146	0.269372	0.944717	0.056919	0.967013	0.142857	0	0.51495	0.473368	0.005888	0	0.499264	0.056651	0.463918	0	0.504983	0	0.499673	0	0.5	0.165304	0.019912	0	0.502209	0	0	0.205459	0.020848
69	SMAD5	4090	0.620944	0.999904	0.002944	1	0.001	0	0.51495	0	0.504416	0	0.499264	0.006625	0.648012	0	0.504983	0	0.499673	0	0.5	0	0.524336	0	0.502209	0	0	0.187677	0.022297
70	IL6ST	3572	0.08637	0.179197	0.247301	0.971326	0.136213	0	0.51495	0	0.504416	0	0.499264	0.51079	0.008837	0.813183	0.003322	0	0.499673	0	0.5	0	0.524336	0	0.502209	0	0	0.182919	0.022595
71	CAV1	857	0.08637	0.998068	0.085378	0.999998	0.023256	0	0.51495	0	0.504416	0	0.499264	0.632122	0.001	0	0.504983	0	0.499673	0	0.5	0	0.524336	0	0.502209	-1	0	0.208966	0.022754
72	E2F3	1871	0.715045	0.896539	0.003925	0.883289	0.196013	0	0.51495	0	0.504416	0	0.499264	0.21677	0.104566	0	0.504983	0	0.499673	0	0.5	0.301783	0.013274	0	0.502209	-1	0	0.231802	0.02305
73	FGF9	2254	0.08637	0.999982	0.083415	0.999999	0.023256	0.027691	0.006645	0	0.504416	0	0.499264	0.238489	0.086892	0	0.504983	0	0.499673	0	0.5	0	0.524336	0	0.502209	0	0	0.168038	0.023828
74	DLL1	28514	0.08637	0.999788	0.083415	0.999977	0.0299	0	0.51495	0.886417	0.001963	0	0.499264	-1	-1	0	0.504983	0	0.499673	0	0.5	0	0.524336	0	0.502209	-1	0	0.247713	0.026259
75	SNX1	6642	0.08637	0.250602	0.2316	0.998765	0.066445	-1	-1	0.70708	0.005888	0	0.499264	0.34561	0.032401	0	0.504983	0	0.499673	0	0.5	0	0.524336	0	0.502209	0	0	0.183725	0.028406
76	FBLN2	2199	0.545597	0	0.20314	-1	-1	-1	-1	0	0.504416	0	0.499264	0.485101	0.008837	0.793136	0.006645	0	0.499673	0	0.5	0	0.524336	0	0.502209	-1	0	0.165803	0.029768
77	DKK1	22943	0.08637	0.999039	0.084396	1	0.001	0	0.51495	0	0.504416	0	0.499264	0.310533	0.045655	0	0.504983	0	0.499673	0	0.5	0	0.524336	0	0.502209	-1	0	0.184303	0.031683
78	RARA	5914	0.613602	0.896539	0.030422	1	0.001	0	0.51495	0	0.504416	0	0.499264	0.182966	0.132548	0	0.504983	0	0.499673	0	0.5	0	0.524336	0	0.502209	0	0	0.192365	0.032398
79	ATXN1	6310	0.316671	0.931822	0.054956	0.924731	0.182724	-1	-1	0	0.504416	0	0.499264	0.090675	0.346097	0	0.504983	0	0.499673	-1	-1	0.682826	0.002212	0	0.502209	-1	0	0.267884	0.033374
80	MAP2K1	5604	0.08637	0.690673	0.157017	0.999669	0.056478	0.702153	0.001	0	0.504416	0	0.499264	0.124048	0.256259	0	0.504983	0	0.499673	0	0.5	0	0.524336	0	0.502209	-1	0	0.200224	0.033859
81	MAML3	55534	0.617581	0.999703	0.002944	-1	-1	0	0.51495	0	0.504416	-1	-1	-1	-1	0	0.504983	0	0.499673	0	0.5	0.165304	0.019912	0	0.502209	-1	0	0.178259	0.034303
82	MAP3K7IP2	23118	0.08637	0.859843	0.1158	0.857448	0.215947	0.027691	0.006645	0	0.504416	0	0.499264	0.052502	0.478645	0	0.504983	0	0.499673	0	0.5	0.165304	0.019912	0	0.502209	0	0	0.146368	0.038862
83	JARID2	3720	0.200124	0.940027	0.067713	1	0.001	-1	-1	0	0.504416	0	0.499264	0.168412	0.163476	0	0.504983	0	0.499673	0	0.5	0	0.524336	0	0.502209	-1	0	0.19238	0.039319
84	RASSF2	9770	0.08637	0.579017	0.177625	-1	-1	-1	-1	0.886417	0.001963	0	0.499264	0.196098	0.116348	0	0.504983	-1	-1	0	0.5	0	0.524336	0	0.502209	-1	0	0.17479	0.041084
85	LHX2	9355	0.587181	0.991364	0.013739	0.966808	0.142857	-1	-1	0	0.504416	0	0.499264	0.167926	0.163476	0	0.504983	0	0.499673	0	0.5	0.165304	0.019912	0	0.502209	-1	0	0.239882	0.041236
86	NOTCH3	4854	0.08637	0.994948	0.086359	0.89048	0.196013	0.387342	0.003322	0	0.504416	0	0.499264	0.282884	0.061856	0	0.504983	0	0.499673	0	0.5	0	0.524336	0	0.502209	-1	0	0.203233	0.041585
87	THRA	7067	0.613602	0.896539	0.030422	1	0.001	0	0.51495	0	0.504416	0	0.499264	0.141308	0.226804	0	0.504983	0	0.499673	0	0.5	0	0.524336	0	0.502209	0	0	0.189389	0.042007
88	CRIP2	1397	0	0.902458	0.126595	-1	-1	-1	-1	0	0.504416	0	0.499264	0.361323	0.02651	0.509163	0.013289	0	0.499673	0	0.5	-1	-1	0	0.502209	-1	0	0.177294	0.042099
89	LGALS1	3956	0.08637	0.945512	0.098135	0.761723	0.262458	-1	-1	0	0.504416	-1	-1	0.669371	0.001	0	0.504983	0	0.499673	0	0.5	0	0.524336	0	0.502209	-1	0	0.223907	0.044703
90	PDGFB	5155	0.08637	0.986648	0.088322	0.999999	0.023256	0.027691	0.006645	0	0.504416	0	0.499264	0.102226	0.306333	0	0.504983	0	0.499673	0	0.5	0	0.524336	0	0.502209	-1	0	0.169456	0.04538
91	INHBA	3624	0.08637	0.999985	0.083415	0.998747	0.066445	0	0.51495	0	0.504416	0	0.499264	0.589536	0.001473	0	0.504983	0	0.499673	0	0.5	0	0.524336	0	0.502209	-1	0	0.205741	0.045496
92	LOX	4015	0.08637	0.772321	0.133464	0.998961	0.066445	0	0.51495	0	0.504416	0	0.499264	0.659182	0.001	0	0.504983	0	0.499673	0	0.5	0	0.524336	0	0.502209	0	0	0.179774	0.047309
93	TWIST1	7291	0.467431	0.993964	0.034347	0.999999	0.023256	0	0.51495	0	0.504416	0	0.499264	0.442639	0.011782	0	0.504983	0	0.499673	0	0.5	0	0.524336	0	0.502209	-1	0	0.223387	0.048648
94	NFKB2	4791	0.617581	0.971341	0.010795	0.01	0.591362	0.027691	0.006645	0	0.504416	0	0.499264	0.135266	0.240059	0	0.504983	0	0.499673	0	0.5	-1	-1	0	0.502209	-1	0	0.146823	0.051782
95	NRG1	3084	0.316671	0.993703	0.050049	0.999997	0.023256	0	0.51495	0	0.504416	0	0.499264	0.086168	0.365243	0	0.504983	0	0.499673	0	0.5	0.301783	0.013274	0	0.502209	-1	0	0.207563	0.051793
96	TRAF2	7186	0.08637	0.761681	0.138371	0.648045	0.322259	0.027691	0.006645	0	0.504416	-1	-1	0.283446	0.061856	0	0.504983	0	0.499673	0	0.5	-1	-1	0	0.502209	-1	0	0.164294	0.052161
97	PRKCA	5578	0.08637	0.98272	0.088322	0.994394	0.093023	0.027691	0.006645	0	0.504416	0	0.499264	0.152122	0.206186	0	0.504983	0	0.499673	-1	-1	0	0.524336	0	0.502209	0	0	0.172561	0.055588
98	MAP2K4	6416	0.08637	0.178086	0.254171	0.969903	0.139535	0.027691	0.006645	0	0.504416	0	0.499264	0.298087	0.055965	0	0.504983	0	0.499673	-1	-1	0	0.524336	0	0.502209	-1	0	0.130011	0.05994
99	E2F4	1874	0.715045	0.981046	0.000981	0.999883	0.046512	0	0.51495	0	0.504416	-1	-1	0.025737	0.581738	0	0.504983	0	0.499673	0	0.5	0	0.524336	0	0.502209	0	0	0.209362	0.061015
100	APOE	348	0.08637	0.997793	0.085378	1	0.001	0	0.51495	0	0.504416	0	0.499264	0.085978	0.365243	0	0.504983	0	0.499673	0	0.5	-1	-1	0	0.502209	-1	0	0.180845	0.064311
101	SERPINE1	5054	0.08637	0.629885	0.172718	0.990674	0.109635	0	0.51495	0	0.504416	0	0.499264	0.649655	0.001	0	0.504983	0	0.499673	0	0.5	0	0.524336	0	0.502209	0	0	0.168327	0.067071
102	NR5A1	2516	0.613602	0.961756	0.016683	0.717478	0.27907	0	0.51495	0	0.504416	0	0.499264	0.11993	0.269514	0.509163	0.013289	0	0.499673	0	0.5	0	0.524336	-1	-1	-1	0	0.243494	0.067402
103	FRS2	10818	0.08637	0.892401	0.109912	0.999837	0.049834	0	0.51495	0	0.504416	0	0.499264	0.227729	0.092784	0	0.504983	0	0.499673	0	0.5	0.165304	0.019912	0	0.502209	-1	0	0.182434	0.067646
104	SPARC	6678	0.08637	0.524021	0.193327	0.992421	0.10299	0	0.51495	0	0.504416	0	0.499264	0.712412	0.001	0	0.504983	0	0.499673	0	0.5	0	0.524336	0	0.502209	-1	0	0.178094	0.0686
105	PIK3CG	5294	0.08637	0.569473	0.183513	0.980203	0.122924	0	0.51495	0	0.504416	0	0.499264	0.127948	0.248895	0.813183	0.003322	0	0.499673	0	0.5	-1	-1	0	0.502209	0	0	0.198244	0.0696
106	MAPK8IP2	23542	0.08637	0.619692	0.174681	0.550472	0.385382	0.027691	0.006645	0	0.504416	0	0.499264	0.360883	0.02651	0	0.504983	0	0.499673	0	0.5	0	0.524336	0	0.502209	0	0	0.117508	0.073199
107	RASGRF1	5923	0.08637	0.85798	0.116781	0.492579	0.408638	0.027691	0.006645	0	0.504416	0	0.499264	0.265857	0.072165	0	0.504983	0	0.499673	0	0.5	-1	-1	0	0.502209	-1	0	0.144206	0.075795
108	CACNA1D	776	0.08637	0.791639	0.13052	0.995548	0.093023	0.027691	0.006645	0	0.504416	-1	-1	0.116253	0.276878	0	0.504983	0	0.499673	0	0.5	0	0.524336	0	0.502209	-1	0	0.168125	0.076664
109	DLL4	54567	0.08637	0.690673	0.157017	1	0.001	0	0.51495	0	0.504416	0	0.499264	-1	-1	0	0.504983	0	0.499673	0	0.5	0	0.524336	-1	-1	-1	0	0.161549	0.078337
110	MYL7	58498	0	0.465665	0.216879	1	0.001	0	0.51495	0	0.504416	0	0.499264	0.140405	0.228277	0	0.504983	0	0.499673	0	0.5	-1	-1	0	0.502209	0	0	0.123544	0.079633
111	TFAP2C	7022	0.652291	0.961063	0.003925	0.988337	0.112957	-1	-1	0	0.504416	0	0.499264	0.204829	0.113402	0	0.504983	0	0.499673	0	0.5	0	0.524336	0	0.502209	-1	0	0.233877	0.080859
112	BMP7	655	0.08637	0.999896	0.083415	1	0.001	0	0.51495	0	0.504416	0	0.499264	0.072776	0.413844	0	0.504983	0	0.499673	0	0.5	0	0.524336	0	0.502209	-1	0	0.16608	0.087414
113	RELA	5970	0.613602	0.990454	0.006869	0.999586	0.063123	0	0.51495	0	0.504416	0	0.499264	0.17533	0.14433	0	0.504983	0	0.499673	0	0.5	-1	-1	0	0.502209	-1	0	0.231581	0.088527
114	FBLN1	2192	0.589852	0	0.194308	0.990007	0.109635	-1	-1	0	0.504416	-1	-1	0.506403	0.008837	0	0.504983	0	0.499673	0	0.5	-1	-1	0	0.502209	-1	0	0.208626	0.088589
115	POU3F2	5454	0.63382	0.997244	0.001963	0.895031	0.196013	-1	-1	0	0.504416	0	0.499264	0.167135	0.163476	0	0.504983	0	0.499673	0	0.5	0	0.524336	0	0.502209	-1	0	0.224436	0.089442
116	RASGRP4	115727	0.08637	0.945512	0.098135	-1	-1	0.027691	0.006645	0	0.504416	-1	-1	-1	-1	0	0.504983	0	0.499673	0	0.5	0	0.524336	-1	-1	-1	0	0.132447	0.090156
117	PSEN1	5663	0.08637	0.764157	0.136408	1	0.001	0	0.51495	0	0.504416	-1	-1	0.061353	0.458027	0	0.504983	0	0.499673	0	0.5	0	0.524336	0	0.502209	0	0	0.147068	0.090421
118	PSEN2	5664	0.08637	0.178086	0.254171	1	0.001	0	0.51495	0	0.504416	-1	-1	0.122769	0.26215	0	0.504983	0	0.499673	0	0.5	0	0.524336	0	0.502209	-1	0	0.115602	0.093051
119	MAPK14	1432	0.08637	0.178086	0.254171	1	0.019934	0.027691	0.006645	0	0.504416	0	0.499264	0.004982	0.650957	0	0.504983	0	0.499673	0	0.5	0	0.524336	0	0.502209	-1	0	0.099779	0.09563
120	LUM	4060	0.588174	0.250602	0.143278	0.999512	0.063123	0	0.51495	0	0.504416	0	0.499264	0.512285	0.008837	0	0.504983	0	0.499673	0	0.5	-1	-1	0	0.502209	-1	0	0.195881	0.098685
121	FBXW7	55294	0.08637	0	0.331698	0.999634	0.059801	0	0.51495	0	0.504416	0	0.499264	0.287763	0.061856	0	0.504983	0	0.499673	0	0.5	0.165304	0.019912	0	0.502209	-1	0	0.11839	0.099383
122	TGFB3	7043	0.08637	0.973941	0.091266	0.998434	0.069767	0.027691	0.006645	0	0.504416	0	0.499264	0.024149	0.587629	0	0.504983	0	0.499673	0	0.5	0	0.524336	0	0.502209	-1	0	0.162353	0.100889
123	MFNG	4242	0	0.642061	0.187439	-1	-1	0	0.51495	0.886417	0.001963	0	0.499264	0.144526	0.222386	0	0.504983	0	0.499673	0	0.5	0	0.524336	0	0.502209	0	0	0.128693	0.101418
124	SOS2	6655	0.269367	0.477564	0.159961	0.01	0.591362	0.702153	0.001	0	0.504416	0	0.499264	0.034941	0.55081	0	0.504983	0	0.499673	0	0.5	-1	-1	0	0.502209	-1	0	0.124502	0.109392
125	FGF1	2246	0.08637	0.800038	0.13052	0.481476	0.418605	0.027691	0.006645	0	0.504416	0	0.499264	0.236528	0.088365	0	0.504983	0	0.499673	0	0.5	0	0.524336	0	0.502209	0	0	0.116579	0.112243
126	LMNB1	4001	0	0	0.43474	0.997268	0.083056	0	0.51495	0.886417	0.001963	0	0.499264	0.055048	0.471281	0	0.504983	0	0.499673	0	0.5	0	0.524336	0	0.502209	0	0	0.138481	0.11511
127	MATN2	4147	0	0	0.43474	0.01	0.591362	-1	-1	0	0.504416	0	0.499264	0.275455	0.066274	0.898935	0.003322	0	0.499673	0	0.5	0	0.524336	0	0.502209	-1	0	0.098699	0.115219
128	FKBP1A	2280	0.08637	0.855219	0.117763	1	0.001	0	0.51495	0	0.504416	0	0.499264	0.025926	0.578792	0	0.504983	0	0.499673	0	0.5	0	0.524336	0	0.502209	0	0	0.140537	0.116492
129	GAB1	2549	0.08637	0.178086	0.254171	1	0.001	0	0.51495	0	0.504416	0	0.499264	0.06252	0.453608	0	0.504983	0	0.499673	-1	-1	0	0.524336	0	0.502209	-1	0	0.110581	0.118094
130	AR	367	0.613602	0.961756	0.016683	0.999695	0.056478	0	0.51495	0	0.504416	-1	-1	0.192855	0.122239	0	0.504983	0	0.499673	0	0.5	0	0.524336	0	0.502209	-1	0	0.230659	0.118117
131	PTK2	5747	0.08637	0.178086	0.254171	1	0.001	0	0.51495	0	0.504416	0	0.499264	0.054266	0.472754	0	0.504983	-1	-1	0	0.5	0	0.524336	0	0.502209	0	0	0.10144	0.120227
132	LEF1	51176	0.613855	1	0.002944	0.986557	0.112957	0	0.51495	0	0.504416	0	0.499264	0.130367	0.243004	0	0.504983	0	0.499673	0	0.5	0	0.524336	0	0.502209	-1	0	0.21006	0.124892
133	EGF	1950	0.08637	0.987753	0.088322	0.723779	0.275748	0.027691	0.006645	0	0.504416	0	0.499264	0.062237	0.455081	0	0.504983	0	0.499673	0	0.5	-1	-1	0	0.502209	-1	0	0.157319	0.12681
134	TGFBI	7045	0.08637	0.569473	0.183513	-1	-1	-1	-1	0	0.504416	-1	-1	0.557268	0.004418	0	0.504983	0	0.499673	0	0.5	0	0.524336	0	0.502209	-1	0	0.121311	0.130358
135	RBPJ	3516	0.616279	0.945806	0.018646	0.999992	0.026578	0	0.51495	0	0.504416	-1	-1	-1	-1	0	0.504983	0	0.499673	0	0.5	0	0.524336	0	0.502209	0	0	0.232916	0.132687
136	E2F1	1869	0.615432	0.999845	0.002944	0.952772	0.162791	0	0.51495	0	0.504416	0	0.499264	0.14133	0.226804	0	0.504983	0	0.499673	0	0.5	0	0.524336	0	0.502209	0	0	0.193527	0.140677
137	POU5F1P1	5462	0.617449	0.947393	0.017664	-1	-1	-1	-1	0	0.504416	0	0.499264	-1	-1	-1	-1	0	0.499673	-1	-1	-1	-1	-1	-1	-1	0	0.312968	0.141741
138	ZIC1	7545	0.633611	0.970592	0.006869	0.983006	0.116279	-1	-1	0	0.504416	0	0.499264	0.138953	0.232695	0	0.504983	0	0.499673	0	0.5	0	0.524336	0	0.502209	-1	0	0.22718	0.142506
139	ATF6	22926	0.614375	0.999487	0.002944	0.126289	0.591362	0	0.51495	0	0.504416	0	0.499264	0.206934	0.111929	0	0.504983	0	0.499673	0	0.5	-1	-1	0	0.502209	-1	0	0.162257	0.144227
140	POU2F1	5451	0.656448	0.945806	0.006869	0.987223	0.112957	0	0.51495	0	0.504416	0	0.499264	0.171329	0.16053	0	0.504983	0	0.499673	0	0.5	0	0.524336	0	0.502209	-1	0	0.21237	0.148442
141	MYOC	4653	0	0.512175	0.205103	0.243267	0.55814	-1	-1	0	0.504416	-1	-1	0.071877	0.416789	0.793138	0.006645	0	0.499673	0	0.5	-1	-1	0	0.502209	-1	0	0.162046	0.155437
142	YY1	7528	0.613602	0.997334	0.003925	0.991307	0.106312	0	0.51495	0	0.504416	-1	-1	0.035721	0.547865	0	0.504983	0	0.499673	0	0.5	0	0.524336	0	0.502209	0	0	0.20292	0.157018
143	DAB2	1601	0.08637	0	0.331698	0.984433	0.116279	-1	-1	0	0.504416	0	0.499264	0.526029	0.007364	0	0.504983	0	0.499673	0	0.5	0	0.524336	0	0.502209	-1	0	0.133069	0.169141
144	RASGRP2	10235	0	0.475205	0.210991	0.245261	0.508306	0.027691	0.006645	0	0.504416	-1	-1	0.134624	0.240059	0	0.504983	0	0.499673	0	0.5	0	0.524336	0	0.502209	0	0	0.067906	0.18209
145	STAT3	6774	0.613602	0.968586	0.011776	0.980302	0.122924	0	0.51495	0	0.504416	0	0.499264	0.172684	0.151694	0	0.504983	0	0.499673	0	0.5	0	0.524336	0	0.502209	0	0	0.195369	0.184393
146	ZBTB17	7709	0.633611	0.956249	0.010795	0.836836	0.229236	0	0.51495	0	0.504416	0	0.499264	0.13754	0.237113	0	0.504983	0	0.499673	-1	-1	-1	-1	0	0.502209	0	0	0.213686	0.186827
147	USF1	7391	0.613602	0.999627	0.003925	0.268342	0.491694	-1	-1	0	0.504416	0	0.499264	-1	-1	0	0.504983	0	0.499673	0	0.5	-1	-1	0	0.502209	-1	0	0.209063	0.187277
148	GDF5	8200	0.08637	0.997127	0.086359	0.999847	0.046512	0	0.51495	0	0.504416	0	0.499264	0.173171	0.150221	0	0.504983	0	0.499673	-1	-1	-1	-1	0	0.502209	-1	0	0.225652	0.188953
149	VHL	7428	0.08637	0.997423	0.085378	0.999945	0.036545	0	0.51495	0	0.504416	-1	-1	-1	-1	0	0.504983	0	0.499673	-1	-1	-1	-1	0	0.502209	-1	0	0.231527	0.190557
150	MLLT4	4301	0.08637	0.179283	0.247301	0.998147	0.07309	0	0.51495	0	0.504416	0	0.499264	0.022168	0.599411	0	0.504983	0	0.499673	0	0.5	0.304122	0.013274	0	0.502209	0	0	0.113578	0.200161
151	AXIN1	8312	0.08637	0.969222	0.093229	0.999991	0.026578	0	0.51495	0	0.504416	0	0.499264	0.19714	0.116348	0	0.504983	0	0.499673	0	0.5	0	0.524336	0	0.502209	-1	0	0.173286	0.203822
152	SRPK1	6732	0.08637	0.863745	0.112856	-1	-1	0	0.51495	0	0.504416	0	0.499264	0.049061	0.488954	0	0.504983	0	0.499673	0	0.5	0.560016	0.00885	0	0.502209	0	0	0.119938	0.207144
153	MAPK8IP1	9479	0.08637	0.475328	0.200196	0.692436	0.295681	0.027691	0.006645	0	0.504416	0	0.499264	0.077125	0.400589	0	0.504983	0	0.499673	0	0.5	0	0.524336	0	0.502209	0	0	0.097068	0.208262
154	TGFBR3	7049	0	0.336773	0.234544	0.999472	0.063123	0	0.51495	0	0.504416	0	0.499264	0.34366	0.032401	0	0.504983	0	0.499673	-1	-1	0	0.524336	0	0.502209	-1	0	0.139992	0.209472
155	PLAU	5328	0	0.664983	0.178606	0.999996	0.023256	0	0.51495	0	0.504416	0	0.499264	0.256131	0.076583	0	0.504983	0	0.499673	0	0.5	0	0.524336	0	0.502209	-1	0	0.147778	0.2112
156	LFNG	3955	0	0.975224	0.109912	0.997691	0.076412	0	0.51495	0	0.504416	0	0.499264	0.291105	0.060383	0	0.504983	0	0.499673	-1	-1	0	0.524336	0	0.502209	-1	0	0.188668	0.213885
157	SH2B3	10019	0.08637	0.858369	0.116781	0.01	0.591362	-1	-1	0	0.504416	0	0.499264	-1	-1	0	0.504983	0	0.499673	-1	-1	0.165304	0.019912	0	0.502209	0	0	0.101822	0.217175
158	HDAC1	3065	0.613602	0.971043	0.011776	0.999074	0.066445	0	0.51495	0	0.504416	0	0.499264	0.066864	0.440353	0	0.504983	0	0.499673	0	0.5	0	0.524336	0	0.502209	0	0	0.189327	0.217334
159	CSK	1445	0.08637	0.725643	0.15211	0.999996	0.023256	0	0.51495	0	0.504416	-1	-1	0.173315	0.150221	0	0.504983	0	0.499673	0	0.5	0	0.524336	0	0.502209	0	0	0.152717	0.217765
160	DTX2	113878	0.08637	0.179545	0.247301	-1	-1	0	0.51495	0.473368	0.005888	0	0.499264	0.082928	0.377025	0	0.504983	0	0.499673	0	0.5	0	0.524336	0	0.502209	-1	0	0.068518	0.219578
161	BLM	641	0.269224	0.999834	0.053974	0.961369	0.152824	0	0.51495	0	0.504416	-1	-1	0.205591	0.111929	0	0.504983	0	0.499673	0	0.5	-1	-1	0	0.502209	-1	0	0.221456	0.223697
162	SMURF2	64750	0.08637	0.946041	0.097154	-1	-1	0	0.51495	0	0.504416	0	0.499264	0.43853	0.011782	0	0.504983	0	0.499673	0	0.5	0	0.524336	0	0.502209	-1	0	0.122578	0.223714
163	ELF3	1999	0.614882	0.986457	0.006869	0.785685	0.255814	0	0.51495	0	0.504416	-1	-1	0.040657	0.525773	0	0.504983	0	0.499673	0	0.5	-1	-1	0	0.502209	-1	0	0.220698	0.223762
164	YWHAG	7532	0.08637	0.84282	0.120707	0.01	0.591362	0	0.51495	0	0.504416	0	0.499264	-1	-1	0	0.504983	0	0.499673	0	0.5	0.560016	0.00885	0	0.502209	0	0	0.115324	0.227966
165	FGF7	2252	0.08637	0.843006	0.120707	0.01	0.591362	0.027691	0.006645	0	0.504416	0	0.499264	0.068999	0.428571	0	0.504983	0	0.499673	0	0.5	0	0.524336	0	0.502209	-1	0	0.079697	0.228055
166	FKBP10	60681	0	0	0.43474	-1	-1	-1	-1	0	0.504416	0	0.499264	0.552286	0.004418	0	0.504983	0	0.499673	0	0.5	0	0.524336	0	0.502209	-1	0	0.050208	0.228582
167	APBB1	322	0.08637	0.977163	0.089303	0.848541	0.222591	0	0.51495	0	0.504416	0	0.499264	0.349156	0.032401	0	0.504983	0	0.499673	0	0.5	-1	-1	0	0.502209	-1	0	0.188436	0.229593
168	SMAD7	4092	0.613618	0.896539	0.029441	0.597948	0.348837	0	0.51495	0	0.504416	0	0.499264	0.319797	0.044183	0	0.504983	0	0.499673	0	0.5	0	0.524336	0	0.502209	0	0	0.173422	0.239427
169	ERBB2IP	55914	0.08637	0.560822	0.186457	-1	-1	-1	-1	0	0.504416	0	0.499264	0.099508	0.312224	0	0.504983	0	0.499673	0	0.5	0.165304	0.019912	0	0.502209	0	0	0.076	0.241174
170	FADS1	3992	0.08637	0.913949	0.104024	-1	-1	0	0.51495	0	0.504416	-1	-1	0.346399	0.032401	-1	-1	0	0.499673	0	0.5	0	0.524336	0	0.502209	0	0	0.122429	0.242422
171	TLN1	7094	0.08637	0.465665	0.201178	0.993397	0.096346	0	0.51495	0	0.504416	0	0.499264	0.37274	0.025037	0	0.504983	0	0.499673	0	0.5	0	0.524336	0	0.502209	-1	0	0.147552	0.245045
172	SUFU	51684	0.316979	0.979968	0.052012	0.999972	0.033223	0	0.51495	0	0.504416	0	0.499264	-1	-1	0	0.504983	0	0.499673	0	0.5	0	0.524336	0	0.502209	0	0	0.176686	0.259568
173	P4HB	5034	0.08637	0.178086	0.254171	-1	-1	0	0.51495	0	0.504416	0	0.499264	0.449723	0.010309	0	0.504983	0	0.499673	-1	-1	0	0.524336	0	0.502209	0	0	0.059515	0.259858
174	HDAC6	10013	0.316671	0.955369	0.053974	-1	-1	0	0.51495	0	0.504416	0	0.499264	0.303963	0.053019	0	0.504983	0	0.499673	0	0.5	-1	-1	0	0.502209	-1	0	0.143273	0.263779
175	NDN	4692	0.269584	0.993295	0.053974	0.844568	0.225914	-1	-1	0	0.504416	0	0.499264	0.259224	0.076583	0	0.504983	0	0.499673	0	0.5	0	0.524336	0	0.502209	-1	0	0.197223	0.264012
176	MDK	4192	0.08637	0.858369	0.116781	0.916033	0.186047	0	0.51495	0	0.504416	0	0.499264	0.357735	0.027982	0	0.504983	0	0.499673	0	0.5	0	0.524336	0	0.502209	-1	0	0.170654	0.264555
177	MAGED1	9500	0.317801	0.965465	0.052993	-1	-1	-1	-1	0	0.504416	0	0.499264	0.299442	0.055965	0	0.504983	0	0.499673	0	0.5	0	0.524336	0	0.502209	-1	0	0.143883	0.269035
178	CASR	846	0	0.69201	0.174681	0.999049	0.066445	0	0.51495	0	0.504416	-1	-1	0.191896	0.126657	0	0.504983	0	0.499673	0	0.5	0	0.524336	-1	-1	-1	0	0.171178	0.270796
179	HDAC2	3066	0.613602	0.944717	0.02159	0.999277	0.066445	0	0.51495	0	0.504416	0	0.499264	0.061298	0.458027	0	0.504983	0	0.499673	0	0.5	0	0.524336	0	0.502209	0	0	0.187064	0.271509
180	TRIO	7204	0	0.474836	0.210991	0.895381	0.192691	0	0.51495	0	0.504416	0	0.499264	0.007157	0.646539	0	0.504983	0	0.499673	-1	-1	0.165304	0.019912	0	0.502209	0	0	0.118668	0.273014
181	MMP9	4318	0.08637	0.945118	0.098135	0.999295	0.066445	0	0.51495	0	0.504416	-1	-1	0.125183	0.254786	0	0.504983	0	0.499673	0	0.5	-1	-1	0	0.502209	-1	0	0.195997	0.2787
182	GRIN1	2902	0.08637	0.999487	0.084396	0.991678	0.106312	0	0.51495	0	0.504416	0	0.499264	0.252463	0.079529	0	0.504983	0	0.499673	0	0.5	0	0.524336	0	0.502209	-1	0	0.179231	0.279026
183	OSR1	130497	0	0.834928	0.144259	0.999999	0.023256	-1	-1	0	0.504416	0	0.499264	-1	-1	0	0.504983	0	0.499673	0	0.5	0	0.524336	0	0.502209	0	0	0.152911	0.281349
184	HDAC5	10014	0.316673	0.989103	0.05103	0.994162	0.093023	0	0.51495	0	0.504416	-1	-1	0.092064	0.343152	0	0.504983	0	0.499673	-1	-1	0	0.524336	0	0.502209	-1	0	0.217455	0.281512
185	DLG1	1739	0.08637	0.769955	0.134446	0.999977	0.0299	0	0.51495	0	0.504416	0	0.499264	0.110054	0.290133	0	0.504983	0	0.499673	0	0.5	-1	-1	0	0.502209	0	0	0.163863	0.283379
186	APP	351	0.08637	0.502739	0.194308	0.798248	0.249169	0	0.51495	0	0.504416	-1	-1	0.017467	0.615611	0	0.504983	0	0.499673	0	0.5	0.165304	0.019912	0	0.502209	-1	0	0.130844	0.285226
187	BRCA1	672	0.453477	0.999829	0.034347	0.997984	0.07309	0	0.51495	0	0.504416	-1	-1	0.062216	0.455081	0	0.504983	0	0.499673	0	0.5	0	0.524336	0	0.502209	0	0	0.193347	0.286136
188	ZIC2	7546	0.200124	0.827682	0.100098	0.999998	0.023256	0	0.51495	0	0.504416	0	0.499264	-1	-1	0	0.504983	0	0.499673	0	0.5	0	0.524336	0	0.502209	-1	0	0.168984	0.287813
189	BRCA2	675	0.453477	0.996474	0.03631	0.997826	0.076412	0	0.51495	0	0.504416	-1	-1	0.001021	0.673049	0	0.504983	0	0.499673	0	0.5	-1	-1	0	0.502209	-1	0	0.222618	0.29064
190	TJP1	7082	0.08637	0.250602	0.2316	-1	-1	0	0.51495	0	0.504416	0	0.499264	0.116291	0.276878	0	0.504983	0	0.499673	0	0.5	0.165304	0.019912	0	0.502209	0	0	0.047582	0.292249
191	INS	3630	0.08637	0.99939	0.084396	0.999806	0.049834	0	0.51495	0	0.504416	0	0.499264	0.100017	0.309278	0	0.504983	0	0.499673	0	0.5	-1	-1	0	0.502209	-1	0	0.182132	0.294091
192	FGF5	2250	0.08637	0.523563	0.193327	0.01	0.591362	0.027691	0.006645	0	0.504416	0	0.499264	0.030842	0.568483	0	0.504983	0	0.499673	0	0.5	0	0.524336	0	0.502209	-1	0	0.05219	0.294123
193	IGF2	3481	0.08637	0.961756	0.093229	0.964048	0.149502	0	0.51495	0	0.504416	0	0.499264	0.291811	0.060383	0	0.504983	0	0.499673	0	0.5	0	0.524336	0	0.502209	0	0	0.16457	0.294462
194	PRKCE	5581	0.08637	0.575001	0.179588	0.622647	0.328904	0	0.51495	0	0.504416	0	0.499264	0.08197	0.381443	0	0.504983	0	0.499673	0	0.5	0.165304	0.019912	0	0.502209	-1	0	0.117792	0.296033
195	STAT1	6772	0.613602	0.896539	0.030422	0.999408	0.063123	0	0.51495	0	0.504416	0	0.499264	0.054299	0.472754	0	0.504983	0	0.499673	0	0.5	0	0.524336	0	0.502209	-1	0	0.197219	0.301722
196	STOM	2040	0.08637	0	0.331698	-1	-1	-1	-1	0	0.504416	0	0.499264	0.355797	0.029455	0	0.504983	0	0.499673	-1	-1	-1	-1	0	0.502209	-1	0	0.04913	0.30452
197	ATR	545	0.269224	0.808959	0.087341	0.977865	0.126246	0	0.51495	0	0.504416	0	0.499264	0.176257	0.141384	0	0.504983	0	0.499673	0	0.5	-1	-1	0	0.502209	-1	0	0.186025	0.312425
198	GDF11	10220	0.08637	0.980725	0.088322	0.999962	0.033223	0	0.51495	0	0.504416	0	0.499264	0.037808	0.537555	0	0.504983	0	0.499673	-1	-1	0	0.524336	0	0.502209	-1	0	0.175405	0.318572
199	CLU	1191	0.08637	0.985298	0.088322	0.982473	0.116279	0	0.51495	0	0.504416	0	0.499264	0.197536	0.116348	0	0.504983	0	0.499673	0	0.5	0	0.524336	0	0.502209	-1	0	0.173206	0.328961
200	JAG2	3714	0.08637	0.802879	0.13052	0.999999	0.023256	0	0.51495	0	0.504416	0	0.499264	0.077329	0.399116	0	0.504983	0	0.499673	0	0.5	0	0.524336	0	0.502209	-1	0	0.151275	0.330363
201	ZNF496	84838	0.633611	0.896539	0.024534	-1	-1	-1	-1	0	0.504416	0	0.499264	-1	-1	0	0.504983	0	0.499673	0	0.5	-1	-1	0	0.502209	-1	0	0.191269	0.332595
202	RALA	5898	0.08637	0.178086	0.254171	-1	-1	0	0.51495	0	0.504416	0	0.499264	0.41783	0.014728	0	0.504983	0	0.499673	0	0.5	0	0.524336	0	0.502209	0	0	0.052484	0.336726
203	HDAC4	9759	0.453477	0.996821	0.03631	0.995812	0.093023	0	0.51495	0	0.504416	0	0.499264	0.080357	0.39028	0	0.504983	0	0.499673	0	0.5	0	0.524336	0	0.502209	-1	0	0.194344	0.339038
204	PML	5371	0.453477	0.985027	0.03631	0.01	0.591362	0	0.51495	0	0.504416	0	0.499264	0.285741	0.061856	0	0.504983	0	0.499673	0	0.5	0	0.524336	0	0.502209	0	0	0.123875	0.339816
205	IKZF3	22806	0.595311	0.940027	0.023553	0.244767	0.518272	0	0.51495	0	0.504416	-1	-1	-1	-1	0	0.504983	0	0.499673	-1	-1	0	0.524336	-1	-1	-1	0	0.222513	0.341431
206	LPL	4023	0.08637	0	0.331698	0.99375	0.096346	0	0.51495	0	0.504416	-1	-1	0.280605	0.063328	0	0.504983	0	0.499673	0	0.5	0	0.524336	0	0.502209	-1	0	0.113394	0.345377
207	COL5A3	50509	0.545597	0.868365	0.03631	-1	-1	0	0.51495	0	0.504416	0	0.499264	0.204013	0.113402	0	0.504983	0	0.499673	0	0.5	0	0.524336	0	0.502209	-1	0	0.134831	0.347093
208	NPHP1	4867	0.08637	0.560822	0.186457	-1	-1	-1	-1	0	0.504416	0	0.499264	0.256594	0.076583	0	0.504983	0	0.499673	-1	-1	-1	-1	0	0.502209	-1	0	0.100421	0.352199
209	DLG4	1742	0.08637	0.523563	0.193327	0.804196	0.249169	0	0.51495	0	0.504416	0	0.499264	0.340865	0.033873	0	0.504983	0	0.499673	0	0.5	0	0.524336	0	0.502209	-1	0	0.135	0.361505
210	RHOA	387	0.08637	0.922639	0.103042	-1	-1	0	0.51495	0	0.504416	0	0.499264	0.313732	0.045655	0	0.504983	0	0.499673	0	0.5	0	0.524336	0	0.502209	0	0	0.101749	0.36188
211	FURIN	5045	0.08637	0.865595	0.112856	0.999824	0.049834	0	0.51495	0	0.504416	0	0.499264	0.097581	0.319588	0	0.504983	0	0.499673	0	0.5	0	0.524336	0	0.502209	-1	0	0.157644	0.371944
212	PPP2R2A	5520	0.08637	0.178086	0.254171	-1	-1	0	0.51495	0	0.504416	0	0.499264	0.029069	0.571429	0	0.504983	0	0.499673	0	0.5	0.165304	0.019912	0	0.502209	0	0	0.035295	0.379967
213	SREBF1	6720	0.613602	0.896539	0.030422	0.244767	0.518272	0	0.51495	0	0.504416	0	0.499264	0.185484	0.12813	0	0.504983	0	0.499673	0	0.5	0	0.524336	0	0.502209	0	0	0.138599	0.384764
214	LHX3	8022	0.582013	0.970256	0.02159	0.689366	0.295681	-1	-1	0	0.504416	0	0.499264	0.051282	0.481591	0	0.504983	0	0.499673	0	0.5	0	0.524336	0	0.502209	-1	0	0.191076	0.389146
215	BCL6	604	0.454915	0.999557	0.034347	0.828461	0.23588	-1	-1	0	0.504416	0	0.499264	0.079011	0.393225	0	0.504983	0	0.499673	0	0.5	0	0.524336	0	0.502209	-1	0	0.196829	0.39331
216	CD82	3732	0.08637	0	0.331698	-1	-1	0	0.51495	0	0.504416	0	0.499264	0.331719	0.039764	0	0.504983	0	0.499673	-1	-1	-1	-1	0	0.502209	-1	0	0.041809	0.393829
217	LGALS3	3958	0.08637	0	0.331698	0.945012	0.162791	-1	-1	0	0.504416	0	0.499264	0.2827	0.061856	0	0.504983	0	0.499673	0	0.5	0	0.524336	0	0.502209	-1	0	0.109507	0.398866
218	BARD1	580	0.08637	0.968691	0.093229	0.976055	0.13289	0	0.51495	0	0.504416	0	0.499264	0.07953	0.393225	0	0.504983	0	0.499673	-1	-1	-1	-1	0	0.502209	-1	0	0.191877	0.400152
219	TERF1	7013	0.269232	0.913853	0.060844	0.797344	0.249169	0	0.51495	0	0.504416	0	0.499264	0.167094	0.163476	0	0.504983	0	0.499673	0	0.5	0	0.524336	0	0.502209	0	0	0.153394	0.407695
220	PIP5K1C	23396	0	0	0.43474	0.999935	0.039867	0	0.51495	0	0.504416	0	0.499264	0.17437	0.145803	0	0.504983	0	0.499673	0	0.5	0	0.524336	0	0.502209	-1	0	0.090331	0.409909
221	ZBTB12	221527	0.273897	0.896539	0.063788	-1	-1	-1	-1	0	0.504416	0	0.499264	-1	-1	0	0.504983	0	0.499673	0	0.5	-1	-1	-1	-1	-1	0	0.146304	0.413905
222	STK36	27148	0.08637	0.869842	0.112856	0.995169	0.093023	0	0.51495	0	0.504416	0	0.499264	-1	-1	0	0.504983	0	0.499673	0	0.5	0	0.524336	-1	-1	-1	0	0.177398	0.414931
223	PA2G4	5036	0.614028	0.945806	0.02159	-1	-1	-1	-1	0	0.504416	0	0.499264	0.046364	0.503682	0	0.504983	0	0.499673	0	0.5	0	0.524336	0	0.502209	0	0	0.13385	0.416217
224	MAML1	9794	0.317801	0.999487	0.048086	0.852138	0.222591	0	0.51495	0	0.504416	-1	-1	0.047217	0.497791	0	0.504983	0	0.499673	0	0.5	0	0.524336	-1	-1	0	0	0.18472	0.417013
225	CUBN	8029	0.08637	0.250602	0.2316	0.994516	0.093023	-1	-1	0	0.504416	0	0.499264	0.121294	0.268041	0	0.504983	0	0.499673	0	0.5	-1	-1	0	0.502209	-1	0	0.132071	0.417829
226	AGTR2	186	0.08637	0.993764	0.086359	0.999234	0.066445	0	0.51495	0	0.504416	0	0.499264	0.053029	0.4757	0	0.504983	0	0.499673	0	0.5	0	0.524336	0	0.502209	-1	0	0.164031	0.418741
227	EIF4A2	1974	0.08637	0.753489	0.140334	-1	-1	0	0.51495	0	0.504416	0	0.499264	0.293324	0.055965	0	0.504983	0	0.499673	0	0.5	0	0.524336	0	0.502209	0	0	0.087168	0.421733
228	TSHR	7253	0.08637	0.729166	0.149166	0.898961	0.189369	0	0.51495	0	0.504416	0	0.499264	0.173044	0.150221	0	0.504983	0	0.499673	0	0.5	-1	-1	0	0.502209	-1	0	0.157295	0.425369
229	ZNF239	8187	0.200124	0.896539	0.067713	-1	-1	-1	-1	0	0.504416	0	0.499264	0.087812	0.357879	0	0.504983	0	0.499673	-1	-1	-1	-1	0	0.502209	0	0	0.131608	0.425459
230	MAML2	84441	0.317801	0.999487	0.048086	-1	-1	0	0.51495	0	0.504416	-1	-1	-1	-1	0	0.504983	0	0.499673	0	0.5	-1	-1	0	0.502209	-1	0	0.164661	0.428816
231	STRAP	11171	0.08637	0	0.331698	0.997626	0.076412	-1	-1	0	0.504416	0	0.499264	0.127359	0.250368	0	0.504983	0	0.499673	0	0.5	-1	-1	0	0.502209	0	0	0.100946	0.429884
232	NR2C2	7182	0.613602	0.940027	0.02159	0.242544	0.561462	0	0.51495	0	0.504416	0	0.499264	0.126545	0.253314	0	0.504983	0	0.499673	0	0.5	0	0.524336	0	0.502209	-1	0	0.147901	0.432378
233	BTK	695	0.08637	0.753642	0.140334	0.244767	0.518272	0	0.51495	0	0.504416	-1	-1	0.240878	0.086892	0	0.504983	0	0.499673	0	0.5	-1	-1	0	0.502209	-1	0	0.120514	0.433342
234	CITED4	163732	0.317801	0.998406	0.049068	-1	-1	-1	-1	0	0.504416	0	0.499264	-1	-1	0	0.504983	0	0.499673	0	0.5	0	0.524336	-1	-1	-1	0	0.146245	0.433551
235	VAV1	7409	0.613602	0.796498	0.03631	0.01	0.591362	0	0.51495	0	0.504416	0	0.499264	0.174034	0.145803	0	0.504983	0	0.499673	0	0.5	0	0.524336	0	0.502209	0	0	0.113867	0.434641
236	NBN	4683	0.26988	0.758609	0.100098	0.981384	0.119601	0	0.51495	0	0.504416	0	0.499264	0.038204	0.537555	0	0.504983	0	0.499673	-1	-1	-1	-1	0	0.502209	0	0	0.170673	0.435497
237	BCL2	596	0.08637	0.96044	0.093229	0.99768	0.076412	0	0.51495	0	0.504416	0	0.499264	0.063309	0.44919	0	0.504983	0	0.499673	0	0.5	0	0.524336	0	0.502209	0	0	0.150557	0.437199
238	EMD	2010	0.08637	0.632898	0.171737	0.992118	0.10299	-1	-1	0	0.504416	0	0.499264	0.081832	0.381443	0	0.504983	0	0.499673	-1	-1	0	0.524336	0	0.502209	0	0	0.149435	0.443976
239	SLC9A3	6550	0.08637	0.31953	0.227674	0.506797	0.401993	-1	-1	0	0.504416	0	0.499264	0.212371	0.108984	0	0.504983	0	0.499673	0	0.5	-1	-1	-1	-1	-1	0	0.112507	0.445051
240	PIK3R2	5296	0.08637	0.402926	0.205103	0.946891	0.162791	0	0.51495	0	0.504416	0	0.499264	0.217547	0.104566	0	0.504983	0	0.499673	0	0.5	0	0.524336	0	0.502209	0	0	0.118124	0.447454
241	TG	7038	0.08637	0.178086	0.254171	0.657073	0.315615	-1	-1	0	0.504416	0	0.499264	0.18907	0.126657	0	0.504983	0	0.499673	0	0.5	-1	-1	-1	-1	-1	0	0.11106	0.447612
242	HNRPDL	9987	0.269229	0.896539	0.065751	-1	-1	-1	-1	0	0.504416	-1	-1	0.101198	0.307806	0	0.504983	0	0.499673	0	0.5	0	0.524336	0	0.502209	0	0	0.115179	0.454488
243	APBA1	320	0.08637	0.690263	0.157998	0.539009	0.388704	0	0.51495	0	0.504416	0	0.499264	0.243276	0.083947	0	0.504983	0	0.499673	0	0.5	0	0.524336	-1	-1	-1	0	0.12991	0.454664
244	VWF	7450	0.08637	0	0.331698	0.781616	0.255814	0	0.51495	0	0.504416	-1	-1	0.233788	0.089838	0	0.504983	0	0.499673	0	0.5	-1	-1	0	0.502209	-1	0	0.100161	0.457823
245	PIK3CA	5290	0.08637	0.178086	0.254171	0.999992	0.026578	0	0.51495	0	0.504416	0	0.499264	0.027713	0.574374	0	0.504983	0	0.499673	0	0.5	0	0.524336	0	0.502209	-1	0	0.099397	0.459997
246	CNTN1	1272	0.08637	0.178526	0.251227	0.717478	0.27907	0	0.51495	0	0.504416	-1	-1	0.257359	0.076583	0	0.504983	0	0.499673	0	0.5	0	0.524336	0	0.502209	0	0	0.095364	0.460478
247	APOB	338	0.08637	0	0.331698	0.998209	0.07309	0	0.51495	0	0.504416	-1	-1	0.1425	0.225331	0	0.504983	0	0.499673	0	0.5	0	0.524336	0	0.502209	0	0	0.094391	0.462648
248	PIAS2	9063	0.453477	0.999487	0.035329	0.01	0.591362	0	0.51495	0	0.504416	0	0.499264	0.156393	0.189985	0	0.504983	0	0.499673	0	0.5	0	0.524336	0	0.502209	0	0	0.124566	0.46271
249	CDC25A	993	0.08637	0.178086	0.254171	0.915941	0.186047	0	0.51495	0	0.504416	0	0.499264	0.241069	0.086892	0	0.504983	0	0.499673	0	0.5	0	0.524336	0	0.502209	-1	0	0.109344	0.466856
250	APBA2	321	0.08637	0.422551	0.205103	0.539009	0.388704	0	0.51495	0	0.504416	0	0.499264	0.305963	0.051546	0	0.504983	0	0.499673	0	0.5	0	0.524336	0	0.502209	-1	0	0.112824	0.466872
251	NUMB	8650	0.08637	0.192681	0.234544	0.999987	0.026578	0	0.51495	0	0.504416	0	0.499264	0.002521	0.664212	0	0.504983	0	0.499673	0	0.5	0	0.524336	0	0.502209	0	0	0.09154	0.467775
252	BRAP	8315	0.08637	0.762589	0.13739	-1	-1	0	0.51495	0	0.504416	-1	-1	0.140574	0.228277	0	0.504983	0	0.499673	-1	-1	-1	-1	0	0.502209	-1	0	0.109948	0.468355
253	RIN1	9610	0.08637	0.384805	0.210991	0.130637	0.581395	-1	-1	0	0.504416	0	0.499264	0.266433	0.072165	0	0.504983	0	0.499673	0	0.5	-1	-1	0	0.502209	-1	0	0.078931	0.473574
254	INHBB	3625	0.08637	0.969124	0.093229	0.986921	0.112957	0	0.51495	0	0.504416	0	0.499264	0.030496	0.568483	0	0.504983	-1	-1	0	0.5	0	0.524336	0	0.502209	-1	0	0.172743	0.474089
255	NCK2	8440	0.08637	0.989421	0.087341	0.987797	0.112957	0	0.51495	0	0.504416	0	0.499264	0.058067	0.463918	0	0.504983	0	0.499673	0	0.5	0	0.524336	0	0.502209	-1	0	0.163204	0.479856
256	SYNE1	23345	0.08637	0.799962	0.13052	0.838668	0.229236	-1	-1	0	0.504416	0	0.499264	0.146676	0.216495	0	0.504983	0	0.499673	0	0.5	0	0.524336	0	0.502209	-1	0	0.155973	0.480269
257	IRAK1	3654	0.316671	0.997515	0.050049	0.853122	0.219269	0	0.51495	0	0.504416	0	0.499264	0.069072	0.428571	0	0.504983	0	0.499673	0	0.5	0	0.524336	0	0.502209	0	0	0.159741	0.483156
258	NRG2	9542	0.08637	0.345767	0.219823	0.527214	0.388704	0	0.51495	0	0.504416	0	0.499264	0.293605	0.055965	0	0.504983	0	0.499673	0	0.5	0	0.524336	0	0.502209	-1	0	0.096381	0.485171
259	ITSN1	6453	0.08637	0.606443	0.174681	0.279001	0.488372	-1	-1	0	0.504416	0	0.499264	0.250195	0.081001	0	0.504983	0	0.499673	0	0.5	0	0.524336	0	0.502209	0	0	0.094001	0.488513
260	ITGB1BP1	9270	0.08637	0.178086	0.254171	0.998684	0.066445	-1	-1	0	0.504416	0	0.499264	0.021767	0.603829	0	0.504983	0	0.499673	0	0.5	-1	-1	0	0.502209	-1	0	0.11681	0.492603
261	RABAC1	10567	0.08637	0	0.331698	-1	-1	-1	-1	0	0.504416	0	0.499264	0.239546	0.086892	0	0.504983	0	0.499673	0	0.5	-1	-1	0	0.502209	0	0	0.029629	0.497796
262	RFC1	5981	0.453477	0.944717	0.040236	-1	-1	0	0.51495	0	0.504416	0	0.499264	0.043488	0.513991	0	0.504983	0	0.499673	0	0.5	-1	-1	0	0.502209	0	0	0.12014	0.498481
263	SNW1	22938	0.316807	0.945806	0.053974	-1	-1	0	0.51495	0	0.504416	0	0.499264	0.041481	0.522828	0	0.504983	0	0.499673	-1	-1	-1	-1	0	0.502209	0	0	0.130409	0.498999
264	GRM4	2914	0	0.855219	0.135427	0.130637	0.581395	0	0.51495	0	0.504416	0	0.499264	0.191892	0.126657	0	0.504983	0	0.499673	-1	-1	0	0.524336	-1	-1	0	0	0.098146	0.499418
265	LCK	3932	0.08637	0.981866	0.088322	0.533908	0.388704	0	0.51495	0	0.504416	-1	-1	0.103561	0.303387	0	0.504983	0	0.499673	0	0.5	-1	-1	0	0.502209	-1	0	0.155064	0.499667
266	GPRASP1	9737	0	0	0.43474	-1	-1	-1	-1	0	0.504416	0	0.499264	0.231417	0.091311	0	0.504983	0	0.499673	-1	-1	-1	-1	0	0.502209	-1	0	0.025713	0.499752
267	SRC	6714	0.08637	0.178086	0.254171	0.999731	0.053156	0	0.51495	0	0.504416	0	0.499264	0.077353	0.399116	0	0.504983	0	0.499673	0	0.5	0	0.524336	0	0.502209	-1	0	0.103195	0.499823
268	GSK3B	2932	0.08637	0.688226	0.157998	0.997654	0.076412	0	0.51495	0	0.504416	0	0.499264	0.062986	0.450663	0	0.504983	0	0.499673	0	0.5	0	0.524336	0	0.502209	0	0	0.131088	0.500919
269	ALOX12B	242	0	0.420332	0.223749	0.645585	0.322259	0	0.51495	0	0.504416	0	0.499264	0.207704	0.111929	0	0.504983	0	0.499673	0	0.5	-1	-1	0	0.502209	-1	0	0.106135	0.506137
270	RIT2	6014	0.08637	0.178556	0.251227	-1	-1	-1	-1	0	0.504416	0	0.499264	0.242554	0.086892	0	0.504983	0	0.499673	0	0.5	0	0.524336	0	0.502209	-1	0	0.046135	0.508305
271	NCK1	4690	0.08637	0.993906	0.086359	0.987797	0.112957	0	0.51495	0	0.504416	0	0.499264	0.022992	0.59352	0	0.504983	0	0.499673	0	0.5	0	0.524336	0	0.502209	-1	0	0.160851	0.508547
272	PEX19	5824	0.08637	0	0.331698	-1	-1	-1	-1	0	0.504416	0	0.499264	0.23455	0.089838	0	0.504983	0	0.499673	-1	-1	0	0.524336	0	0.502209	-1	0	0.032092	0.509512
273	NOS1AP	9722	0.08637	0	0.331698	-1	-1	-1	-1	0	0.504416	0	0.499264	0.187226	0.12813	0	0.504983	0	0.499673	-1	-1	-1	-1	0	0.502209	-1	0	0.0304	0.510373
274	MLLT3	4300	0	0.896539	0.127576	0.972299	0.13289	-1	-1	0	0.504416	0	0.499264	0.049142	0.487482	0	0.504983	0	0.499673	0	0.5	0	0.524336	0	0.502209	0	0	0.147537	0.511541
275	PPP2R2B	5521	0	0.343259	0.2316	-1	-1	0	0.51495	0	0.504416	0	0.499264	0.26908	0.070692	0	0.504983	0	0.499673	0	0.5	0	0.524336	0	0.502209	-1	0	0.051028	0.514121
276	DLG3	1741	0.08637	0.771075	0.133464	0.397482	0.465116	0	0.51495	0	0.504416	0	0.499264	0.22128	0.098675	0	0.504983	0	0.499673	0	0.5	0	0.524336	0	0.502209	0	0	0.105443	0.515488
277	RASIP1	54922	0	0.182447	0.280667	-1	-1	-1	-1	0	0.504416	0	0.499264	0.201657	0.116348	0	0.504983	0	0.499673	0	0.5	-1	-1	0	0.502209	-1	0	0.03841	0.515919
278	GP1BA	2811	0.08637	0.909402	0.104024	0.244767	0.518272	0	0.51495	0	0.504416	-1	-1	0.07212	0.415317	0	0.504983	-1	-1	-1	-1	-1	-1	0	0.502209	-1	0	0.164082	0.523516
279	TMPO	7112	0.271544	0.917772	0.059863	-1	-1	-1	-1	0	0.504416	0	0.499264	0.072823	0.412371	0	0.504983	0	0.499673	0	0.5	0	0.524336	0	0.502209	0	0	0.105178	0.525162
280	RAN	5901	0.316671	0.999726	0.049068	-1	-1	0	0.51495	0	0.504416	0	0.499264	-1	-1	0	0.504983	0	0.499673	0	0.5	0	0.524336	0	0.502209	0	0	0.1097	0.52837
281	CIB2	10518	0.08637	0	0.331698	-1	-1	-1	-1	0	0.504416	0	0.499264	0.215867	0.106038	0	0.504983	0	0.499673	-1	-1	0	0.524336	0	0.502209	-1	0	0.030224	0.53376
282	SUMO1	7341	0.08637	0.91555	0.104024	0.973399	0.13289	0	0.51495	0	0.504416	0	0.499264	0.039904	0.530191	0	0.504983	0	0.499673	0	0.5	0	0.524336	0	0.502209	0	0	0.143945	0.537712
283	GRAP	10750	0.08637	0.178478	0.251227	0.01	0.591362	0	0.51495	0	0.504416	0	0.499264	0.270797	0.070692	0	0.504983	0	0.499673	0	0.5	-1	-1	0	0.502209	-1	0	0.04547	0.540385
284	GIPC1	10755	0.08637	0.181629	0.247301	0.993361	0.096346	0	0.51495	0	0.504416	0	0.499264	0.071057	0.421208	0	0.504983	0	0.499673	-1	-1	0	0.524336	0	0.502209	-1	0	0.111035	0.540658
285	PTGES3	10728	0.08637	0.560822	0.186457	0.982249	0.116279	-1	-1	0	0.504416	0	0.499264	0.009986	0.640648	0	0.504983	0	0.499673	-1	-1	0	0.524336	0	0.502209	0	0	0.136619	0.541465
286	ATM	472	0.269224	0.569473	0.143278	0.840329	0.225914	0	0.51495	0	0.504416	-1	-1	0.098464	0.316642	0	0.504983	0	0.499673	0	0.5	0	0.524336	0	0.502209	0	0	0.13673	0.543604
287	TTC1	7265	0.08637	0	0.331698	-1	-1	-1	-1	0	0.504416	0	0.499264	0.192521	0.123711	0	0.504983	0	0.499673	0	0.5	-1	-1	0	0.502209	0	0	0.025354	0.549486
288	ZAP70	7535	0.08637	0.773159	0.133464	0.784602	0.255814	0	0.51495	0	0.504416	0	0.499264	0.093063	0.338733	0	0.504983	0	0.499673	0	0.5	-1	-1	0	0.502209	0	0	0.13363	0.553017
289	SELE	6401	0.08637	0	0.331698	0.983273	0.116279	0	0.51495	0	0.504416	0	0.499264	0.103035	0.306333	0	0.504983	0	0.499673	0	0.5	-1	-1	0	0.502209	-1	0	0.097723	0.555826
290	CD93	22918	0.08637	0.250602	0.2316	0.01	0.591362	-1	-1	0	0.504416	0	0.499264	0.19851	0.116348	0	0.504983	0	0.499673	-1	-1	0	0.524336	0	0.502209	0	0	0.045457	0.560531
291	ANKS1B	56899	0	0	0.43474	-1	-1	-1	-1	0	0.504416	-1	-1	0.1852	0.12813	0	0.504983	0	0.499673	-1	-1	0	0.524336	0	0.502209	0	0	0.020578	0.560871
292	GRIK1	2897	0	0.732837	0.164868	0.334844	0.481728	0	0.51495	0	0.504416	0	0.499264	0.207406	0.111929	0	0.504983	0	0.499673	0	0.5	0	0.524336	0	0.502209	0	0	0.091078	0.561772
293	PRTN3	5657	0.08637	0.729166	0.149166	-1	-1	-1	-1	0	0.504416	0	0.499264	0.076595	0.402062	0	0.504983	0	0.499673	-1	-1	-1	-1	0	0.502209	-1	0	0.099126	0.564843
294	HDAC3	8841	0.08637	0.971043	0.093229	0.657257	0.315615	0	0.51495	0	0.504416	0	0.499264	0.098861	0.313697	0	0.504983	0	0.499673	0	0.5	0	0.524336	0	0.502209	-1	0	0.139502	0.566472
295	NME1	4830	0.269224	0.858135	0.067713	0.643733	0.322259	0	0.51495	0	0.504416	0	0.499264	0.022932	0.59352	0	0.504983	0	0.499673	0	0.5	-1	-1	0	0.502209	0	0	0.138002	0.567899
296	CD36	948	0.08637	0	0.331698	0.973095	0.13289	0	0.51495	0	0.504416	0	0.499264	0.101216	0.307806	0	0.504983	0	0.499673	0	0.5	-1	-1	0	0.502209	-1	0	0.096723	0.574021
297	RAD50	10111	0.269224	0.758609	0.100098	0.956564	0.156146	0	0.51495	0	0.504416	0	0.499264	0.010622	0.640648	0	0.504983	0	0.499673	0	0.5	0	0.524336	0	0.502209	-1	0	0.153463	0.576654
298	ATN1	1822	0.08637	0.422531	0.205103	0.01	0.591362	0	0.51495	0	0.504416	0	0.499264	0.213151	0.108984	0	0.504983	0	0.499673	-1	-1	0	0.524336	0	0.502209	-1	0	0.061004	0.576846
299	MESDC2	23184	0	0.425631	0.220805	-1	-1	-1	-1	0	0.504416	-1	-1	-1	-1	0	0.504983	0	0.499673	-1	-1	-1	-1	0	0.502209	-1	0	0.060804	0.578064
300	EPS8L1	54869	0	0	0.43474	-1	-1	-1	-1	0	0.504416	0	0.499264	0.202466	0.114875	0	0.504983	0	0.499673	0	0.5	-1	-1	0	0.502209	-1	0	0.020247	0.578635
301	PIK3R1	5295	0.08637	0.178086	0.254171	0.983904	0.116279	0	0.51495	0	0.504416	0	0.499264	0.091154	0.344624	0	0.504983	0	0.499673	0	0.5	0	0.524336	0	0.502209	-1	0	0.10304	0.578785
302	MAGI1	9223	0.08637	0.178501	0.251227	-1	-1	0	0.51495	0	0.504416	0	0.499264	0.213853	0.107511	0	0.504983	0	0.499673	0	0.5	0	0.524336	0	0.502209	0	0	0.036825	0.579667
303	DNAJC7	7266	0.08637	0	0.331698	-1	-1	-1	-1	0	0.504416	0	0.499264	0.209859	0.110457	0	0.504983	0	0.499673	0	0.5	0	0.524336	0	0.502209	0	0	0.024686	0.579962
304	PLCG1	5335	0.08637	0.336453	0.221786	0.994022	0.093023	0	0.51495	0	0.504416	0	0.499264	0.045233	0.5081	0	0.504983	0	0.499673	0	0.5	0	0.524336	0	0.502209	-1	0	0.112468	0.582386
305	ALOX12	239	0.08637	0.858135	0.116781	0.488909	0.415282	0	0.51495	0	0.504416	0	0.499264	0.103726	0.303387	0	0.504983	0	0.499673	0	0.5	-1	-1	0	0.502209	-1	0	0.128095	0.584698
306	ELA2	1991	0.08637	0.994396	0.086359	0.126285	0.591362	0	0.51495	0	0.504416	0	0.499264	0.078983	0.393225	0	0.504983	0	0.499673	-1	-1	-1	-1	0	0.502209	-1	0	0.116912	0.590262
307	ATP6V1E1	529	0.08637	0	0.331698	-1	-1	0	0.51495	0	0.504416	0	0.499264	0.200495	0.116348	0	0.504983	-1	-1	0	0.5	0	0.524336	0	0.502209	0	0	0.023905	0.591416
308	DAB1	1600	0	0.74004	0.160942	0.817864	0.239203	0	0.51495	0	0.504416	0	0.499264	0.074432	0.409426	0	0.504983	0	0.499673	0	0.5	-1	-1	0	0.502209	-1	0	0.136028	0.593768
309	DGKZ	8525	0.08637	0.178086	0.254171	0.01	0.591362	0	0.51495	0	0.504416	0	0.499264	0.259514	0.076583	0	0.504983	0	0.499673	0	0.5	0	0.524336	0	0.502209	0	0	0.038141	0.594092
310	GRM8	2918	0	0.807344	0.153091	0.422166	0.44186	0	0.51495	0	0.504416	0	0.499264	0.138936	0.232695	0	0.504983	0	0.499673	0	0.5	0	0.524336	-1	-1	0	0	0.105265	0.599269
311	FYN	2534	0.08637	0.519479	0.194308	0.911002	0.186047	0	0.51495	0	0.504416	0	0.499264	0.094316	0.337261	0	0.504983	0	0.499673	0	0.5	0	0.524336	0	0.502209	0	0	0.115083	0.601278
312	ALB	213	0.269224	0.569473	0.143278	0.244769	0.518272	0	0.51495	0	0.504416	-1	-1	0.108754	0.294551	0	0.504983	0	0.499673	0	0.5	-1	-1	0	0.502209	0	0	0.099352	0.602389
313	TOR1A	1861	0.08637	0	0.331698	0.846184	0.225914	0	0.51495	0	0.504416	0	0.499264	0.10819	0.296024	0	0.504983	0	0.499673	-1	-1	-1	-1	0	0.502209	0	0	0.086729	0.604148
314	APOH	350	0.08637	0.825172	0.122669	0.492319	0.408638	0	0.51495	0	0.504416	0	0.499264	0.059695	0.460972	0	0.504983	-1	-1	0	0.5	-1	-1	0	0.502209	0	0	0.121963	0.609937
315	DLG2	1740	0.08637	0	0.331698	0.259104	0.498339	0	0.51495	0	0.504416	0	0.499264	0.250629	0.079529	0	0.504983	0	0.499673	0	0.5	0	0.524336	0	0.502209	-1	0	0.045854	0.610686
316	LYZ	4069	0.08637	0.394997	0.206084	-1	-1	-1	-1	0	0.504416	0	0.499264	0.100963	0.307806	0	0.504983	0	0.499673	0	0.5	-1	-1	0	0.502209	-1	0	0.058233	0.614258
317	CMBL	134147	0.08637	0	0.331698	-1	-1	0	0.51495	0	0.504416	-1	-1	-1	-1	-1	-1	0	0.499673	-1	-1	-1	-1	-1	-1	-1	0	0.014395	0.6147
318	RALGDS	5900	0	0.476301	0.210991	0.01	0.591362	0	0.51495	0	0.504416	0	0.499264	0.211411	0.108984	0	0.504983	0	0.499673	0	0.5	0	0.524336	0	0.502209	-1	0	0.05367	0.614905
319	APBB1IP	54518	0	0.182447	0.280667	-1	-1	0	0.51495	0	0.504416	0	0.499264	0.145338	0.222386	0	0.504983	0	0.499673	-1	-1	-1	-1	0	0.502209	-1	0	0.032779	0.616237
320	ABI1	10006	0.08637	0.725643	0.15211	-1	-1	-1	-1	0	0.504416	0	0.499264	0.09897	0.313697	0	0.504983	0	0.499673	0	0.5	0	0.524336	0	0.502209	-1	0	0.082817	0.616821
321	TREX1	11277	0.269224	0	0.240432	0.95996	0.152824	0	0.51495	0	0.504416	0	0.499264	0.043179	0.516937	0	0.504983	0	0.499673	0	0.5	-1	-1	0	0.502209	-1	0	0.10603	0.618313
322	IKBKE	9641	0.08637	0.855219	0.117763	0.582051	0.352159	0	0.51495	0	0.504416	0	0.499264	0.066096	0.441826	0	0.504983	0	0.499673	-1	-1	0	0.524336	0	0.502209	0	0	0.132478	0.61983
323	SCRIB	23513	0.08637	0	0.331698	0.993643	0.096346	0	0.51495	0	0.504416	0	0.499264	0.06064	0.458027	0	0.504983	0	0.499673	0	0.5	0	0.524336	0	0.502209	0	0	0.081475	0.624079
324	RAP1GDS1	5910	0	0	0.43474	-1	-1	-1	-1	0	0.504416	0	0.499264	0.20127	0.116348	0	0.504983	0	0.499673	0	0.5	0	0.524336	0	0.502209	-1	0	0.018297	0.624937
325	DRD2	1813	0	0.523563	0.205103	0.846092	0.225914	0	0.51495	0	0.504416	0	0.499264	0.096717	0.324006	0	0.504983	0	0.499673	0	0.5	0	0.524336	0	0.502209	-1	0	0.112798	0.62723
326	ITGB7	3695	0.08637	0.178156	0.253189	0.711473	0.285714	0	0.51495	0	0.504416	0	0.499264	0.113796	0.282769	0	0.504983	0	0.499673	0	0.5	-1	-1	0	0.502209	-1	0	0.090816	0.628037
327	CD44	960	0.08637	0	0.331698	0.582968	0.352159	0	0.51495	0	0.504416	0	0.499264	0.184227	0.129602	0	0.504983	0	0.499673	0	0.5	0	0.524336	0	0.502209	0	0	0.060969	0.628268
328	LRP2BP	55805	0.08637	0	0.331698	-1	-1	-1	-1	0	0.504416	-1	-1	0.118285	0.272459	0	0.504983	0	0.499673	0	0.5	-1	-1	0	0.502209	-1	0	0.025582	0.630851
329	GPSM2	29899	0.08637	0.181629	0.247301	-1	-1	-1	-1	0	0.504416	0	0.499264	0.110772	0.290133	0	0.504983	0	0.499673	0	0.5	-1	-1	0	0.502209	-1	0	0.037877	0.632576
330	PSTPIP1	9051	0.08637	0.180638	0.247301	-1	-1	-1	-1	0	0.504416	0	0.499264	0.109248	0.291605	0	0.504983	0	0.499673	0	0.5	-1	-1	0	0.502209	0	0	0.034205	0.633327
331	ARHGEF6	9459	0	0.576025	0.198234	-1	-1	0	0.51495	0	0.504416	0	0.499264	0.15301	0.206186	0	0.504983	0	0.499673	0	0.5	0	0.524336	0	0.502209	-1	0	0.060753	0.634137
332	SPINK1	6690	0.08637	0	0.331698	0.754099	0.262458	-1	-1	0	0.504416	0	0.499264	0.095213	0.329897	0	0.504983	0	0.499673	0	0.5	-1	-1	0	0.502209	0	0	0.077973	0.636
333	CBX5	23468	0.08637	0.954876	0.095191	-1	-1	-1	-1	0	0.504416	0	0.499264	0.026224	0.578792	0	0.504983	0	0.499673	0	0.5	0	0.524336	0	0.502209	-1	0	0.097043	0.636814
334	PDE6D	5147	0.08637	0	0.331698	-1	-1	0	0.51495	0	0.504416	0	0.499264	0.184926	0.12813	0	0.504983	0	0.499673	0	0.5	0	0.524336	0	0.502209	0	0	0.022608	0.639241
335	IGSF1	3547	0.08637	0.881649	0.109912	0.01	0.591362	-1	-1	0	0.504416	-1	-1	0.066213	0.441826	0	0.504983	0	0.499673	0	0.5	0	0.524336	0	0.502209	-1	0	0.09493	0.64278
336	FBLIM1	54751	0.08637	0.17813	0.253189	-1	-1	-1	-1	0	0.504416	0	0.499264	-1	-1	0	0.504983	0	0.499673	-1	-1	-1	-1	0	0.502209	-1	0	0.033063	0.647797
337	UXT	8409	0.08637	0.465665	0.201178	-1	-1	-1	-1	0	0.504416	0	0.499264	0.044344	0.511046	0	0.504983	0	0.499673	0	0.5	-1	-1	-1	-1	0	0	0.059638	0.650536
338	NDUFAF1	51103	0.08637	0	0.331698	-1	-1	-1	-1	0	0.504416	0	0.499264	0.099963	0.309278	0	0.504983	0	0.499673	-1	-1	-1	-1	0	0.502209	0	0	0.018633	0.650892
339	CHEK1	1111	0.08637	0.725643	0.15211	0.718269	0.27907	0	0.51495	0	0.504416	0	0.499264	0.035295	0.549337	0	0.504983	0	0.499673	-1	-1	0	0.524336	0	0.502209	-1	0	0.130465	0.651345
340	DRD3	1814	0	0.178291	0.30422	0.681092	0.302326	0	0.51495	0	0.504416	-1	-1	0.125333	0.254786	0	0.504983	0	0.499673	0	0.5	0	0.524336	0	0.502209	-1	0	0.08206	0.652173
341	F3	2152	0	0	0.43474	0.993595	0.096346	0	0.51495	0	0.504416	0	0.499264	0.058872	0.462445	0	0.504983	0	0.499673	0	0.5	0	0.524336	0	0.502209	0	0	0.075176	0.658718
342	GRM5	2915	0	0.178086	0.308145	0.130637	0.581395	0	0.51495	0	0.504416	0	0.499264	0.196816	0.116348	0	0.504983	0	0.499673	0	0.5	0	0.524336	0	0.502209	-1	0	0.038888	0.667699
343	MRE11A	4361	0.269224	0.758609	0.100098	0.01	0.591362	0	0.51495	0	0.504416	0	0.499264	0.054773	0.471281	0	0.504983	0	0.499673	0	0.5	-1	-1	0	0.502209	0	0	0.084047	0.668394
344	GRM7	2917	0.08637	0.178086	0.254171	0.232752	0.568106	0	0.51495	0	0.504416	0	0.499264	0.17416	0.145803	0	0.504983	0	0.499673	0	0.5	0	0.524336	0	0.502209	0	0	0.047955	0.668918
345	PCNA	5111	0.269224	0.548241	0.147203	0.554309	0.375415	0	0.51495	0	0.504416	0	0.499264	0.017448	0.615611	0	0.504983	-1	-1	-1	-1	0	0.524336	0	0.502209	-1	0	0.126293	0.670046
346	KCNK18	338567	0	0	0.43474	-1	-1	-1	-1	0	0.504416	-1	-1	-1	-1	0	0.504983	0	0.499673	-1	-1	-1	-1	-1	-1	-1	0	0	0.670878
347	LDLRAP1	26119	0.08637	0.681506	0.158979	0.244767	0.518272	-1	-1	0	0.504416	0	0.499264	0.069185	0.428571	0	0.504983	0	0.499673	-1	-1	0	0.524336	0	0.502209	0	0	0.090152	0.671024
348	RGS4	5999	0.08637	0.724914	0.15211	0.657257	0.315615	0	0.51495	0	0.504416	0	0.499264	0.063904	0.446244	0	0.504983	0	0.499673	0	0.5	0	0.524336	0	0.502209	-1	0	0.11788	0.671042
349	MLH1	4292	0.269224	0.569473	0.143278	0.126285	0.591362	0	0.51495	0	0.504416	-1	-1	0.068399	0.431517	0	0.504983	0	0.499673	0	0.5	-1	-1	0	0.502209	0	0	0.086115	0.673509
350	FNBP4	23360	0.08637	0	0.331698	-1	-1	-1	-1	0	0.504416	-1	-1	0.113174	0.284242	0	0.504983	0	0.499673	0	0.5	0	0.524336	0	0.502209	0	0	0.01814	0.680003
351	GRB7	2886	0.08637	0.1783	0.253189	-1	-1	0	0.51495	0	0.504416	0	0.499264	0.133489	0.240059	0	0.504983	0	0.499673	0	0.5	0	0.524336	0	0.502209	-1	0	0.03318	0.685456
352	FCN1	2219	0.08637	0.178086	0.254171	-1	-1	-1	-1	0	0.504416	0	0.499264	0.074487	0.409426	0	0.504983	0	0.499673	0	0.5	-1	-1	0	0.502209	0	0	0.033894	0.687228
353	SCGB1A1	7356	0	0.341237	0.2316	0.691573	0.295681	0	0.51495	0	0.504416	-1	-1	0.029641	0.568483	0	0.504983	0	0.499673	0	0.5	0	0.524336	-1	-1	-1	0	0.096586	0.687894
354	ITCH	83737	0.08637	0.178086	0.254171	-1	-1	0	0.51495	0	0.504416	0	0.499264	0.129921	0.244477	0	0.504983	0	0.499673	0	0.5	0	0.524336	0	0.502209	-1	0	0.032865	0.68827
355	S100A1	6271	0.08637	0.544385	0.18842	0.644047	0.322259	0	0.51495	0	0.504416	0	0.499264	0.037621	0.540501	0	0.504983	0	0.499673	0	0.5	-1	-1	0	0.502209	-1	0	0.109369	0.689194
356	TXNL4A	10907	0	0	0.43474	-1	-1	0	0.51495	0	0.504416	0	0.499264	0.13487	0.240059	0	0.504983	0	0.499673	-1	-1	-1	-1	0	0.502209	0	0	0.012261	0.691909
357	ARAF	369	0.08637	0.178086	0.254171	0.797137	0.255814	0	0.51495	0	0.504416	0	0.499264	0.006753	0.646539	0	0.504983	0	0.499673	-1	-1	-1	-1	0	0.502209	0	0	0.089029	0.692247
358	PTP4A3	11156	0.08637	0	0.331698	-1	-1	-1	-1	0	0.504416	0	0.499264	0.098991	0.313697	-1	-1	0	0.499673	0	0.5	0	0.524336	0	0.502209	0	0	0.016851	0.692655
359	TIAM1	7074	0.08637	0.475956	0.200196	0.01	0.591362	0	0.51495	0	0.504416	0	0.499264	0.147273	0.216495	0	0.504983	0	0.499673	0	0.5	0	0.524336	0	0.502209	-1	0	0.055354	0.692727
360	GRIK3	2899	0	0.178086	0.308145	-1	-1	0	0.51495	0	0.504416	0	0.499264	0.149607	0.213549	0	0.504983	0	0.499673	0	0.5	0	0.524336	0	0.502209	-1	0	0.027308	0.695539
361	PRKG1	5592	0	0.755497	0.158979	0.761546	0.262458	0	0.51495	0	0.504416	0	0.499264	0.00681	0.646539	0	0.504983	0	0.499673	0	0.5	0	0.524336	0	0.502209	0	0	0.108847	0.698855
362	CHEK2	11200	0.08637	0.575001	0.179588	0.01	0.591362	0	0.51495	0	0.504416	0	0.499264	0.093776	0.337261	0	0.504983	0	0.499673	0	0.5	-1	-1	0	0.502209	-1	0	0.063762	0.700256
363	AKAP8L	26993	0.269224	0	0.243376	-1	-1	-1	-1	0	0.504416	0	0.499264	0.050637	0.483063	0	0.504983	0	0.499673	0	0.5	-1	-1	0	0.502209	-1	0	0.031986	0.704809
364	SHOC2	8036	0.08637	0.178123	0.253189	-1	-1	-1	-1	0	0.504416	0	0.499264	0.085626	0.365243	0	0.504983	0	0.499673	0	0.5	0	0.524336	0	0.502209	0	0	0.029177	0.70743
365	CSNK1D	1453	0.08637	0.178086	0.254171	-1	-1	0	0.51495	0	0.504416	0	0.499264	0.109754	0.290133	0	0.504983	0	0.499673	0	0.5	0	0.524336	0	0.502209	0	0	0.028785	0.709856
366	TSSK1B	83942	-1	-1	-1	-1	-1	-1	-1	0	0.504416	0	0.499264	-1	-1	0	0.504983	-1	-1	-1	-1	0	0.524336	-1	-1	-1	0	0	0.712366
367	TTR	7276	0.08637	0	0.331698	0.253917	0.501661	-1	-1	0	0.504416	-1	-1	0.109952	0.290133	0	0.504983	0	0.499673	0	0.5	0	0.524336	0	0.502209	-1	0	0.040931	0.713361
368	SYNJ2BP	55333	0.08637	0.178086	0.254171	-1	-1	-1	-1	0	0.504416	0	0.499264	0.079658	0.391753	0	0.504983	0	0.499673	0	0.5	0	0.524336	0	0.502209	-1	0	0.031283	0.717233
369	NARF	26502	0.08637	0	0.331698	-1	-1	-1	-1	0	0.504416	-1	-1	0.049894	0.486009	0	0.504983	0	0.499673	0	0.5	-1	-1	0	0.502209	0	0	0.013626	0.72199
370	SIGLEC10	89790	0.08637	0	0.331698	0.01	0.591362	-1	-1	0	0.504416	0	0.499264	-1	-1	0	0.504983	0	0.499673	-1	-1	-1	-1	-1	-1	-1	0	0.013767	0.722463
371	ITGA2	3673	0.08637	0.763703	0.136408	0.244767	0.518272	0	0.51495	0	0.504416	-1	-1	0.026097	0.578792	0	0.504983	0	0.499673	0	0.5	0	0.524336	0	0.502209	0	0	0.086226	0.722963
372	PTK6	5753	0.08637	0	0.331698	0.01	0.591362	-1	-1	0	0.504416	0	0.499264	0.114475	0.279823	0	0.504983	0	0.499673	0	0.5	-1	-1	0	0.502209	-1	0	0.019168	0.723816
373	GC	2638	0.08637	0	0.331698	0.786899	0.255814	0	0.51495	0	0.504416	0	0.499264	0.044147	0.513991	0	0.504983	0	0.499673	0	0.5	-1	-1	0	0.502209	0	0	0.07057	0.724783
374	SH3KBP1	30011	0.08637	0.394997	0.206084	-1	-1	0	0.51495	0	0.504416	0	0.499264	-1	-1	0	0.504983	0	0.499673	0	0.5	0	0.524336	0	0.502209	-1	0	0.043761	0.725608
375	MDC1	9656	0.08637	0	0.331698	0.331514	0.48505	0	0.51495	0	0.504416	0	0.499264	-1	-1	0	0.504983	-1	-1	-1	-1	-1	-1	0	0.502209	0	0	0.046432	0.726062
376	IRAK2	3656	0.08637	0.178086	0.254171	-1	-1	0	0.51495	0	0.504416	0	0.499264	-1	-1	0	0.504983	0	0.499673	-1	-1	0	0.524336	0	0.502209	-1	0	0.026446	0.726767
377	ITGA2B	3674	0.08637	0.178569	0.250245	0.244767	0.518272	0	0.51495	0	0.504416	-1	-1	0.06958	0.427099	0	0.504983	0	0.499673	0	0.5	-1	-1	0	0.502209	0	0	0.048274	0.729057
378	WDR12	55759	0.08637	0.179545	0.247301	-1	-1	-1	-1	0	0.504416	0	0.499264	0.026733	0.575847	0	0.504983	0	0.499673	0	0.5	-1	-1	0	0.502209	-1	0	0.029265	0.731924
379	ASS1	445	0.08637	0	0.331698	0.476748	0.418605	0	0.51495	0	0.504416	0	0.499264	-1	-1	0	0.504983	0	0.499673	-1	-1	-1	-1	0	0.502209	0	0	0.051193	0.732505
380	CBX3	11335	0.08637	0.971043	0.093229	0.01	0.591362	0	0.51495	0	0.504416	0	0.499264	0.003387	0.659794	0	0.504983	0	0.499673	0	0.5	0	0.524336	0	0.502209	0	0	0.076486	0.733917
381	SMC1A	8243	0.08637	0.560822	0.186457	0.01	0.591362	0	0.51495	0	0.504416	0	0.499264	-1	-1	0	0.504983	0	0.499673	-1	-1	0	0.524336	0	0.502209	0	0	0.054766	0.73443
382	UBE2I	7329	0.08637	0.385394	0.210991	0.719821	0.27907	0	0.51495	0	0.504416	0	0.499264	0.015747	0.624448	0	0.504983	0	0.499673	0	0.5	0	0.524336	0	0.502209	0	0	0.086238	0.735151
383	MID2	11043	0.08637	0	0.331698	-1	-1	-1	-1	0	0.504416	0	0.499264	0.0643	0.444772	0	0.504983	0	0.499673	0	0.5	-1	-1	0	0.502209	-1	0	0.016741	0.736843
384	PACSIN1	29993	0.08637	0.250602	0.2316	-1	-1	0	0.51495	0	0.504416	0	0.499264	-1	-1	0	0.504983	0	0.499673	0	0.5	0	0.524336	0	0.502209	-1	0	0.033697	0.740755
385	IGBP1	3476	0	0.47511	0.210991	0.01	0.591362	0	0.51495	0	0.504416	-1	-1	0.058614	0.463918	0	0.504983	0	0.499673	-1	-1	0	0.524336	0	0.502209	0	0	0.04531	0.740909
386	RASSF5	83593	0.08637	0.652428	0.160942	0.01	0.591362	0	0.51495	0	0.504416	0	0.499264	-1	-1	0	0.504983	0	0.499673	0	0.5	0	0.524336	0	0.502209	-1	0	0.0624	0.741201
387	LPA	4018	0.08637	0	0.331698	-1	-1	0	0.51495	0	0.504416	0	0.499264	0.063309	0.44919	0	0.504983	0	0.499673	-1	-1	-1	-1	0	0.502209	0	0	0.014968	0.742289
388	NOV	4856	0.08637	0.180978	0.247301	-1	-1	-1	-1	0	0.504416	0	0.499264	0.049072	0.488954	0	0.504983	0	0.499673	0	0.5	0	0.524336	0	0.502209	-1	0	0.028765	0.742527
389	RBP1	5947	0	0	0.43474	0.74994	0.262458	-1	-1	0	0.504416	0	0.499264	0.033899	0.558174	0	0.504983	0	0.499673	0	0.5	-1	-1	0	0.502209	-1	0	0.071258	0.743105
390	TOR1AIP1	26092	0	0	0.43474	-1	-1	-1	-1	0	0.504416	0	0.499264	0.091649	0.344624	0	0.504983	0	0.499673	-1	-1	0	0.524336	0	0.502209	0	0	0.008332	0.745538
391	WBP11	51729	0.270881	0	0.237488	-1	-1	-1	-1	0	0.504416	-1	-1	0.013028	0.633284	0	0.504983	0	0.499673	0	0.5	0	0.524336	0	0.502209	0	0	0.02581	0.746266
392	MSH3	4437	0.269224	0.465665	0.163886	0.01	0.591362	0	0.51495	0	0.504416	0	0.499264	0.038078	0.537555	0	0.504983	0	0.499673	0	0.5	-1	-1	0	0.502209	0	0	0.060228	0.746375
393	EXOSC4	54512	0.08637	0	0.331698	-1	-1	-1	-1	0	0.504416	0	0.499264	0.024005	0.587629	0	0.504983	0	0.499673	-1	-1	-1	-1	0	0.502209	-1	0	0.012264	0.750404
394	EPB42	2038	0.08637	0.336453	0.221786	0.488621	0.415282	0	0.51495	0	0.504416	0	0.499264	0.023666	0.592047	0	0.504983	0	0.499673	0	0.5	-1	-1	0	0.502209	0	0	0.071932	0.751822
395	HSPD1	3329	0.08637	0.178086	0.254171	-1	-1	0	0.51495	0	0.504416	0	0.499264	-1	-1	0	0.504983	0	0.499673	0	0.5	0	0.524336	0	0.502209	0	0	0.022038	0.752626
396	LSM8	51691	0.08637	0	0.331698	-1	-1	-1	-1	0	0.504416	0	0.499264	0.045594	0.506627	0	0.504983	0	0.499673	0	0.5	-1	-1	0	0.502209	0	0	0.011997	0.754728
397	INHBC	3626	0.08637	0	0.331698	0.244874	0.51495	0	0.51495	0	0.504416	0	0.499264	0.092879	0.338733	0	0.504983	0	0.499673	0	0.5	-1	-1	0	0.502209	-1	0	0.035344	0.758835
398	SNX9	51429	0.08637	0	0.331698	-1	-1	-1	-1	0	0.504416	0	0.499264	-1	-1	0	0.504983	0	0.499673	0	0.5	0	0.524336	0	0.502209	-1	0	0.008637	0.759379
399	WDR33	55339	0.08637	0	0.331698	-1	-1	-1	-1	0	0.504416	0	0.499264	-1	-1	0	0.504983	0	0.499673	0	0.5	0	0.524336	0	0.502209	0	0	0.008637	0.759379
400	ACP6	51205	0.08637	0	0.331698	-1	-1	0	0.51495	0	0.504416	0	0.499264	0.04205	0.519882	-1	-1	0	0.499673	0	0.5	-1	-1	0	0.502209	-1	0	0.012842	0.760864
401	TNIP2	79155	0.08637	0	0.331698	0.01	0.591362	-1	-1	0	0.504416	-1	-1	0.056946	0.463918	0	0.504983	0	0.499673	0	0.5	-1	-1	0	0.502209	-1	0	0.015332	0.765675
402	ZFYVE9	9372	0.08637	0.250602	0.2316	-1	-1	0	0.51495	0	0.504416	0	0.499264	0.044537	0.511046	0	0.504983	0	0.499673	0	0.5	0	0.524336	0	0.502209	-1	0	0.034683	0.767036
403	RASSF1	11186	0.08637	0.569473	0.183513	0.126285	0.591362	0	0.51495	0	0.504416	0	0.499264	0.059	0.462445	0	0.504983	0	0.499673	0	0.5	0	0.524336	0	0.502209	0	0	0.060081	0.770035
404	CPNE4	131034	-1	-1	-1	-1	-1	-1	-1	0	0.504416	0	0.499264	-1	-1	0	0.504983	0	0.499673	0	0.5	0	0.524336	-1	-1	-1	0	0	0.770148
405	CPNE2	221184	-1	-1	-1	-1	-1	-1	-1	0	0.504416	0	0.499264	-1	-1	0	0.504983	0	0.499673	-1	-1	0	0.524336	0	0.502209	-1	0	0	0.770852
406	LRPAP1	4043	0.08637	0	0.331698	0.434799	0.44186	0	0.51495	0	0.504416	0	0.499264	0.063339	0.44919	0	0.504983	0	0.499673	0	0.5	-1	-1	0	0.502209	-1	0	0.048709	0.773864
407	FNTA	2339	0.08637	0.178086	0.254171	-1	-1	-1	-1	0	0.504416	0	0.499264	0.018677	0.611193	0	0.504983	0	0.499673	0	0.5	0	0.524336	0	0.502209	0	0	0.023594	0.773991
408	CPNE1	8904	0	0	0.43474	-1	-1	-1	-1	0	0.504416	0	0.499264	0.060876	0.458027	0	0.504983	0	0.499673	0	0.5	-1	-1	0	0.502209	-1	0	0.006088	0.777396
409	SYT4	6860	0.08637	0	0.331698	0.01	0.591362	-1	-1	0	0.504416	0	0.499264	-1	-1	0	0.504983	0	0.499673	0	0.5	0	0.524336	-1	-1	-1	0	0.010708	0.781073
410	ANKRA2	57763	0.08637	0	0.331698	-1	-1	-1	-1	0	0.504416	0	0.499264	0.016344	0.624448	0	0.504983	0	0.499673	0	0.5	0	0.524336	-1	-1	0	0	0.009338	0.788132
411	JAK1	3716	0.08637	0.178086	0.254171	0.47504	0.418605	0	0.51495	0	0.504416	0	0.499264	0.032045	0.562592	0	0.504983	0	0.499673	0	0.5	0	0.524336	0	0.502209	0	0	0.05511	0.788954
412	MYOT	9499	0.08637	0	0.331698	0.01	0.591362	-1	-1	0	0.504416	0	0.499264	0.033246	0.559647	0	0.504983	0	0.499673	-1	-1	-1	-1	0	0.502209	0	0	0.011783	0.79008
413	EXO1	9156	0.269224	0	0.240432	0.01	0.591362	-1	-1	0	0.504416	0	0.499264	0.035943	0.547865	0	0.504983	0	0.499673	0	0.5	0	0.524336	0	0.502209	-1	0	0.026264	0.794871
414	MUC1	4582	0.08637	0	0.331698	0.244767	0.518272	0	0.51495	0	0.504416	-1	-1	0.064954	0.441826	0	0.504983	0	0.499673	0	0.5	0	0.524336	0	0.502209	-1	0	0.033008	0.795498
415	AP2B1	163	0.08637	0.091979	0.30422	-1	-1	-1	-1	0	0.504416	0	0.499264	0.004442	0.653903	0	0.504983	0	0.499673	0	0.5	0	0.524336	0	0.502209	-1	0	0.016617	0.80351
416	SNRPA	6626	0.08637	0	0.331698	-1	-1	0	0.51495	0	0.504416	0	0.499264	0.041036	0.522828	0	0.504983	0	0.499673	0	0.5	0	0.524336	0	0.502209	0	0	0.0098	0.809732
417	GJA3	2700	0	0	0.43474	0.693834	0.289037	0	0.51495	0	0.504416	0	0.499264	0.021887	0.602356	0	0.504983	0	0.499673	0	0.5	0	0.524336	0	0.502209	-1	0	0.055055	0.813065
418	MSH6	2956	0.269224	0	0.240432	0.01	0.591362	0	0.51495	0	0.504416	0	0.499264	0.012591	0.63623	0	0.504983	0	0.499673	-1	-1	0	0.524336	0	0.502209	0	0	0.022447	0.814237
419	PPP1CA	5499	0.08637	0	0.331698	-1	-1	0	0.51495	0	0.504416	0	0.499264	0.006045	0.649485	0	0.504983	0	0.499673	0	0.5	0	0.524336	0	0.502209	0	0	0.007109	0.832286
420	URB2	9816	-1	-1	-1	-1	-1	-1	-1	-1	-1	-1	-1	-1	-1	-1	-1	-1	-1	-1	-1	-1	-1	-1	-1	-1	0	-1	1
