# Supplementary material for: Disease candidate gene identification and prioritization using protein interaction networks
Source: BMC Bioinformatics. 2009 Feb 27;10:73. doi: 10.1186/1471-2105-10-73 (PMC2657789; doi:10.1186/1471-2105-10-73)
Supplement: Additional file 5 — Prioritized candidate genes for cardiac septal defects using three PPIN-based methods and two functional annotation- based methods (ToppGene and ENDEAVOUR). [file 1471-2105-10-73-S5.xls]

## Sheet: Training_and_Test_Sets
Additional File 5: This file has 5 worksheets that show the prioritized candidate genes for cardiac septal defect using PPIN- and functional annotation- based methods (ToppGene and Endeavour)
Worksheet 1 ("Training_and_Test_Sets") has the list of 65 training and 420 test set genes. This is a subset of the training test set genes in Additional File 3
Worksheet 2 ("PPIN_Rankings") shows prioritization results using the three algorithms, namely, K Step Markov, Hits with Priors and PageRank with Priors
Worksheet 3 ("ToppGene_Rankings") shows prioritization results based on integrative functional annotation (using ToppGene server) (Chen et al., 2007) http://toppgene.cchmc.org)
Worksheet 4 ("ENDEAVOUR_Rankings") shows prioritization results based on integrative functional annotation (using Endeavour server) (http://homes.esat.kuleuven.be/~bioiuser/endeavour/endeavourweb.php)
Worksheet 5 ("Top 20 genes_Comparison") shows comparison between top 20 ranked genes of cardial septal defect using K-Step, Hits_with_Priors, and ENDEAVOUR
65 Training			420 Test Set
Human Symbol	Gene ID		Human Symbol	Gene ID
HYLS1	219844		MSH6	2956
UBR1	197131		NOTCH3	4854
ESCO2	157570		TGFBR2	7048
EVC2	132884		JAG2	3714
NSD1	64324		NOTCH2	4853
STRA6	64220		ERBB2	2064
SALL4	57167		DLL1	28514
TBX20	57057		SOS2	6655
CHD7	55636		EGFR	1956
BCOR	54880		ACVR1B	91
RAB23	51715		FGF10	2255
ACAD11	84129		MSH3	4437
CITED2	10370		FBLN1	2192
ZMPSTE24	10269		TGFB1	7040
CD96	10225		CREBBP	1387
PQBP1	10084		SMAD4	4089
ZEB2	9839		CUBN	8029
SEMA3E	9723		EP300	2033
GTF2IRD1	9569		TWIST1	7291
PEX16	9409		RAF1	5894
DNAH11	8701		SMAD2	4087
ZIC3	7547		FN1	2335
TGFBR1	7046		FBLN2	2199
TFAP2B	7021		DAB2	1601
TBX5	6910		CHEK2	11200
TBX1	6899		CSK	1445
SOX2	6657		MAP2K1	5604
SOS1	6654		DLL4	54567
SALL1	6299		EGF	1950
ROR2	4920		CTNNB1	1499
NOTCH1	4851		PIK3R1	5295
NF1	4763		RASA1	5921
MYH6	4624		BRAF	673
MSH2	4436		RB1	5925
MID1	4281		GSK3B	2932
MGP	4256		MFNG	4242
MGAT2	4247		FAS	355
LRP5	4041		MATN2	4147
LRP2	4036		YY1	7528
LMNA	4000		VWF	7450
LBR	3930		PAX6	5080
KRAS	3845		HDAC4	9759
HRAS	3265		TFAP2A	7020
HCCS	3052		TSHR	7253
GTF2I	2969		FGF2	2247
GLI3	2737		CAV1	857
GPC3	2719		HDAC1	3065
GJA1	2697		ERBB2IP	55914
GATA4	2626		RELA	5970
FLNB	2317		LCK	3932
FLNA	2316		TMPO	7112
FGFR2	2263		RAD50	10111
FBN2	2201		PTK2	5747
FBN1	2200		MLH1	4292
EVC	2121		NID2	22795
ERBB3	2065		HIPK1	204851
ELN	2006		POU2F1	5451
DHCR7	1717		NFKB2	4791
NKX2-5	1482		GAB1	2549
COL1A2	1278		GJA3	2700
ATRX	546		ZIC2	7546
ATIC	471		LPL	4023
JAG1	182		POU3F2	5454
ACVRL1	94		PRKCA	5578
ACVR2B	93		HNRPDL	9987
			TLN1	7094
			LEF1	51176
			INHBC	3626
			BTK	695
			MAPK14	1432
			EXO1	9156
			ENG	2022
			MAP3K7	6885
			BGN	633
			RRAS	6237
			NRG1	3084
			SRC	6714
			BMPR2	659
			FYN	2534
			LFNG	3955
			MYC	4609
			PTGES3	10728
			AR	367
			SMAD3	4088
			SHOC2	8036
			PRKCE	5581
			CACNA1D	776
			CD93	22918
			MRE11A	4361
			THBS1	7057
			NCK1	4690
			UXT	8409
			GDF11	10220
			STAT3	6774
			TFAP2C	7022
			PA2G4	5036
			RBPJ	3516
			BRCA1	672
			SHC1	6464
			MAX	4149
			LHX2	9355
			CASR	846
			ATM	472
			CRK	1398
			MEF2C	4208
			BRAP	8315
			SNW1	22938
			E2F1	1869
			RAC1	5879
			SMAD5	4090
			MUC1	4582
			JARID2	3720
			VCAN	1462
			ITSN1	6453
			LMNB1	4001
			ZNF239	8187
			CALR	811
			BARD1	580
			SCRIB	23513
			USF1	7391
			OSR1	130497
			INSR	3643
			WBP11	51729
			TIAM1	7074
			STOM	2040
			SMC1A	8243
			NARF	26502
			UBE2I	7329
			PIK3CA	5290
			COL5A3	50509
			CPNE1	8904
			NBN	4683
			STAT1	6772
			ACP6	51205
			ARAF	369
			SRF	6722
			CSNK1D	1453
			E2F3	1871
			MFAP2	4237
			NRG2	9542
			HIPK2	28996
			LGALS3	3958
			CNTN1	1272
			THRA	7067
			PIK3R2	5296
			IGBP1	3476
			SMAD1	4086
			ITGB1	3688
			AXIN1	8312
			BLM	641
			MAP3K7IP2	23118
			FKBP10	60681
			AKAP8L	26993
			CRIP2	1397
			TRIO	7204
			RASSF2	9770
			GRB2	2885
			ITGB7	3695
			GIPC1	10755
			PML	5371
			MAP2K4	6416
			VAV1	7409
			EMD	2010
			TOR1AIP1	26092
			LHX3	8022
			PSEN1	5663
			NFKB1	4790
			BRCA2	675
			TGFB3	7043
			SUMO1	7341
			SPARC	6678
			STRAP	11171
			JAK1	3716
			ATXN1	6310
			RFC1	5981
			ZIC1	7545
			MAPK8IP1	9479
			GJA5	2702
			MESDC2	23184
			ANKRA2	57763
			TGFBR3	7049
			NOV	4856
			ATR	545
			CD44	960
			ZFPM2	23414
			HDAC3	8841
			MID2	11043
			HDAC2	3066
			FURIN	5045
			PIK3CG	5294
			MAPK3	5595
			WDR12	55759
			CDC42	998
			ZBTB17	7709
			DRD2	1813
			CITED4	163732
			DCN	1634
			MAML1	9794
			RASIP1	54922
			BMP2	650
			SIGLEC10	89790
			TJP1	7082
			SMAD7	4092
			MFAP5	8076
			NUMB	8650
			ITCH	83737
			CRKL	1399
			ZBTB12	221527
			SMURF2	64750
			S100A1	6271
			MDC1	9656
			DKK1	22943
			MAPK7	5598
			NFATC4	4776
			FCN1	2219
			LYZ	4069
			ASS1	445
			FNBP4	23360
			NR5A1	2516
			PRRX1	5396
			STK36	27148
			SYNE1	23345
			PPP1CA	5499
			SNRPA	6626
			LGALS1	3956
			APP	351
			RIT2	6014
			MLLT3	4300
			MYL7	58498
			IRAK1	3654
			P4HB	5034
			SYT4	6860
			FBXW7	55294
			SRPK1	6732
			RBP1	5947
			FGF1	2246
			HDAC5	10014
			MAML3	55534
			TGFB2	7042
			GRM8	2918
			EZH2	2146
			TOR1A	1861
			NCK2	8440
			BCL2	596
			RASSF1	11186
			RASGRP4	115727
			SH2B3	10019
			TGFBRAP1	9392
			JUN	3725
			POU5F1P1	5462
			ITGA2	3673
			HAND2	9464
			GRM5	2915
			ITGB1BP1	9270
			FRS2	10818
			FOS	2353
			PEX19	5824
			ZAP70	7535
			CLU	1191
			APOB	338
			VHL	7428
			GRB7	2886
			PTK6	5753
			NME1	4830
			RHOA	387
			TGFBI	7045
			PPP2R2B	5521
			SELE	6401
			DNAJC7	7266
			RAP1GDS1	5910
			RASGRF1	5923
			NOS1AP	9722
			ABI1	10006
			FNTA	2339
			LUM	4060
			BCL6	604
			TRAF2	7186
			NDUFAF1	51103
			HDAC6	10013
			E2F4	1874
			FGF5	2250
			MAPK8IP2	23542
			SERPINE1	5054
			PSEN2	5664
			CBX3	11335
			IL6ST	3572
			AP2B1	163
			GDF5	8200
			ESR1	2099
			TERF1	7013
			DLG3	1741
			LOX	4015
			FGF7	2252
			RAN	5901
			SNX6	58533
			ELF3	1999
			ZFYVE9	9372
			PIAS2	9063
			HSPD1	3329
			ATP6V1E1	529
			CHEK1	1111
			EPS8L1	54869
			ARHGEF6	9459
			INHBB	3625
			RASGRP2	10235
			PRKG1	5592
			YWHAG	7532
			ALB	213
			PLAU	5328
			LSM8	51691
			CDC25A	993
			PPP2R2A	5520
			PDGFB	5155
			CD36	948
			MYOT	9499
			RALGDS	5900
			SCGB1A1	7356
			NPHP1	4867
			MAPK8	5599
			RASSF5	83593
			INHBA	3624
			PTP4A3	11156
			PLCG1	5335
			MYOC	4653
			BMP7	655
			DLG1	1739
			ANKS1B	56899
			KCNK18	338567
			MAGI1	9223
			GC	2638
			SUFU	51684
			SNX2	6643
			MDK	4192
			RIN1	9610
			DLG4	1742
			LDLRAP1	26119
			RXRA	6256
			RARA	5914
			TXNL4A	10907
			SH3KBP1	30011
			MLLT4	4301
			NDN	4692
			SNX1	6642
			TREX1	11277
			DAB1	1600
			MAML2	84441
			PIP5K1C	23396
			IKBKE	9641
			CD82	3732
			FGF9	2254
			ZNF496	84838
			GRIK3	2899
			NR2C2	7182
			FKBP1A	2280
			F3	2152
			ITGA2B	3674
			TG	7038
			GPRASP1	9737
			CBX5	23468
			RALA	5898
			ATF6	22926
			PSTPIP1	9051
			ATN1	1822
			IKZF3	22806
			PCNA	5111
			GRIN1	2902
			ALOX12B	242
			IGSF1	3547
			RABAC1	10567
			IGF2	3481
			IRAK2	3656
			APOE	348
			DGKZ	8525
			SREBF1	6720
			APBA2	321
			ELA2	1991
			SNX9	51429
			MMP9	4318
			SYNJ2BP	55333
			GRAP	10750
			PACSIN1	29993
			CIB2	10518
			SLC9A3	6550
			APBB1	322
			APBA1	320
			DRD3	1814
			LPA	4018
			TTR	7276
			GP1BA	2811
			GRIK1	2897
			TNIP2	79155
			GRM4	2914
			PDE6D	5147
			RGS4	5999
			EPB42	2038
			FBLIM1	54751
			APOH	350
			EXOSC4	54512
			EIF4A2	1974
			DTX2	113878
			LRPAP1	4043
			GRM7	2917
			TTC1	7265
			WDR33	55339
			FADS1	3992
			SPINK1	6690
			GPSM2	29899
			ALOX12	239
			DLG2	1740
			INS	3630
			CMBL	134147
			LRP2BP	55805
			PRTN3	5657
			APBB1IP	54518
			MAGED1	9500
			CPNE4	131034
			CPNE2	221184
			TSSK1B	83942
			AGTR2	186
			URB2	9816

## Sheet: PPIN_Rankings
Worksheet 2 ("PPIN_Rankings") shows prioritization results using the three algorithms, namely, K Step Markov, Hits with Priors and PageRank with Priors
Number of genes in training set:	65						Number of genes in training set:	65						Number of genes in training set:	65
Number of genes in test set:	420						Number of genes in test set:	420						Number of genes in test set:	420
Prioritization method:	K_STEP_MARKOV						Prioritization method:	HITS_WITH_PRIORS						Prioritization method:	PAGE_RANK_WITH_PRIORS
Prioritization parameter:	6						Prioritization parameter:	0.3						Prioritization parameter:	0.3
Analysis took:	1 seconds						Analysis took:	2 seconds						Analysis took:	3 seconds
Analysis finished at:	Thu Nov 13 14:05:46 EST 2008						Analysis finished at:	Thu Nov 13 14:07:30 EST 2008						Analysis finished at:	Thu Nov 13 14:09:00 EST 2008
Training Gene Subnetwork							Training Gene Subnetwork							Training Gene Subnetwork
Number of genes: 475							Number of genes: 475							Number of genes: 475
Number of interactions: 1439							Number of interactions: 1439							Number of interactions: 1439
Rank	ID	Name	Interactant count	Score			Rank	ID	Name	Interactant count	Score			Rank	ID	Name	Interactant count	Score
1	58498	MYL7	1	0.00931677			1	58498	MYL7	1	0.00895058			1	58498	MYL7	1	0.00895058
2	5824	PEX19	14	0.00644758			2	5824	PEX19	14	0.0066857			2	5824	PEX19	14	0.0066857
3	3065	HDAC1	112	0.00460439			3	9500	MAGED1	37	0.00539623			3	9500	MAGED1	37	0.00539623
4	9500	MAGED1	37	0.0043503			4	650	BMP2	13	0.00536579			4	650	BMP2	13	0.00536579
5	650	BMP2	13	0.0043503			5	3065	HDAC1	112	0.00506725			5	3065	HDAC1	112	0.00506725
6	6722	SRF	41	0.00329111			6	3476	IGBP1	5	0.00345846			6	3476	IGBP1	5	0.00345846
7	3476	IGBP1	5	0.0032764			7	11043	MID2	4	0.00327867			7	11043	MID2	4	0.00327867
8	4088	SMAD3	95	0.00310573			8	4088	SMAD3	95	0.00306204			8	4088	SMAD3	95	0.00306204
9	11043	MID2	4	0.00302213			9	6722	SRF	41	0.00302016			9	6722	SRF	41	0.00302016
10	2033	EP300	109	0.00300867			10	4609	MYC	102	0.00282002			10	4609	MYC	102	0.00282002
11	4609	MYC	102	0.00276626			11	2247	FGF2	22	0.00278809			11	2247	FGF2	22	0.00278809
12	4087	SMAD2	58	0.00265632			12	4087	SMAD2	58	0.00273389			12	4087	SMAD2	58	0.00273389
13	1387	CREBBP	104	0.00256735			13	8841	HDAC3	60	0.00251217			13	8841	HDAC3	60	0.00251217
14	7040	TGFB1	32	0.00252775			14	4086	SMAD1	43	0.00250494			14	4086	SMAD1	43	0.00250494
15	2247	FGF2	22	0.00250833			15	2033	EP300	109	0.00240355			15	2033	EP300	109	0.00240355
16	4086	SMAD1	43	0.00247688			16	7040	TGFB1	32	0.00228645			16	7040	TGFB1	32	0.00228645
17	367	AR	123	0.00234592			17	8076	MFAP5	3	0.00226257			17	8076	MFAP5	3	0.00226257
18	8841	HDAC3	60	0.0023091			18	1387	CREBBP	104	0.00226233			18	1387	CREBBP	104	0.00226233
19	1634	DCN	23	0.00215127			19	9063	PIAS2	19	0.00216752			19	9063	PIAS2	19	0.00216752
20	2885	GRB2	171	0.00213134			20	1634	DCN	23	0.00207978			20	1634	DCN	23	0.00207978
21	4089	SMAD4	78	0.00209405			21	3720	JARID2	3	0.00203314			21	3720	JARID2	3	0.00203314
22	2335	FN1	58	0.00204898			22	5080	PAX6	12	0.00200455			22	5080	PAX6	12	0.00200455
23	7048	TGFBR2	32	0.00203953			23	367	AR	123	0.001994			23	367	AR	123	0.001994
24	7057	THBS1	33	0.00203819			24	7048	TGFBR2	32	0.00198441			24	7048	TGFBR2	32	0.00198441
25	3720	JARID2	3	0.00200449			25	7057	THBS1	33	0.00196833			25	7057	THBS1	33	0.00196833
26	2099	ESR1	132	0.00200079			26	3481	IGF2	13	0.00195703			26	3481	IGF2	13	0.00195703
27	8076	MFAP5	3	0.00197479			27	5451	POU2F1	29	0.0019474			27	5451	POU2F1	29	0.0019474
28	672	BRCA1	143	0.00192312			28	163732	CITED4	4	0.00192297			28	163732	CITED4	4	0.00192297
29	7329	UBE2I	83	0.00191542			29	54512	EXOSC4	20	0.00186184			29	54512	EXOSC4	20	0.00186184
30	3725	JUN	98	0.0018358			30	4090	SMAD5	18	0.00177222			30	4090	SMAD5	18	0.00177222
31	1956	EGFR	112	0.0018348			31	7329	UBE2I	83	0.0017668			31	7329	UBE2I	83	0.0017668
32	5080	PAX6	12	0.00179205			32	58533	SNX6	14	0.00176348			32	58533	SNX6	14	0.00176348
33	9063	PIAS2	19	0.0017913			33	10907	TXNL4A	2	0.00174138			33	10907	TXNL4A	2	0.00174138
34	5925	RB1	121	0.00176445			34	2353	FOS	45	0.00173166			34	2353	FOS	45	0.00173166
35	2353	FOS	45	0.00175399			35	10518	CIB2	2	0.00172795			35	10518	CIB2	2	0.00172795
36	3481	IGF2	13	0.00171909			36	6860	SYT4	9	0.00172731			36	6860	SYT4	9	0.00172731
37	10907	TXNL4A	2	0.00171155			37	4089	SMAD4	78	0.00170879			37	4089	SMAD4	78	0.00170879
38	1499	CTNNB1	118	0.00171129			38	4147	MATN2	11	0.00170523			38	4147	MATN2	11	0.00170523
39	5451	POU2F1	29	0.00167773			39	2885	GRB2	171	0.00169625			39	2885	GRB2	171	0.00169625
40	4090	SMAD5	18	0.00166147			40	2902	GRIN1	50	0.00169521			40	2902	GRIN1	50	0.00169521
41	5970	RELA	106	0.0016505			41	2099	ESR1	132	0.00168814			41	2099	ESR1	132	0.00168814
42	2199	FBLN2	19	0.00164947			42	9392	TGFBRAP1	9	0.00168582			42	9392	TGFBRAP1	9	0.00168582
43	4147	MATN2	11	0.00162465			43	1861	TOR1A	5	0.0016625			43	1861	TOR1A	5	0.0016625
44	28996	HIPK2	20	0.00162035			44	22943	DKK1	7	0.00161148			44	22943	DKK1	7	0.00161148
45	6714	SRC	121	0.00161372			45	4001	LMNB1	12	0.0015768			45	4001	LMNB1	12	0.0015768
46	3066	HDAC2	58	0.00159888			46	8312	AXIN1	17	0.00157116			46	8312	AXIN1	17	0.00157116
47	1861	TOR1A	5	0.00159592			47	28996	HIPK2	20	0.001563			47	28996	HIPK2	20	0.001563
48	163732	CITED4	4	0.00158174			48	3725	JUN	98	0.00156171			48	3725	JUN	98	0.00156171
49	351	APP	63	0.00157915			49	4692	NDN	17	0.00156031			49	4692	NDN	17	0.00156031
50	54512	EXOSC4	20	0.00156888			50	3066	HDAC2	58	0.00154053			50	3066	HDAC2	58	0.00154053
51	5595	MAPK3	58	0.00155126			51	2199	FBLN2	19	0.00151862			51	2199	FBLN2	19	0.00151862
52	58533	SNX6	14	0.00153674			52	2335	FN1	58	0.00151731			52	2335	FN1	58	0.00151731
53	2902	GRIN1	50	0.0015147			53	5454	POU3F2	7	0.00149841			53	5454	POU3F2	7	0.00149841
54	22943	DKK1	7	0.00151151			54	1956	EGFR	112	0.00149667			54	1956	EGFR	112	0.00149667
55	4001	LMNB1	12	0.00148725			55	1974	EIF4A2	25	0.00148926			55	1974	EIF4A2	25	0.00148926
56	8312	AXIN1	17	0.00144018			56	672	BRCA1	143	0.00147913			56	672	BRCA1	143	0.00147913
57	4692	NDN	17	0.00142654			57	51729	WBP11	15	0.00145257			57	51729	WBP11	15	0.00145257
58	9392	TGFBRAP1	9	0.00142451			58	51205	ACP6	7	0.00143477			58	51205	ACP6	7	0.00143477
59	4853	NOTCH2	10	0.00141271			59	6310	ATXN1	6	0.00140525			59	6310	ATXN1	6	0.00140525
60	633	BGN	15	0.0013975			60	7341	SUMO1	40	0.00139769			60	7341	SUMO1	40	0.00139769
61	2192	FBLN1	12	0.00138551			61	5595	MAPK3	58	0.00137727			61	5595	MAPK3	58	0.00137727
62	5578	PRKCA	54	0.001377			62	5578	PRKCA	54	0.00136183			62	5578	PRKCA	54	0.00136183
63	6860	SYT4	9	0.00135577			63	204851	HIPK1	6	0.00136124			63	204851	HIPK1	6	0.00136124
64	7341	SUMO1	40	0.00134998			64	4853	NOTCH2	10	0.00135895			64	4853	NOTCH2	10	0.00135895
65	10518	CIB2	2	0.00134978			65	23184	MESDC2	1	0.001354			65	23184	MESDC2	1	0.001354
66	3688	ITGB1	50	0.00134876			66	5925	RB1	121	0.0013419			66	5925	RB1	121	0.0013419
67	5335	PLCG1	73	0.00133689			67	6714	SRC	121	0.00133131			67	6714	SRC	121	0.00133131
68	5454	POU3F2	7	0.00133624			68	1822	ATN1	14	0.00132474			68	1822	ATN1	14	0.00132474
69	204851	HIPK1	6	0.0013265			69	3992	FADS1	2	0.00131973			69	3992	FADS1	2	0.00131973
70	659	BMPR2	24	0.00130655			70	2146	EZH2	8	0.00130953			70	2146	EZH2	8	0.00130953
71	7532	YWHAG	108	0.00129811			71	5335	PLCG1	73	0.00129557			71	5335	PLCG1	73	0.00129557
72	5295	PIK3R1	104	0.001293			72	7266	DNAJC7	5	0.00127662			72	7266	DNAJC7	5	0.00127662
73	811	CALR	33	0.0012842			73	3688	ITGB1	50	0.0012712			73	3688	ITGB1	50	0.0012712
74	1974	EIF4A2	25	0.00128277			74	4237	MFAP2	4	0.00125001			74	4237	MFAP2	4	0.00125001
75	51729	WBP11	15	0.0012556			75	633	BGN	15	0.00124948			75	633	BGN	15	0.00124948
76	6256	RXRA	62	0.00123912			76	1499	CTNNB1	118	0.00122421			76	1499	CTNNB1	118	0.00122421
77	91	ACVR1B	15	0.00123778			77	7532	YWHAG	108	0.00121486			77	7532	YWHAG	108	0.00121486
78	51205	ACP6	7	0.0012343			78	5970	RELA	106	0.00120787			78	5970	RELA	106	0.00120787
79	857	CAV1	50	0.00120091			79	857	CAV1	50	0.00118401			79	857	CAV1	50	0.00118401
80	596	BCL2	68	0.00119817			80	351	APP	63	0.00118016			80	351	APP	63	0.00118016
81	4237	MFAP2	4	0.0011922			81	6256	RXRA	62	0.00117526			81	6256	RXRA	62	0.00117526
82	5894	RAF1	73	0.00118865			82	2192	FBLN1	12	0.0011663			82	2192	FBLN1	12	0.0011663
83	6310	ATXN1	6	0.00118361			83	811	CALR	33	0.00115985			83	811	CALR	33	0.00115985
84	1462	VCAN	17	0.00116896			84	4301	MLLT4	33	0.00115925			84	4301	MLLT4	33	0.00115925
85	5663	PSEN1	35	0.00112458			85	7020	TFAP2A	10	0.00114818			85	7020	TFAP2A	10	0.00114818
86	4301	MLLT4	33	0.00112271			86	5663	PSEN1	35	0.00113812			86	5663	PSEN1	35	0.00113812
87	23184	MESDC2	1	0.0011051			87	7013	TERF1	14	0.00113181			87	7013	TERF1	14	0.00113181
88	7020	TFAP2A	10	0.00108352			88	5295	PIK3R1	104	0.00111133			88	5295	PIK3R1	104	0.00111133
89	5914	RARA	47	0.00105669			89	596	BCL2	68	0.0010931			89	596	BCL2	68	0.0010931
90	1822	ATN1	14	0.00105278			90	7022	TFAP2C	4	0.00109164			90	7022	TFAP2C	4	0.00109164
91	2534	FYN	100	0.0010509			91	1462	VCAN	17	0.00106121			91	1462	VCAN	17	0.00106121
92	3992	FADS1	2	0.00105057			92	5914	RARA	47	0.00104445			92	5914	RARA	47	0.00104445
93	1869	E2F1	74	0.00104852			93	91	ACVR1B	15	0.00103612			93	91	ACVR1B	15	0.00103612
94	7528	YY1	26	0.00104752			94	4242	MFNG	3	0.00102908			94	4242	MFNG	3	0.00102908
95	6774	STAT3	67	0.0010401			95	23468	CBX5	29	0.0010034			95	23468	CBX5	29	0.0010034
96	5371	PML	52	0.00103869			96	4854	NOTCH3	7	0.000995564			96	4854	NOTCH3	7	0.000995564
97	4790	NFKB1	81	0.00103561			97	5294	PIK3CG	12	0.000994224			97	5294	PIK3CG	12	0.000994224
98	3624	INHBA	12	0.00103466			98	7528	YY1	26	0.000976194			98	7528	YY1	26	0.000976194
99	51684	SUFU	23	0.00103374			99	2811	GP1BA	14	0.000945981			99	2811	GP1BA	14	0.000945981
100	4208	MEF2C	11	0.00101928			100	26993	AKAP8L	10	0.000940155			100	26993	AKAP8L	10	0.000940155
101	2146	EZH2	8	0.00101799			101	659	BMPR2	24	0.000931081			101	659	BMPR2	24	0.000931081
102	7042	TGFB2	14	0.00101607			102	51684	SUFU	23	0.000924369			102	51684	SUFU	23	0.000924369
103	1874	E2F4	70	0.0010033			103	7067	THRA	25	0.000920786			103	7067	THRA	25	0.000920786
104	7022	TFAP2C	4	0.00100224			104	54751	FBLIM1	3	0.00091994			104	54751	FBLIM1	3	0.00091994
105	3643	INSR	46	0.00098449			105	4867	NPHP1	11	0.000907935			105	4867	NPHP1	11	0.000907935
106	7266	DNAJC7	5	0.000979908			106	4208	MEF2C	11	0.000895132			106	4208	MEF2C	11	0.000895132
107	2022	ENG	10	0.000974543			107	4653	MYOC	4	0.000891211			107	4653	MYOC	4	0.000891211
108	23468	CBX5	29	0.000972736			108	8022	LHX3	6	0.000882504			108	8022	LHX3	6	0.000882504
109	7013	TERF1	14	0.000964731			109	5894	RAF1	73	0.000881298			109	5894	RAF1	73	0.000881298
110	960	CD44	30	0.000963887			110	2064	ERBB2	46	0.000868369			110	2064	ERBB2	46	0.000868369
111	4854	NOTCH3	7	0.000957205			111	960	CD44	30	0.000865156			111	960	CD44	30	0.000865156
112	2064	ERBB2	46	0.000944619			112	2246	FGF1	13	0.000861471			112	2246	FGF1	13	0.000861471
113	4653	MYOC	4	0.000919142			113	9759	HDAC4	26	0.000859021			113	9759	HDAC4	26	0.000859021
114	655	BMP7	10	0.000906182			114	6774	STAT3	67	0.000848027			114	6774	STAT3	67	0.000848027
115	5294	PIK3CG	12	0.000905342			115	3624	INHBA	12	0.00084184			115	3624	INHBA	12	0.00084184
116	6464	SHC1	89	0.000904295			116	11335	CBX3	12	0.000826992			116	11335	CBX3	12	0.000826992
117	9759	HDAC4	26	0.000877755			117	7082	TJP1	27	0.000823255			117	7082	TJP1	27	0.000823255
118	3625	INHBB	9	0.000876121			118	2534	FYN	100	0.000821424			118	2534	FYN	100	0.000821424
119	5111	PCNA	72	0.000872792			119	8409	UXT	14	0.000818527			119	8409	UXT	14	0.000818527
120	2516	NR5A1	14	0.000872068			120	2252	FGF7	7	0.000811298			120	2252	FGF7	7	0.000811298
121	4242	MFNG	3	0.000867563			121	6732	SRPK1	17	0.000807961			121	6732	SRPK1	17	0.000807961
122	9656	MDC1	15	0.000854504			122	7182	NR2C2	7	0.000798133			122	7182	NR2C2	7	0.000798133
123	2811	GP1BA	14	0.000853292			123	1869	E2F1	74	0.000794965			123	1869	E2F1	74	0.000794965
124	472	ATM	45	0.000849082			124	1874	E2F4	70	0.000793646			124	1874	E2F4	70	0.000793646
125	2246	FGF1	13	0.00084884			125	9656	MDC1	15	0.00079343			125	9656	MDC1	15	0.00079343
126	7067	THRA	25	0.000846775			126	2516	NR5A1	14	0.000790263			126	2516	NR5A1	14	0.000790263
127	2932	GSK3B	46	0.000846596			127	10014	HDAC5	24	0.000788919			127	10014	HDAC5	24	0.000788919
128	7082	TJP1	27	0.00084509			128	5664	PSEN2	18	0.000787553			128	5664	PSEN2	18	0.000787553
129	26993	AKAP8L	10	0.00083587			129	7042	TGFB2	14	0.000781509			129	7042	TGFB2	14	0.000781509
130	54751	FBLIM1	3	0.000828274			130	5371	PML	52	0.000775309			130	5371	PML	52	0.000775309
131	9464	HAND2	12	0.000818794			131	7253	TSHR	15	0.000769831			131	7253	TSHR	15	0.000769831
132	8022	LHX3	6	0.000816163			132	2022	ENG	10	0.00076971			132	2022	ENG	10	0.00076971
133	1397	CRIP2	3	0.000814162			133	2250	FGF5	6	0.000767643			133	2250	FGF5	6	0.000767643
134	4867	NPHP1	11	0.000805689			134	4790	NFKB1	81	0.000764991			134	4790	NFKB1	81	0.000764991
135	6690	SPINK1	4	0.000802139			135	3643	INSR	46	0.000764027			135	3643	INSR	46	0.000764027
136	7186	TRAF2	138	0.000793427			136	11156	PTP4A3	36	0.000762988			136	11156	PTP4A3	36	0.000762988
137	11156	PTP4A3	36	0.000778122			137	9464	HAND2	12	0.000762023			137	9464	HAND2	12	0.000762023
138	10014	HDAC5	24	0.000775343			138	9355	LHX2	3	0.000761413			138	9355	LHX2	3	0.000761413
139	2252	FGF7	7	0.000772217			139	1397	CRIP2	3	0.000759569			139	1397	CRIP2	3	0.000759569
140	4318	MMP9	20	0.00076852			140	655	BMP7	10	0.000750622			140	655	BMP7	10	0.000750622
141	3716	JAK1	46	0.000762463			141	3625	INHBB	9	0.000747016			141	3625	INHBB	9	0.000747016
142	5747	PTK2	64	0.000750121			142	3716	JAK1	46	0.000746789			142	3716	JAK1	46	0.000746789
143	1742	DLG4	86	0.000732624			143	5910	RAP1GDS1	9	0.000744456			143	5910	RAP1GDS1	9	0.000744456
144	5664	PSEN2	18	0.000729786			144	604	BCL6	23	0.000742253			144	604	BCL6	23	0.000742253
145	1432	MAPK14	47	0.000722346			145	8904	CPNE1	14	0.000732431			145	8904	CPNE1	14	0.000732431
146	11335	CBX3	12	0.000717691			146	131034	CPNE4	14	0.000732431			146	131034	CPNE4	14	0.000732431
147	7112	TMPO	7	0.000709882			147	23360	FNBP4	5	0.000723754			147	23360	FNBP4	5	0.000723754
148	604	BCL6	23	0.000707542			148	2254	FGF9	2	0.000719549			148	2254	FGF9	2	0.000719549
149	3547	IGSF1	8	0.000707344			149	84838	ZNF496	3	0.000715474			149	84838	ZNF496	3	0.000715474
150	2010	EMD	11	0.000705014			150	6464	SHC1	89	0.000709027			150	6464	SHC1	89	0.000709027
151	8409	UXT	14	0.00070347			151	8036	SHOC2	4	0.000705208			151	8036	SHOC2	4	0.000705208
152	5879	RAC1	72	0.000698501			152	5111	PCNA	72	0.000693824			152	5111	PCNA	72	0.000693824
153	5499	PPP1CA	37	0.000697317			153	776	CACNA1D	2	0.00069347			153	776	CACNA1D	2	0.00069347
154	2250	FGF5	6	0.000690382			154	472	ATM	45	0.000684178			154	472	ATM	45	0.000684178
155	131034	CPNE4	14	0.000687223			155	2255	FGF10	1	0.000683642			155	2255	FGF10	1	0.000683642
156	8904	CPNE1	14	0.000687223			156	7112	TMPO	7	0.000676525			156	7112	TMPO	7	0.000676525
157	22918	CD93	20	0.000685511			157	6690	SPINK1	4	0.000671412			157	6690	SPINK1	4	0.000671412
158	6732	SRPK1	17	0.000683119			158	23414	ZFPM2	4	0.000671322			158	23414	ZFPM2	4	0.000671322
159	7253	TSHR	15	0.00068152			159	5581	PRKCE	29	0.00066829			159	5581	PRKCE	29	0.00066829
160	1991	ELA2	14	0.000679572			160	27148	STK36	7	0.000667962			160	27148	STK36	7	0.000667962
161	3626	INHBC	6	0.00067408			161	4776	NFATC4	4	0.000665351			161	4776	NFATC4	4	0.000665351
162	23414	ZFPM2	4	0.00067088			162	2010	EMD	11	0.000664374			162	2010	EMD	11	0.000664374
163	7182	NR2C2	7	0.000665913			163	9770	RASSF2	2	0.000658487			163	9770	RASSF2	2	0.000658487
164	6643	SNX2	11	0.000664195			164	2932	GSK3B	46	0.000652193			164	2932	GSK3B	46	0.000652193
165	5910	RAP1GDS1	9	0.000659674			165	4318	MMP9	20	0.000647162			165	4318	MMP9	20	0.000647162
166	4776	NFATC4	4	0.000654654			166	5598	MAPK7	10	0.00063802			166	5598	MAPK7	10	0.00063802
167	4856	NOV	10	0.00064865			167	10013	HDAC6	10	0.000635594			167	10013	HDAC6	10	0.000635594
168	6642	SNX1	11	0.000647118			168	6643	SNX2	11	0.0006339			168	6643	SNX2	11	0.0006339
169	3958	LGALS3	8	0.000645022			169	3547	IGSF1	8	0.000629786			169	3547	IGSF1	8	0.000629786
170	3516	RBPJ	12	0.000642268			170	6642	SNX1	11	0.000623956			170	6642	SNX1	11	0.000623956
171	27148	STK36	7	0.000640432			171	5747	PTK2	64	0.000620979			171	5747	PTK2	64	0.000620979
172	6678	SPARC	14	0.000637879			172	83593	RASSF5	8	0.000617462			172	83593	RASSF5	8	0.000617462
173	5599	MAPK8	52	0.000636143			173	221184	CPNE2	8	0.000615833			173	221184	CPNE2	8	0.000615833
174	6885	MAP3K7	59	0.000634611			174	3626	INHBC	6	0.000615599			174	3626	INHBC	6	0.000615599
175	5581	PRKCE	29	0.000632643			175	9641	IKBKE	32	0.000614371			175	9641	IKBKE	32	0.000614371
176	387	RHOA	66	0.000627759			176	3329	HSPD1	12	0.000609704			176	3329	HSPD1	12	0.000609704
177	4791	NFKB2	42	0.000622398			177	7545	ZIC1	3	0.000608038			177	7545	ZIC1	3	0.000608038
178	9355	LHX2	3	0.000620814			178	7546	ZIC2	3	0.000608038			178	7546	ZIC2	3	0.000608038
179	2254	FGF9	2	0.000619924			179	1991	ELA2	14	0.000601767			179	1991	ELA2	14	0.000601767
180	4015	LOX	3	0.000616745			180	6626	SNRPA	7	0.000598043			180	6626	SNRPA	7	0.000598043
181	3932	LCK	56	0.000614071			181	22918	CD93	20	0.000593726			181	22918	CD93	20	0.000593726
182	8200	GDF5	6	0.000611665			182	9051	PSTPIP1	27	0.000593403			182	9051	PSTPIP1	27	0.000593403
183	6772	STAT1	44	0.000610348			183	4582	MUC1	22	0.000593224			183	4582	MUC1	22	0.000593224
184	7409	VAV1	48	0.000609332			184	7186	TRAF2	138	0.000591175			184	7186	TRAF2	138	0.000591175
185	22938	SNW1	15	0.000607512			185	1999	ELF3	16	0.000589271			185	1999	ELF3	16	0.000589271
186	545	ATR	34	0.000603703			186	2038	EPB42	9	0.000579271			186	2038	EPB42	9	0.000579271
187	8036	SHOC2	4	0.000596777			187	3958	LGALS3	8	0.000575093			187	3958	LGALS3	8	0.000575093
188	9641	IKBKE	32	0.000591831			188	7291	TWIST1	7	0.000574174			188	7291	TWIST1	7	0.000574174
189	5598	MAPK7	10	0.000590591			189	6271	S100A1	16	0.000573493			189	6271	S100A1	16	0.000573493
190	5921	RASA1	50	0.000583832			190	4300	MLLT3	4	0.000570912			190	4300	MLLT3	4	0.000570912
191	4690	NCK1	50	0.000582901			191	55333	SYNJ2BP	7	0.000570518			191	55333	SYNJ2BP	7	0.000570518
192	776	CACNA1D	2	0.000578256			192	6678	SPARC	14	0.000567328			192	6678	SPARC	14	0.000567328
193	4092	SMAD7	22	0.000572141			193	2702	GJA5	2	0.000565548			193	2702	GJA5	2	0.000565548
194	4582	MUC1	22	0.000569086			194	8200	GDF5	6	0.000563953			194	8200	GDF5	6	0.000563953
195	4292	MLH1	23	0.00056846			195	1742	DLG4	86	0.000555273			195	1742	DLG4	86	0.000555273
196	369	ARAF	22	0.000563662			196	4015	LOX	3	0.000553925			196	4015	LOX	3	0.000553925
197	2255	FGF10	1	0.000562887			197	10235	RASGRP2	2	0.000553159			197	10235	RASGRP2	2	0.000553159
198	8440	NCK2	32	0.000559697			198	1453	CSNK1D	11	0.000551634			198	1453	CSNK1D	11	0.000551634
199	83593	RASSF5	8	0.000557976			199	6772	STAT1	44	0.000550655			199	6772	STAT1	44	0.000550655
200	23360	FNBP4	5	0.000555461			200	2700	GJA3	4	0.000549264			200	2700	GJA3	4	0.000549264
201	9051	PSTPIP1	27	0.000554988			201	4791	NFKB2	42	0.000548967			201	4791	NFKB2	42	0.000548967
202	7049	TGFBR3	9	0.000554238			202	5879	RAC1	72	0.000542828			202	5879	RAC1	72	0.000542828
203	580	BARD1	35	0.00055413			203	6720	SREBF1	7	0.000542428			203	6720	SREBF1	7	0.000542428
204	3329	HSPD1	12	0.000553554			204	26092	TOR1AIP1	3	0.000533302			204	26092	TOR1AIP1	3	0.000533302
205	5657	PRTN3	8	0.000550891			205	239	ALOX12	5	0.000532183			205	239	ALOX12	5	0.000532183
206	6626	SNRPA	7	0.000549572			206	2040	STOM	7	0.000531462			206	2040	STOM	7	0.000531462
207	7546	ZIC2	3	0.000549203			207	5499	PPP1CA	37	0.000528243			207	5499	PPP1CA	37	0.000528243
208	7545	ZIC1	3	0.000549203			208	3516	RBPJ	12	0.000527541			208	3516	RBPJ	12	0.000527541
209	7043	TGFB3	9	0.000548606			209	4856	NOV	10	0.000527087			209	4856	NOV	10	0.000527087
210	10013	HDAC6	10	0.000543243			210	1432	MAPK14	47	0.000524363			210	1432	MAPK14	47	0.000524363
211	6720	SREBF1	7	0.000543065			211	9816	URB2	2	0.000523309			211	9816	URB2	2	0.000523309
212	9794	MAML1	7	0.000542504			212	545	ATR	34	0.000520148			212	545	ATR	34	0.000520148
213	84838	ZNF496	3	0.000540102			213	134147	CMBL	5	0.000518502			213	134147	CMBL	5	0.000518502
214	1999	ELF3	16	0.0005378			214	5296	PIK3R2	20	0.00051498			214	5296	PIK3R2	20	0.00051498
215	998	CDC42	66	0.000536882			215	5657	PRTN3	8	0.000514307			215	5657	PRTN3	8	0.000514307
216	51176	LEF1	20	0.000531923			216	23345	SYNE1	6	0.000511895			216	23345	SYNE1	6	0.000511895
217	22795	NID2	4	0.000529264			217	22938	SNW1	15	0.000507449			217	22938	SNW1	15	0.000507449
218	239	ALOX12	5	0.0005277			218	4292	MLH1	23	0.000499311			218	4292	MLH1	23	0.000499311
219	28514	DLL1	5	0.000525831			219	3932	LCK	56	0.000499089			219	3932	LCK	56	0.000499089
220	9770	RASSF2	2	0.000522274			220	7409	VAV1	48	0.00049891			220	7409	VAV1	48	0.00049891
221	1398	CRK	45	0.000516576			221	22795	NID2	4	0.000498721			221	22795	NID2	4	0.000498721
222	221184	CPNE2	8	0.00051487			222	5034	P4HB	15	0.000497105			222	5034	P4HB	15	0.000497105
223	4683	NBN	19	0.000512078			223	387	RHOA	66	0.00049384			223	387	RHOA	66	0.00049384
224	55333	SYNJ2BP	7	0.000511953			224	3674	ITGA2B	12	0.000491021			224	3674	ITGA2B	12	0.000491021
225	2038	EPB42	9	0.000500387			225	6885	MAP3K7	59	0.000489804			225	6885	MAP3K7	59	0.000489804
226	7045	TGFBI	8	0.000500226			226	8440	NCK2	32	0.000488121			226	8440	NCK2	32	0.000488121
227	641	BLM	27	0.000499697			227	5599	MAPK8	52	0.000487699			227	5599	MAPK8	52	0.000487699
228	26092	TOR1AIP1	3	0.000499443			228	580	BARD1	35	0.000485224			228	580	BARD1	35	0.000485224
229	5034	P4HB	15	0.00049912			229	4069	LYZ	6	0.000482974			229	4069	LYZ	6	0.000482974
230	5296	PIK3R2	20	0.000498278			230	4690	NCK1	50	0.000479308			230	4690	NCK1	50	0.000479308
231	7291	TWIST1	7	0.000496733			231	2219	FCN1	2	0.000474688			231	2219	FCN1	2	0.000474688
232	3674	ITGA2B	12	0.000495276			232	948	CD36	14	0.000473993			232	948	CD36	14	0.000473993
233	3572	IL6ST	25	0.000494759			233	7045	TGFBI	8	0.000472838			233	7045	TGFBI	8	0.000472838
234	4069	LYZ	6	0.000492419			234	4683	NBN	19	0.000470252			234	4683	NBN	19	0.000470252
235	7428	VHL	60	0.000491835			235	9794	MAML1	7	0.000465546			235	9794	MAML1	7	0.000465546
236	6271	S100A1	16	0.00049066			236	9987	HNRPDL	2	0.000461543			236	9987	HNRPDL	2	0.000461543
237	23345	SYNE1	6	0.000489034			237	242	ALOX12B	2	0.000461137			237	242	ALOX12B	2	0.000461137
238	1445	CSK	29	0.00048583			238	51103	NDUFAF1	2	0.000460912			238	51103	NDUFAF1	2	0.000460912
239	9816	URB2	2	0.000484013			239	28514	DLL1	5	0.000458992			239	28514	DLL1	5	0.000458992
240	2702	GJA5	2	0.000481288			240	1950	EGF	10	0.000454452			240	1950	EGF	10	0.000454452
241	23118	MAP3K7IP2	37	0.000479961			241	5921	RASA1	50	0.000452331			241	5921	RASA1	50	0.000452331
242	1399	CRKL	44	0.000479005			242	3572	IL6ST	25	0.000450857			242	3572	IL6ST	25	0.000450857
243	1950	EGF	10	0.00047271			243	369	ARAF	22	0.000450701			243	369	ARAF	22	0.000450701
244	3732	CD82	32	0.000472119			244	641	BLM	27	0.000448053			244	641	BLM	27	0.000448053
245	948	CD36	14	0.000471873			245	1445	CSK	29	0.000446403			245	1445	CSK	29	0.000446403
246	9372	ZFYVE9	21	0.000471074			246	7450	VWF	7	0.000446071			246	7450	VWF	7	0.000446071
247	2219	FCN1	2	0.000471072			247	51176	LEF1	20	0.000443841			247	51176	LEF1	20	0.000443841
248	2040	STOM	7	0.000463196			248	445	ASS1	2	0.000439012			248	445	ASS1	2	0.000439012
249	10235	RASGRP2	2	0.000461696			249	1398	CRK	45	0.000437217			249	1398	CRK	45	0.000437217
250	1453	CSNK1D	11	0.000460085			250	4092	SMAD7	22	0.000436549			250	4092	SMAD7	22	0.000436549
251	1871	E2F3	22	0.000458259			251	1601	DAB2	16	0.000432364			251	1601	DAB2	16	0.000432364
252	1601	DAB2	16	0.000451719			252	8187	ZNF239	1	0.000431329			252	26502	NARF	1	0.000431329
253	5981	RFC1	20	0.00044737			253	26502	NARF	1	0.000431329			253	8187	ZNF239	1	0.000431329
254	2700	GJA3	4	0.000445592			254	3732	CD82	32	0.000428371			254	3732	CD82	32	0.000428371
255	3714	JAG2	3	0.000444778			255	60681	FKBP10	1	0.000424672			255	60681	FKBP10	1	0.000424672
256	4300	MLLT3	4	0.000441113			256	7709	ZBTB17	15	0.000422628			256	7709	ZBTB17	15	0.000422628
257	5901	RAN	32	0.000440264			257	998	CDC42	66	0.0004217			257	998	CDC42	66	0.0004217
258	5604	MAP2K1	21	0.000439621			258	7049	TGFBR3	9	0.000421683			258	7049	TGFBR3	9	0.000421683
259	1191	CLU	15	0.0004286			259	51691	LSM8	27	0.000419471			259	51691	LSM8	27	0.000419471
260	7709	ZBTB17	15	0.000427647			260	5981	RFC1	20	0.000417798			260	5981	RFC1	20	0.000417798
261	134147	CMBL	5	0.000426381			261	1399	CRKL	44	0.00041662			261	1399	CRKL	44	0.00041662
262	10755	GIPC1	33	0.000425026			262	3714	JAG2	3	0.000405623			262	3714	JAG2	3	0.000405623
263	445	ASS1	2	0.000423163			263	1191	CLU	15	0.000405505			263	1191	CLU	15	0.000405505
264	7450	VWF	7	0.000421039			264	1871	E2F3	22	0.000405025			264	1871	E2F3	22	0.000405025
265	242	ALOX12B	2	0.000414258			265	695	BTK	21	0.000404577			265	695	BTK	21	0.000404577
266	1272	CNTN1	10	0.000413749			266	7043	TGFB3	9	0.000401998			266	7043	TGFB3	9	0.000401998
267	51691	LSM8	27	0.000412854			267	23118	MAP3K7IP2	37	0.000392533			267	23118	MAP3K7IP2	37	0.000392533
268	11200	CHEK2	14	0.000411953			268	3673	ITGA2	7	0.000389266			268	3673	ITGA2	7	0.000389266
269	1111	CHEK1	20	0.000403158			269	7428	VHL	60	0.000388279			269	7428	VHL	60	0.000388279
270	60681	FKBP10	1	0.000400967			270	11200	CHEK2	14	0.000386101			270	11200	CHEK2	14	0.000386101
271	4361	MRE11A	16	0.000397276			271	22926	ATF6	4	0.000383904			271	22926	ATF6	4	0.000383904
272	6237	RRAS	9	0.000397197			272	1111	CHEK1	20	0.000381921			272	1111	CHEK1	20	0.000381921
273	675	BRCA2	23	0.000392632			273	10220	GDF11	1	0.000380658			273	10220	GDF11	1	0.000380658
274	55914	ERBB2IP	16	0.000391606			274	4361	MRE11A	16	0.00037862			274	4361	MRE11A	16	0.00037862
275	4149	MAX	17	0.00038961			275	6237	RRAS	9	0.000376223			275	6237	RRAS	9	0.000376223
276	9223	MAGI1	14	0.000389103			276	5396	PRRX1	4	0.000369536			276	5396	PRRX1	4	0.000369536
277	695	BTK	21	0.0003867			277	2956	MSH6	14	0.00036856			277	2956	MSH6	14	0.00036856
278	10111	RAD50	14	0.000375673			278	9372	ZFYVE9	21	0.000367251			278	9372	ZFYVE9	21	0.000367251
279	2956	MSH6	14	0.000373792			279	1272	CNTN1	10	0.000363759			279	1272	CNTN1	10	0.000363759
280	5155	PDGFB	11	0.000372175			280	4060	LUM	4	0.000363294			280	4060	LUM	4	0.000363294
281	26502	NARF	1	0.000367229			281	10111	RAD50	14	0.000362899			281	10111	RAD50	14	0.000362899
282	8187	ZNF239	1	0.000367229			282	4149	MAX	17	0.000362728			282	4149	MAX	17	0.000362728
283	7535	ZAP70	33	0.000366308			283	5604	MAP2K1	21	0.000361082			283	5604	MAP2K1	21	0.000361082
284	1739	DLG1	46	0.00036254			284	5592	PRKG1	7	0.000360295			284	5592	PRKG1	7	0.000360295
285	320	APBA1	16	0.000357363			285	5901	RAN	32	0.000349574			285	5901	RAN	32	0.000349574
286	3673	ITGA2	7	0.000355685			286	50509	COL5A3	2	0.000344882			286	50509	COL5A3	2	0.000344882
287	9987	HNRPDL	2	0.000353782			287	7535	ZAP70	33	0.000342684			287	7535	ZAP70	33	0.000342684
288	51103	NDUFAF1	2	0.000352081			288	10006	ABI1	16	0.000336228			288	10006	ABI1	16	0.000336228
289	22926	ATF6	4	0.000351941			289	10755	GIPC1	33	0.000335549			289	10755	GIPC1	33	0.000335549
290	5900	RALGDS	14	0.000350154			290	55914	ERBB2IP	16	0.000333422			290	55914	ERBB2IP	16	0.000333422
291	993	CDC25A	24	0.000347494			291	675	BRCA2	23	0.000330703			291	675	BRCA2	23	0.000330703
292	30011	SH3KBP1	25	0.000344486			292	83737	ITCH	9	0.00032991			292	83737	ITCH	9	0.00032991
293	1741	DLG3	33	0.000343651			293	9223	MAGI1	14	0.000329458			293	9223	MAGI1	14	0.000329458
294	7074	TIAM1	16	0.00034125			294	30011	SH3KBP1	25	0.000324014			294	30011	SH3KBP1	25	0.000324014
295	83737	ITCH	9	0.000340813			295	320	APBA1	16	0.000323514			295	320	APBA1	16	0.000323514
296	5592	PRKG1	7	0.000339103			296	3084	NRG1	8	0.00031986			296	3084	NRG1	8	0.00031986
297	10006	ABI1	16	0.000338369			297	2886	GRB7	13	0.000319406			297	2886	GRB7	13	0.000319406
298	338	APOB	16	0.000336966			298	8243	SMC1A	11	0.000316231			298	8243	SMC1A	11	0.000316231
299	5396	PRRX1	4	0.000334158			299	10728	PTGES3	15	0.00031475			299	10728	PTGES3	15	0.00031475
300	55294	FBXW7	9	0.000330364			300	7391	USF1	4	0.000313474			300	7391	USF1	4	0.000313474
301	11171	STRAP	10	0.000324477			301	55294	FBXW7	9	0.000308791			301	55294	FBXW7	9	0.000308791
302	163	AP2B1	25	0.000324151			302	5155	PDGFB	11	0.000307003			302	5155	PDGFB	11	0.000307003
303	64750	SMURF2	9	0.000324066			303	3955	LFNG	2	0.000306067			303	3955	LFNG	2	0.000306067
304	4060	LUM	4	0.000322139			304	7074	TIAM1	16	0.000305717			304	7074	TIAM1	16	0.000305717
305	8029	CUBN	7	0.000321188			305	1739	DLG1	46	0.000300769			305	1739	DLG1	46	0.000300769
306	3955	LFNG	2	0.000317132			306	5036	PA2G4	7	0.000297115			306	5036	PA2G4	7	0.000297115
307	8243	SMC1A	11	0.000314329			307	5900	RALGDS	14	0.000296084			307	5900	RALGDS	14	0.000296084
308	5290	PIK3CA	16	0.000311029			308	186	AGTR2	5	0.000294445			308	186	AGTR2	5	0.000294445
309	10220	GDF11	1	0.00030859			309	6655	SOS2	9	0.000293605			309	6655	SOS2	9	0.000293605
310	113878	DTX2	15	0.000308285			310	2549	GAB1	16	0.000293575			310	2549	GAB1	16	0.000293575
311	6655	SOS2	9	0.000307395			311	1741	DLG3	33	0.00029083			311	1741	DLG3	33	0.00029083
312	213	ALB	17	0.000306671			312	993	CDC25A	24	0.000290176			312	993	CDC25A	24	0.000290176
313	8650	NUMB	11	0.000300915			313	9156	EXO1	5	0.000289717			313	9156	EXO1	5	0.000289717
314	84441	MAML2	2	0.00029885			314	8650	NUMB	11	0.000286695			314	8650	NUMB	11	0.000286695
315	673	BRAF	15	0.000297717			315	11171	STRAP	10	0.00028527			315	11171	STRAP	10	0.00028527
316	2886	GRB7	13	0.000297279			316	113878	DTX2	15	0.000285238			316	113878	DTX2	15	0.000285238
317	5054	SERPINE1	12	0.000297273			317	64750	SMURF2	9	0.000285159			317	64750	SMURF2	9	0.000285159
318	10728	PTGES3	15	0.000296739			318	338	APOB	16	0.000282181			318	338	APOB	16	0.000282181
319	2339	FNTA	5	0.000296357			319	84441	MAML2	2	0.000279391			319	84441	MAML2	2	0.000279391
320	355	FAS	35	0.000296122			320	8029	CUBN	7	0.000279271			320	8029	CUBN	7	0.000279271
321	3084	NRG1	8	0.000295922			321	163	AP2B1	25	0.000276749			321	163	AP2B1	25	0.000276749
322	2549	GAB1	16	0.000291491			322	5999	RGS4	9	0.000276161			322	5999	RGS4	9	0.000276161
323	50509	COL5A3	2	0.00028867			323	5753	PTK6	4	0.000275642			323	5753	PTK6	4	0.000275642
324	6416	MAP2K4	17	0.000274244			324	4437	MSH3	5	0.000274132			324	4437	MSH3	5	0.000274132
325	11186	RASSF1	14	0.000268926			325	6014	RIT2	7	0.000271097			325	6014	RIT2	7	0.000271097
326	5898	RALA	18	0.000262871			326	6453	ITSN1	16	0.000268506			326	6453	ITSN1	16	0.000268506
327	186	AGTR2	5	0.000262213			327	5290	PIK3CA	16	0.000265996			327	5290	PIK3CA	16	0.000265996
328	9156	EXO1	5	0.0002614			328	10818	FRS2	11	0.000264764			328	10818	FRS2	11	0.000264764
329	5036	PA2G4	7	0.000261267			329	529	ATP6V1E1	6	0.000261749			329	529	ATP6V1E1	6	0.000261749
330	6453	ITSN1	16	0.000260397			330	213	ALB	17	0.000260063			330	213	ALB	17	0.000260063
331	6014	RIT2	7	0.000259454			331	5054	SERPINE1	12	0.000254259			331	5054	SERPINE1	12	0.000254259
332	1600	DAB1	15	0.000257315			332	673	BRAF	15	0.000254143			332	673	BRAF	15	0.000254143
333	10567	RABAC1	31	0.000257243			333	2339	FNTA	5	0.000253898			333	2339	FNTA	5	0.000253898
334	10818	FRS2	11	0.000256893			334	11186	RASSF1	14	0.00024783			334	11186	RASSF1	14	0.00024783
335	348	APOE	16	0.000253944			335	9542	NRG2	2	0.000247248			335	9542	NRG2	2	0.000247248
336	7391	USF1	4	0.000253813			336	51429	SNX9	8	0.000246864			336	51429	SNX9	8	0.000246864
337	3695	ITGB7	9	0.000252316			337	6416	MAP2K4	17	0.000245415			337	6416	MAP2K4	17	0.000245415
338	529	ATP6V1E1	6	0.000250287			338	5898	RALA	18	0.000241296			338	5898	RALA	18	0.000241296
339	5520	PPP2R2A	9	0.000249941			339	29993	PACSIN1	8	0.000238984			339	29993	PACSIN1	8	0.000238984
340	6401	SELE	12	0.000248076			340	11277	TREX1	6	0.000236382			340	11277	TREX1	6	0.000236382
341	3654	IRAK1	22	0.000246843			341	10567	RABAC1	31	0.000235245			341	10567	RABAC1	31	0.000235245
342	3630	INS	9	0.000246675			342	6401	SELE	12	0.000229969			342	6401	SELE	12	0.000229969
343	5328	PLAU	12	0.000244249			343	1600	DAB1	15	0.000229894			343	1600	DAB1	15	0.000229894
344	2280	FKBP1A	14	0.000243152			344	3654	IRAK1	22	0.000228417			344	3654	IRAK1	22	0.000228417
345	5999	RGS4	9	0.0002368			345	23513	SCRIB	5	0.000227408			345	23513	SCRIB	5	0.000227408
346	4437	MSH3	5	0.000236504			346	26119	LDLRAP1	5	0.00022675			346	26119	LDLRAP1	5	0.00022675
347	5753	PTK6	4	0.000235079			347	348	APOE	16	0.000226613			347	348	APOE	16	0.000226613
348	322	APBB1	14	0.000234689			348	5520	PPP2R2A	9	0.000225938			348	5520	PPP2R2A	9	0.000225938
349	7094	TLN1	15	0.000234358			349	3695	ITGB7	9	0.000224923			349	3695	ITGB7	9	0.000224923
350	54922	RASIP1	6	0.000233866			350	2280	FKBP1A	14	0.00022194			350	2280	FKBP1A	14	0.00022194
351	23513	SCRIB	5	0.000233826			351	3630	INS	9	0.000219523			351	3630	INS	9	0.000219523
352	26119	LDLRAP1	5	0.000233106			352	54869	EPS8L1	3	0.000218073			352	54869	EPS8L1	3	0.000218073
353	5147	PDE6D	14	0.000232637			353	9459	ARHGEF6	9	0.000216951			353	9459	ARHGEF6	9	0.000216951
354	9459	ARHGEF6	9	0.000231579			354	54922	RASIP1	6	0.000216928			354	54922	RASIP1	6	0.000216928
355	4192	MDK	12	0.000228196			355	10750	GRAP	5	0.000216197			355	10750	GRAP	5	0.000216197
356	1740	DLG2	19	0.000226812			356	1740	DLG2	19	0.000215447			356	1740	DLG2	19	0.000215447
357	51429	SNX9	8	0.000222201			357	5147	PDE6D	14	0.000214966			357	5147	PDE6D	14	0.000214966
358	5045	FURIN	9	0.00022154			358	7094	TLN1	15	0.000214222			358	7094	TLN1	15	0.000214222
359	9479	MAPK8IP1	12	0.000221289			359	322	APBB1	14	0.000214202			359	322	APBB1	14	0.000214202
360	79155	TNIP2	12	0.000218665			360	5328	PLAU	12	0.000214053			360	5328	PLAU	12	0.000214053
361	29993	PACSIN1	8	0.000214414			361	55534	MAML3	1	0.00021094			361	55534	MAML3	1	0.00021094
362	8525	DGKZ	10	0.000214285			362	55759	WDR12	1	0.00021094			362	55759	WDR12	1	0.00021094
363	3956	LGALS1	12	0.000212895			363	54567	DLL4	1	0.00021094			363	54567	DLL4	1	0.00021094
364	2917	GRM7	13	0.000212112			364	4192	MDK	12	0.00021048			364	4192	MDK	12	0.00021048
365	22806	IKZF3	9	0.000211979			365	5045	FURIN	9	0.000209633			365	5045	FURIN	9	0.000209633
366	23542	MAPK8IP2	12	0.000209122			366	79155	TNIP2	12	0.00020801			366	79155	TNIP2	12	0.00020801
367	321	APBA2	9	0.000206068			367	8525	DGKZ	10	0.000207347			367	8525	DGKZ	10	0.000207347
368	1813	DRD2	13	0.000200278			368	9479	MAPK8IP1	12	0.000205704			368	9479	MAPK8IP1	12	0.000205704
369	83942	TSSK1B	3	0.000197951			369	2917	GRM7	13	0.00020276			369	2917	GRM7	13	0.00020276
370	1814	DRD3	10	0.000195371			370	22806	IKZF3	9	0.00020074			370	22806	IKZF3	9	0.00020074
371	5923	RASGRF1	10	0.000193791			371	3956	LGALS1	12	0.000200682			371	3956	LGALS1	12	0.000200682
372	11277	TREX1	6	0.000192243			372	23542	MAPK8IP2	12	0.000198702			372	23542	MAPK8IP2	12	0.000198702
373	9542	NRG2	2	0.000191239			373	83942	TSSK1B	3	0.000198698			373	83942	TSSK1B	3	0.000198698
374	54567	DLL4	1	0.000186005			374	355	FAS	35	0.000198164			374	355	FAS	35	0.000198164
375	55534	MAML3	1	0.000186005			375	1813	DRD2	13	0.000196108			375	1813	DRD2	13	0.000196108
376	55759	WDR12	1	0.000186005			376	321	APBA2	9	0.000193972			376	321	APBA2	9	0.000193972
377	55805	LRP2BP	6	0.000183458			377	1814	DRD3	10	0.000193589			377	1814	DRD3	10	0.000193589
378	9610	RIN1	9	0.000181118			378	5923	RASGRF1	10	0.000188541			378	5923	RASGRF1	10	0.000188541
379	7038	TG	7	0.000180852			379	55805	LRP2BP	6	0.000181379			379	55805	LRP2BP	6	0.000181379
380	4043	LRPAP1	8	0.000178879			380	9610	RIN1	9	0.000180825			380	9610	RIN1	9	0.000180825
381	10750	GRAP	5	0.000178239			381	9270	ITGB1BP1	5	0.000180624			381	9270	ITGB1BP1	5	0.000180624
382	4018	LPA	5	0.000178146			382	7038	TG	7	0.000180169			382	7038	TG	7	0.000180169
383	54869	EPS8L1	3	0.000177048			383	338567	KCNK18	2	0.000179393			383	130497	OSR1	2	0.000179393
384	9270	ITGB1BP1	5	0.000176228			384	130497	OSR1	2	0.000179393			384	338567	KCNK18	2	0.000179393
385	7265	TTC1	8	0.000175809			385	7265	TTC1	8	0.000178565			385	7265	TTC1	8	0.000178565
386	7276	TTR	5	0.000173291			386	4043	LRPAP1	8	0.000177474			386	4043	LRPAP1	8	0.000177474
387	338567	KCNK18	2	0.000171648			387	4018	LPA	5	0.000174039			387	4018	LPA	5	0.000174039
388	130497	OSR1	2	0.000171648			388	7356	SCGB1A1	3	0.000172541			388	7356	SCGB1A1	3	0.000172541
389	7356	SCGB1A1	3	0.000167766			389	9499	MYOT	5	0.000172356			389	9499	MYOT	5	0.000172356
390	9499	MYOT	5	0.000164809			390	7276	TTR	5	0.000171734			390	7276	TTR	5	0.000171734
391	3656	IRAK2	8	0.000162681			391	3656	IRAK2	8	0.000171356			391	3656	IRAK2	8	0.000171356
392	4023	LPL	5	0.000161121			392	2152	F3	4	0.000168487			392	2152	F3	4	0.000168487
393	2638	GC	6	0.000159363			393	2638	GC	6	0.000168275			393	2638	GC	6	0.000168275
394	2152	F3	4	0.000158024			394	2915	GRM5	6	0.000167804			394	2915	GRM5	6	0.000167804
395	54518	APBB1IP	5	0.000157607			395	4023	LPL	5	0.00016678			395	4023	LPL	5	0.00016678
396	2915	GRM5	6	0.000156782			396	54518	APBB1IP	5	0.000166197			396	54518	APBB1IP	5	0.000166197
397	2897	GRIK1	5	0.000153684			397	2897	GRIK1	5	0.000165931			397	2897	GRIK1	5	0.000165931
398	8315	BRAP	4	0.000153325			398	10019	SH2B3	4	0.000165164			398	10019	SH2B3	4	0.000165164
399	29899	GPSM2	6	0.000152332			399	7204	TRIO	4	0.000165128			399	7204	TRIO	4	0.000165128
400	7204	TRIO	4	0.000151517			400	8315	BRAP	4	0.000163653			400	8315	BRAP	4	0.000163653
401	9737	GPRASP1	12	0.000150942			401	29899	GPSM2	6	0.000162908			401	29899	GPSM2	6	0.000162908
402	10019	SH2B3	4	0.000150636			402	9737	GPRASP1	12	0.000161621			402	9737	GPRASP1	12	0.000161621
403	9722	NOS1AP	7	0.000150159			403	2899	GRIK3	2	0.000160302			403	2899	GRIK3	2	0.000160302
404	221527	ZBTB12	2	0.000149478			404	221527	ZBTB12	2	0.000159903			404	221527	ZBTB12	2	0.000159903
405	23396	PIP5K1C	3	0.000145235			405	9722	NOS1AP	7	0.000158795			405	9722	NOS1AP	7	0.000158795
406	2899	GRIK3	2	0.000144907			406	23396	PIP5K1C	3	0.000155784			406	23396	PIP5K1C	3	0.000155784
407	350	APOH	4	0.00014359			407	350	APOH	4	0.000155307			407	350	APOH	4	0.000155307
408	56899	ANKS1B	2	0.000140624			408	115727	RASGRP4	2	0.000154499			408	115727	RASGRP4	2	0.000154499
409	115727	RASGRP4	2	0.000139461			409	2914	GRM4	2	0.000153862			409	2914	GRM4	2	0.000153862
410	4830	NME1	15	0.000137432			410	56899	ANKS1B	2	0.00015363			410	56899	ANKS1B	2	0.00015363
411	5521	PPP2R2B	3	0.000137252			411	5521	PPP2R2B	3	0.000150885			411	5521	PPP2R2B	3	0.000150885
412	5947	RBP1	2	0.000135722			412	5947	RBP1	2	0.000149318			412	5947	RBP1	2	0.000149318
413	2914	GRM4	2	0.000134463			413	2918	GRM8	1	0.000148673			413	89790	SIGLEC10	1	0.000148673
414	89790	SIGLEC10	1	0.000126508			414	89790	SIGLEC10	1	0.000148673			414	2918	GRM8	1	0.000148673
415	2918	GRM8	1	0.000126508			415	846	CASR	1	0.000148673			415	846	CASR	1	0.000148673
416	846	CASR	1	0.000126508			416	6550	SLC9A3	5	0.000141958			416	6550	SLC9A3	5	0.000141958
417	6550	SLC9A3	5	0.000121182			417	55339	WDR33	2	0.000140319			417	55339	WDR33	2	0.000140319
418	55339	WDR33	2	0.000120651			418	57763	ANKRA2	1	0.000126301			418	57763	ANKRA2	1	0.000126301
419	57763	ANKRA2	1	9.88935e-05			419	4830	NME1	15	8.83178e-05			419	4830	NME1	15	8.83178e-05
420	5462	POU5F1P1	0	-1			420	5462	POU5F1P1	0	-1			420	5462	POU5F1P1	0	-1

## Sheet: ToppGene_Rankings
Functional annotation based rankings of cardiac septal defect candidate genes using ToppGene
Worksheet 3 ("ToppGene_Rankings") shows prioritization results based on integrative functional annotation (using ToppGene server) (Chen et al., 2007) http://toppgene.cchmc.org)
Number of genes in training set: 65
Number of genes in test set: 420
Correction method used in training set: Bonferroni
Significance cutoff level for enrichment test in training set: 0.05
Random sampling size in analysis: 1500
Minimun feature count in test set: 2
Missing annotations are given -1 for both scores and p-values in the result
Rank	Gene Symbol	Gene ID	Gene Ontology			Mouse Phenotype		Pathway		Pubmed		Domain		Expression		Interaction		Cytoband		TFBS		miRNA		Coexpression		Computational Gene Set		Average score	Overall P-value
			MF score	BP score	p-value	Score	p-value	Score	p-value	Score	p-value	Score	p-value	Score	p-value	Score	p-value	Score	p-value	Score	p-value	Score	p-value	Score	p-value	Score	p-value
1	TGFBR2	7048	0.969765	0.729166	0.000981	1	0.001	0.027691	0.006645	0.990006	0.000981	0	0.499264	0.465488	0.010309	0.892165	0.003322	0	0.499673	0	0.5	0	0.524336	0	0.502209	-1	0	0.390329	0
2	EGFR	1956	0.666247	0.985727	0.000981	1	0.001	0.702153	0.001	0.845739	0.004907	0	0.499264	0.15827	0.188513	0.797327	0.006645	0	0.499673	0	0.5	0	0.524336	0	0.502209	0	0	0.368247	0
3	SRF	6722	0.622808	1	0.002944	1	0.001	0.027691	0.006645	0	0.504416	0	0.499264	0.022534	0.596465	0.924605	0.001	0	0.499673	0	0.5	0.165304	0.019912	0	0.502209	0	0	0.268782	4e-06
4	ACVR1B	91	0.991776	0.995398	0.000981	0.989048	0.112957	0.027691	0.006645	0.930268	0.000981	-1	-1	0.156561	0.189985	0.793136	0.006645	0	0.499673	0	0.5	0	0.524336	0	0.502209	-1	0	0.40699	5e-06
5	NOTCH2	4853	0.316671	0.999802	0.048086	1	0.001	0.387342	0.003322	0.886417	0.001963	0	0.499264	0.260856	0.073638	0	0.504983	0	0.499673	0	0.5	0	0.524336	0	0.502209	-1	0	0.296237	5.8e-05
6	SMAD2	4087	0.615995	0.999993	0.002944	1	0.001	0	0.51495	0.761941	0.004907	0	0.499264	0.089631	0.350515	0.793136	0.006645	0	0.499673	0	0.5	0	0.524336	0	0.502209	0	0	0.304335	7.5e-05
7	RRAS	6237	0	0.569473	0.199215	0.942207	0.166113	0.702153	0.001	0.886417	0.001963	0	0.499264	0.595652	0.001473	0	0.504983	-1	-1	0	0.5	0	0.524336	0	0.502209	-1	0	0.307992	8.3e-05
8	RASA1	5921	0.08637	0.972905	0.091266	1	0.001	0.027691	0.006645	0.886417	0.001963	0	0.499264	0.338359	0.033873	0	0.504983	0	0.499673	0	0.5	0	0.524336	0	0.502209	0	0	0.236553	8.4e-05
9	MEF2C	4208	0.593147	0.999961	0.009814	1	0.001	0.027691	0.006645	0	0.504416	0	0.499264	0.223283	0.097202	0.509163	0.013289	0	0.499673	0	0.5	0	0.524336	0	0.502209	-1	0	0.257942	0.000136
10	JUN	3725	0.62263	0.9999	0.002944	1	0.001	0.027691	0.006645	0	0.504416	0	0.499264	0.003772	0.658321	0	0.504983	0	0.499673	0	0.5	0.560016	0.00885	0	0.502209	-1	0	0.247231	0.000161
11	SMAD4	4089	0.889357	1	0.000981	0.999959	0.033223	0	0.51495	0.761941	0.004907	0	0.499264	0.210202	0.110457	0.793136	0.006645	0	0.499673	0	0.5	0	0.524336	0	0.502209	-1	0	0.358046	0.00017
12	FOS	2353	0.613845	0.940027	0.02159	0.999739	0.053156	0.027691	0.006645	0	0.504416	0	0.499264	0.042519	0.518409	0.786972	0.009967	0	0.499673	0	0.5	0.682826	0.002212	0	0.502209	0	0	0.292401	0.000211
13	TGFB2	7042	0.08637	0.994743	0.086359	1	0.001	0.027691	0.006645	0	0.504416	0	0.499264	0.585079	0.001473	0	0.504983	0	0.499673	0	0.5	0	0.524336	0	0.502209	-1	0	0.207222	0.000384
14	CTNNB1	1499	0.613602	1	0.002944	1	0.001	0	0.51495	0	0.504416	-1	-1	0.216419	0.104566	0	0.504983	0	0.499673	0	0.5	0.560016	0.00885	0	0.502209	0	0	0.260772	0.000475
15	TGFB1	7040	0.316813	0.999997	0.048086	1	0.001	0.027691	0.006645	0	0.504416	0	0.499264	0.07653	0.402062	0.611205	0.013289	0	0.499673	0	0.5	-1	-1	0	0.502209	0	0	0.233249	0.000535
16	ERBB2	2064	0.582615	0.982451	0.017664	1	0.001	0.387342	0.003322	0	0.504416	0	0.499264	0.266522	0.072165	0	0.504983	0	0.499673	0	0.5	-1	-1	0	0.502209	-1	0	0.268244	0.000618
17	FN1	2335	0.58492	0.178086	0.158979	1	0.001	0	0.51495	0	0.504416	0	0.499264	0.814019	0.001	0.611205	0.013289	0	0.499673	0	0.5	0	0.524336	0	0.502209	0	0	0.227731	0.000689
18	HAND2	9464	0.661054	0.992039	0.000981	1	0.001	0	0.51495	0	0.504416	0	0.499264	0.096725	0.324006	0.786972	0.009967	0	0.499673	0	0.5	0	0.524336	0	0.502209	-1	0	0.272061	0.000885
19	NID2	22795	0.08637	0	0.331698	0.01	0.591362	-1	-1	0	0.504416	0	0.499264	0.781606	0.001	0	0.504983	0	0.499673	0	0.5	0.165304	0.019912	0.479141	0.001	-1	0	0.126868	0.000909
20	SMAD1	4086	0.617314	0.999951	0.002944	0.99994	0.039867	0	0.51495	0.70708	0.005888	0	0.499264	0.153334	0.204713	0.478715	0.013289	0	0.499673	0	0.5	0	0.524336	0	0.502209	-1	0	0.304333	0.000977
21	RAC1	5879	0.08637	0.990078	0.087341	0.998692	0.066445	0.027691	0.006645	0.473368	0.005888	0	0.499264	0.117782	0.273932	0	0.504983	0	0.499673	0	0.5	0.165304	0.019912	0	0.502209	0	0	0.204235	0.00111
22	SMAD3	4088	0.887581	0.999905	0.000981	1	0.001	0	0.51495	0	0.504416	0	0.499264	0.471815	0.010309	0	0.504983	0	0.499673	0	0.5	0	0.524336	0	0.502209	-1	0	0.258408	0.001184
23	ENG	2022	0.08637	0.991836	0.087341	1	0.001	0	0.51495	0	0.504416	-1	-1	0.577023	0.001473	0	0.504983	0	0.499673	-1	-1	-1	-1	0	0.502209	-1	0	0.265523	0.001258
24	THBS1	7057	0.08637	0.192681	0.234544	0.999803	0.049834	0	0.51495	0	0.504416	0	0.499264	0.58664	0.001473	0.611205	0.013289	0	0.499673	0	0.5	0.301783	0.013274	0	0.502209	-1	0	0.213729	0.001277
25	BGN	633	0.608447	0	0.193327	0.998359	0.07309	0	0.51495	0	0.504416	0	0.499264	0.593794	0.001473	0	0.504983	0	0.499673	0	0.5	-1	-1	0.479141	0.001	-1	0	0.223312	0.001701
26	INSR	3643	0.582615	0.998915	0.011776	0.999976	0.0299	0	0.51495	0.70708	0.005888	-1	-1	0.082473	0.378498	0.478715	0.013289	0	0.499673	0	0.5	0	0.524336	0	0.502209	-1	0	0.320814	0.00174
27	MYC	4609	0.715045	0.965908	0.000981	0.999976	0.0299	0.027691	0.006645	0	0.504416	0	0.499264	0.025182	0.583211	0	0.504983	-1	-1	-1	-1	0	0.524336	-1	-1	-1	0	0.27338	0.001845
28	TGFBRAP1	9392	0.733802	0.838777	0.016683	-1	-1	-1	-1	0.761941	0.004907	-1	-1	0.034204	0.556701	0.793136	0.006645	0	0.499673	0	0.5	-1	-1	0	0.502209	-1	0	0.351318	0.001946
29	GRB2	2885	0.08637	0.178086	0.254171	1	0.001	0.702153	0.001	0	0.504416	-1	-1	0.215057	0.107511	0	0.504983	0	0.499673	0	0.5	0	0.524336	0	0.502209	0	0	0.16782	0.002039
30	MFAP5	8076	0.545597	0	0.20314	-1	-1	-1	-1	0	0.504416	0	0.499264	0.627232	0.001	0.979247	0.001	0	0.499673	0	0.5	0	0.524336	0	0.502209	-1	0	0.195643	0.002833
31	NFATC4	4776	0.617581	0.982922	0.007851	0.999954	0.036545	0.027691	0.006645	0	0.504416	0	0.499264	0.004187	0.656848	0.787518	0.009967	0	0.499673	0	0.5	0	0.524336	0	0.502209	-1	0	0.263066	0.002983
32	PAX6	5080	0.656448	1	0.000981	1	0.001	0	0.51495	0	0.504416	-1	-1	0.218226	0.104566	0	0.504983	0	0.499673	0	0.5	0	0.524336	0	0.502209	0	0	0.221129	0.003035
33	HIPK1	204851	0.269224	0.896539	0.065751	0.997336	0.083056	-1	-1	0	0.504416	0	0.499264	0.127808	0.250368	0.646079	0.009967	0	0.499673	0	0.5	0.682826	0.002212	0	0.502209	0	0	0.278447	0.00317
34	VCAN	1462	0	0.192681	0.273798	0.999945	0.039867	0	0.51495	0	0.504416	-1	-1	-1	-1	0.793136	0.006645	-1	-1	-1	-1	0.165304	0.019912	-1	-1	-1	0	0.268883	0.003215
35	ZFPM2	23414	0.453477	0.896539	0.044161	1	0.001	-1	-1	0	0.504416	0	0.499264	0.179334	0.134021	0.787003	0.009967	0	0.499673	0	0.5	0	0.524336	0	0.502209	-1	0	0.276363	0.003219
36	HIPK2	28996	0.316671	0.985287	0.05103	0.997336	0.083056	0	0.51495	0.473368	0.005888	0	0.499264	0.275768	0.066274	0.646079	0.009967	0	0.499673	0	0.5	0	0.524336	0	0.502209	0	0	0.263893	0.003546
37	BRAF	673	0.08637	0.876225	0.110893	0.999414	0.063123	0.702153	0.001	0.473368	0.005888	0	0.499264	0.067362	0.437408	0	0.504983	0	0.499673	0	0.5	0	0.524336	0	0.502209	-1	0	0.24653	0.003691
38	DCN	1634	0.08637	0.850496	0.119725	0.979006	0.122924	0	0.51495	0	0.504416	0	0.499264	0.560882	0.002946	0.919573	0.001	0	0.499673	0	0.5	0	0.524336	0	0.502209	-1	0	0.261256	0.004169
39	RAF1	5894	0.08637	0.645444	0.165849	1	0.001	0.702153	0.001	0	0.504416	0	0.499264	0.014999	0.62592	0	0.504983	0	0.499673	-1	-1	0	0.524336	0	0.502209	0	0	0.188382	0.004521
40	PRRX1	5396	0.616046	0.916474	0.024534	1	0.001	-1	-1	0	0.504416	0	0.499264	0.512096	0.008837	0	0.504983	0	0.499673	0	0.5	0	0.524336	0	0.502209	-1	0	0.253718	0.004636
41	FGF10	2255	0.08637	0.999931	0.083415	1	0.001	0.027691	0.006645	0	0.504416	0	0.499264	-1	-1	0	0.504983	0	0.499673	0	0.5	-1	-1	0	0.502209	-1	0	0.192181	0.005105
42	MAP3K7	6885	0.08637	0.761681	0.138371	1	0.001	0.027691	0.006645	0	0.504416	0	0.499264	0.24351	0.083947	0	0.504983	0	0.499673	0	0.5	0	0.524336	0	0.502209	-1	0	0.163019	0.005714
43	ITGB1	3688	0.08637	0.690673	0.157017	1	0.001	0	0.51495	0.886417	0.001963	0	0.499264	0.128175	0.248895	0	0.504983	0	0.499673	0	0.5	0	0.524336	0	0.502209	-1	0	0.214741	0.005761
44	GJA5	2702	0	0.999869	0.104024	1	0.001	0	0.51495	0	0.504416	0	0.499264	0.275739	0.066274	0	0.504983	0	0.499673	0	0.5	0.301783	0.013274	0	0.502209	0	0	0.184099	0.006222
45	MAPK8	5599	0.08637	0.777381	0.133464	0.999997	0.023256	0.027691	0.006645	0	0.504416	0	0.499264	0.149394	0.213549	0	0.504983	0	0.499673	0	0.5	0.301783	0.013274	0	0.502209	-1	0	0.180201	0.007014
46	CALR	811	0.269488	0.944717	0.056919	0.999941	0.039867	0	0.51495	0	0.504416	0	0.499264	0.549294	0.007364	0.793136	0.006645	0	0.499673	0	0.5	0	0.524336	0	0.502209	0	0	0.254041	0.007073
47	FGF2	2247	0.08637	0.999774	0.083415	0.999515	0.063123	0.027691	0.006645	0	0.504416	0	0.499264	0.513584	0.008837	0	0.504983	0	0.499673	-1	-1	0	0.524336	0	0.502209	0	0	0.202072	0.008466
48	FAS	355	0.08637	0.820276	0.124632	1	0.001	0.027691	0.006645	0	0.504416	0	0.499264	0.073819	0.410898	0	0.504983	0	0.499673	-1	-1	0	0.524336	0	0.502209	0	0	0.154474	0.008936
49	TFAP2A	7020	0.615876	0.940027	0.02159	1	0.001	-1	-1	0	0.504416	0	0.499264	0.33979	0.033873	0	0.504983	0	0.499673	0	0.5	0	0.524336	0	0.502209	0	0	0.222746	0.009305
50	RB1	5925	0.613602	0.999983	0.002944	1	0.001	0	0.51495	0	0.504416	-1	-1	0.036948	0.540501	0	0.504983	0	0.499673	-1	-1	0	0.524336	0	0.502209	0	0	0.220878	0.009955
51	BMP2	650	0.316931	0.999986	0.048086	1	0.001	0	0.51495	0	0.504416	0	0.499264	0.484898	0.008837	0	0.504983	0	0.499673	0	0.5	0	0.524336	0	0.502209	-1	0	0.215524	0.010142
52	SHC1	6464	0.08637	0.82695	0.122669	0.999997	0.023256	0	0.51495	0	0.504416	0	0.499264	0.518649	0.008837	0	0.504983	0	0.499673	0	0.5	0.560016	0.00885	0	0.502209	-1	0	0.230152	0.010149
53	BMPR2	659	0.969765	0.996939	0.000981	0.999986	0.026578	0	0.51495	0	0.504416	0	0.499264	0.401634	0.017673	0	0.504983	0	0.499673	0	0.5	0	0.524336	0	0.502209	0	0	0.240595	0.010598
54	CDC42	998	0.08637	0.971061	0.093229	0.966395	0.142857	0.027691	0.006645	0	0.504416	0	0.499264	0.208392	0.110457	0	0.504983	0	0.499673	0	0.5	0.301783	0.013274	0	0.502209	0	0	0.182978	0.010838
55	CRKL	1399	0.08637	0.995669	0.086359	1	0.001	0.027691	0.006645	0	0.504416	0	0.499264	0.048704	0.488954	0	0.504983	0	0.499673	0	0.5	0	0.524336	0	0.502209	0	0	0.154174	0.011593
56	ESR1	2099	0.613602	0.97676	0.010795	0.996911	0.086379	0	0.51495	0	0.504416	-1	-1	0.028808	0.571429	0	0.504983	0	0.499673	0	0.5	0	0.524336	0.479141	0.001	0	0	0.238094	0.011645
57	MAX	4149	0.617581	0.896539	0.026497	0.957071	0.156146	0.027691	0.006645	0	0.504416	0	0.499264	0.073539	0.410898	0	0.504983	0	0.499673	0	0.5	0.301783	0.013274	0	0.502209	0	0	0.2053	0.011712
58	CRK	1398	0.08637	0.944717	0.098135	0.999999	0.023256	0.027691	0.006645	0	0.504416	0	0.499264	0.375655	0.023564	0	0.504983	0	0.499673	0	0.5	0	0.524336	0	0.502209	0	0	0.173888	0.013187
59	SNX2	6643	0.08637	0.250602	0.2316	0.999788	0.049834	-1	-1	0.70708	0.005888	0	0.499264	0.064181	0.444772	0.478715	0.013289	0	0.499673	0	0.5	0	0.524336	0	0.502209	0	0	0.19898	0.014228
60	MAPK7	5598	0.08637	0.178086	0.254171	1	0.001	0.027691	0.006645	0	0.504416	0	0.499264	0.115906	0.276878	0	0.504983	0	0.499673	0	0.5	0	0.524336	0	0.502209	-1	0	0.108312	0.015197
61	NFKB1	4790	0.715045	0.999326	0.000981	0.974301	0.13289	0.027691	0.006645	0	0.504416	0	0.499264	0.035262	0.549337	0	0.504983	0	0.499673	0	0.5	0	0.524336	0	0.502209	-1	0	0.211664	0.01534
62	CREBBP	1387	0.613602	0.999149	0.003925	1	0.001	0	0.51495	0	0.504416	0	0.499264	0.136573	0.237113	0	0.504983	0	0.499673	0	0.5	0	0.524336	0	0.502209	-1	0	0.211486	0.015395
63	EP300	2033	0.613602	1	0.002944	1	0.001	0	0.51495	0	0.504416	-1	-1	0.018347	0.611193	0	0.504983	0	0.499673	0	0.5	0	0.524336	0	0.502209	-1	0	0.219329	0.015543
64	SNX6	58533	0.08637	0.946041	0.097154	-1	-1	-1	-1	0.70708	0.005888	0	0.499264	-1	-1	0.478715	0.013289	0	0.499673	0	0.5	0	0.524336	0	0.502209	0	0	0.201655	0.016007
65	RXRA	6256	0.613602	0.999487	0.003925	1	0.001	0	0.51495	0	0.504416	0	0.499264	0.026119	0.578792	0	0.504983	0	0.499673	-1	-1	0	0.524336	0	0.502209	0	0	0.203016	0.017608
66	MAPK3	5595	0.08637	0.178086	0.254171	0.130637	0.581395	0.702153	0.001	0	0.504416	0	0.499264	0.132282	0.240059	0.786972	0.009967	0	0.499673	0	0.5	0	0.524336	0	0.502209	0	0	0.144036	0.018748
67	MFAP2	4237	0	0	0.43474	0.244767	0.518272	-1	-1	0	0.504416	0	0.499264	0.674133	0.001	0.793213	0.006645	0	0.499673	0	0.5	0	0.524336	0	0.502209	-1	0	0.142676	0.019974
68	EZH2	2146	0.269372	0.944717	0.056919	0.967013	0.142857	0	0.51495	0.473368	0.005888	0	0.499264	0.056651	0.463918	0	0.504983	0	0.499673	0	0.5	0.165304	0.019912	0	0.502209	0	0	0.205459	0.020848
69	SMAD5	4090	0.620944	0.999904	0.002944	1	0.001	0	0.51495	0	0.504416	0	0.499264	0.006625	0.648012	0	0.504983	0	0.499673	0	0.5	0	0.524336	0	0.502209	0	0	0.187677	0.022297
70	IL6ST	3572	0.08637	0.179197	0.247301	0.971326	0.136213	0	0.51495	0	0.504416	0	0.499264	0.51079	0.008837	0.813183	0.003322	0	0.499673	0	0.5	0	0.524336	0	0.502209	0	0	0.182919	0.022595
71	CAV1	857	0.08637	0.998068	0.085378	0.999998	0.023256	0	0.51495	0	0.504416	0	0.499264	0.632122	0.001	0	0.504983	0	0.499673	0	0.5	0	0.524336	0	0.502209	-1	0	0.208966	0.022754
72	E2F3	1871	0.715045	0.896539	0.003925	0.883289	0.196013	0	0.51495	0	0.504416	0	0.499264	0.21677	0.104566	0	0.504983	0	0.499673	0	0.5	0.301783	0.013274	0	0.502209	-1	0	0.231802	0.02305
73	FGF9	2254	0.08637	0.999982	0.083415	0.999999	0.023256	0.027691	0.006645	0	0.504416	0	0.499264	0.238489	0.086892	0	0.504983	0	0.499673	0	0.5	0	0.524336	0	0.502209	0	0	0.168038	0.023828
74	DLL1	28514	0.08637	0.999788	0.083415	0.999977	0.0299	0	0.51495	0.886417	0.001963	0	0.499264	-1	-1	0	0.504983	0	0.499673	0	0.5	0	0.524336	0	0.502209	-1	0	0.247713	0.026259
75	SNX1	6642	0.08637	0.250602	0.2316	0.998765	0.066445	-1	-1	0.70708	0.005888	0	0.499264	0.34561	0.032401	0	0.504983	0	0.499673	0	0.5	0	0.524336	0	0.502209	0	0	0.183725	0.028406
76	FBLN2	2199	0.545597	0	0.20314	-1	-1	-1	-1	0	0.504416	0	0.499264	0.485101	0.008837	0.793136	0.006645	0	0.499673	0	0.5	0	0.524336	0	0.502209	-1	0	0.165803	0.029768
77	DKK1	22943	0.08637	0.999039	0.084396	1	0.001	0	0.51495	0	0.504416	0	0.499264	0.310533	0.045655	0	0.504983	0	0.499673	0	0.5	0	0.524336	0	0.502209	-1	0	0.184303	0.031683
78	RARA	5914	0.613602	0.896539	0.030422	1	0.001	0	0.51495	0	0.504416	0	0.499264	0.182966	0.132548	0	0.504983	0	0.499673	0	0.5	0	0.524336	0	0.502209	0	0	0.192365	0.032398
79	ATXN1	6310	0.316671	0.931822	0.054956	0.924731	0.182724	-1	-1	0	0.504416	0	0.499264	0.090675	0.346097	0	0.504983	0	0.499673	-1	-1	0.682826	0.002212	0	0.502209	-1	0	0.267884	0.033374
80	MAP2K1	5604	0.08637	0.690673	0.157017	0.999669	0.056478	0.702153	0.001	0	0.504416	0	0.499264	0.124048	0.256259	0	0.504983	0	0.499673	0	0.5	0	0.524336	0	0.502209	-1	0	0.200224	0.033859
81	MAML3	55534	0.617581	0.999703	0.002944	-1	-1	0	0.51495	0	0.504416	-1	-1	-1	-1	0	0.504983	0	0.499673	0	0.5	0.165304	0.019912	0	0.502209	-1	0	0.178259	0.034303
82	MAP3K7IP2	23118	0.08637	0.859843	0.1158	0.857448	0.215947	0.027691	0.006645	0	0.504416	0	0.499264	0.052502	0.478645	0	0.504983	0	0.499673	0	0.5	0.165304	0.019912	0	0.502209	0	0	0.146368	0.038862
83	JARID2	3720	0.200124	0.940027	0.067713	1	0.001	-1	-1	0	0.504416	0	0.499264	0.168412	0.163476	0	0.504983	0	0.499673	0	0.5	0	0.524336	0	0.502209	-1	0	0.19238	0.039319
84	RASSF2	9770	0.08637	0.579017	0.177625	-1	-1	-1	-1	0.886417	0.001963	0	0.499264	0.196098	0.116348	0	0.504983	-1	-1	0	0.5	0	0.524336	0	0.502209	-1	0	0.17479	0.041084
85	LHX2	9355	0.587181	0.991364	0.013739	0.966808	0.142857	-1	-1	0	0.504416	0	0.499264	0.167926	0.163476	0	0.504983	0	0.499673	0	0.5	0.165304	0.019912	0	0.502209	-1	0	0.239882	0.041236
86	NOTCH3	4854	0.08637	0.994948	0.086359	0.89048	0.196013	0.387342	0.003322	0	0.504416	0	0.499264	0.282884	0.061856	0	0.504983	0	0.499673	0	0.5	0	0.524336	0	0.502209	-1	0	0.203233	0.041585
87	THRA	7067	0.613602	0.896539	0.030422	1	0.001	0	0.51495	0	0.504416	0	0.499264	0.141308	0.226804	0	0.504983	0	0.499673	0	0.5	0	0.524336	0	0.502209	0	0	0.189389	0.042007
88	CRIP2	1397	0	0.902458	0.126595	-1	-1	-1	-1	0	0.504416	0	0.499264	0.361323	0.02651	0.509163	0.013289	0	0.499673	0	0.5	-1	-1	0	0.502209	-1	0	0.177294	0.042099
89	LGALS1	3956	0.08637	0.945512	0.098135	0.761723	0.262458	-1	-1	0	0.504416	-1	-1	0.669371	0.001	0	0.504983	0	0.499673	0	0.5	0	0.524336	0	0.502209	-1	0	0.223907	0.044703
90	PDGFB	5155	0.08637	0.986648	0.088322	0.999999	0.023256	0.027691	0.006645	0	0.504416	0	0.499264	0.102226	0.306333	0	0.504983	0	0.499673	0	0.5	0	0.524336	0	0.502209	-1	0	0.169456	0.04538
91	INHBA	3624	0.08637	0.999985	0.083415	0.998747	0.066445	0	0.51495	0	0.504416	0	0.499264	0.589536	0.001473	0	0.504983	0	0.499673	0	0.5	0	0.524336	0	0.502209	-1	0	0.205741	0.045496
92	LOX	4015	0.08637	0.772321	0.133464	0.998961	0.066445	0	0.51495	0	0.504416	0	0.499264	0.659182	0.001	0	0.504983	0	0.499673	0	0.5	0	0.524336	0	0.502209	0	0	0.179774	0.047309
93	TWIST1	7291	0.467431	0.993964	0.034347	0.999999	0.023256	0	0.51495	0	0.504416	0	0.499264	0.442639	0.011782	0	0.504983	0	0.499673	0	0.5	0	0.524336	0	0.502209	-1	0	0.223387	0.048648
94	NFKB2	4791	0.617581	0.971341	0.010795	0.01	0.591362	0.027691	0.006645	0	0.504416	0	0.499264	0.135266	0.240059	0	0.504983	0	0.499673	0	0.5	-1	-1	0	0.502209	-1	0	0.146823	0.051782
95	NRG1	3084	0.316671	0.993703	0.050049	0.999997	0.023256	0	0.51495	0	0.504416	0	0.499264	0.086168	0.365243	0	0.504983	0	0.499673	0	0.5	0.301783	0.013274	0	0.502209	-1	0	0.207563	0.051793
96	TRAF2	7186	0.08637	0.761681	0.138371	0.648045	0.322259	0.027691	0.006645	0	0.504416	-1	-1	0.283446	0.061856	0	0.504983	0	0.499673	0	0.5	-1	-1	0	0.502209	-1	0	0.164294	0.052161
97	PRKCA	5578	0.08637	0.98272	0.088322	0.994394	0.093023	0.027691	0.006645	0	0.504416	0	0.499264	0.152122	0.206186	0	0.504983	0	0.499673	-1	-1	0	0.524336	0	0.502209	0	0	0.172561	0.055588
98	MAP2K4	6416	0.08637	0.178086	0.254171	0.969903	0.139535	0.027691	0.006645	0	0.504416	0	0.499264	0.298087	0.055965	0	0.504983	0	0.499673	-1	-1	0	0.524336	0	0.502209	-1	0	0.130011	0.05994
99	E2F4	1874	0.715045	0.981046	0.000981	0.999883	0.046512	0	0.51495	0	0.504416	-1	-1	0.025737	0.581738	0	0.504983	0	0.499673	0	0.5	0	0.524336	0	0.502209	0	0	0.209362	0.061015
100	APOE	348	0.08637	0.997793	0.085378	1	0.001	0	0.51495	0	0.504416	0	0.499264	0.085978	0.365243	0	0.504983	0	0.499673	0	0.5	-1	-1	0	0.502209	-1	0	0.180845	0.064311
101	SERPINE1	5054	0.08637	0.629885	0.172718	0.990674	0.109635	0	0.51495	0	0.504416	0	0.499264	0.649655	0.001	0	0.504983	0	0.499673	0	0.5	0	0.524336	0	0.502209	0	0	0.168327	0.067071
102	NR5A1	2516	0.613602	0.961756	0.016683	0.717478	0.27907	0	0.51495	0	0.504416	0	0.499264	0.11993	0.269514	0.509163	0.013289	0	0.499673	0	0.5	0	0.524336	-1	-1	-1	0	0.243494	0.067402
103	FRS2	10818	0.08637	0.892401	0.109912	0.999837	0.049834	0	0.51495	0	0.504416	0	0.499264	0.227729	0.092784	0	0.504983	0	0.499673	0	0.5	0.165304	0.019912	0	0.502209	-1	0	0.182434	0.067646
104	SPARC	6678	0.08637	0.524021	0.193327	0.992421	0.10299	0	0.51495	0	0.504416	0	0.499264	0.712412	0.001	0	0.504983	0	0.499673	0	0.5	0	0.524336	0	0.502209	-1	0	0.178094	0.0686
105	PIK3CG	5294	0.08637	0.569473	0.183513	0.980203	0.122924	0	0.51495	0	0.504416	0	0.499264	0.127948	0.248895	0.813183	0.003322	0	0.499673	0	0.5	-1	-1	0	0.502209	0	0	0.198244	0.0696
106	MAPK8IP2	23542	0.08637	0.619692	0.174681	0.550472	0.385382	0.027691	0.006645	0	0.504416	0	0.499264	0.360883	0.02651	0	0.504983	0	0.499673	0	0.5	0	0.524336	0	0.502209	0	0	0.117508	0.073199
107	RASGRF1	5923	0.08637	0.85798	0.116781	0.492579	0.408638	0.027691	0.006645	0	0.504416	0	0.499264	0.265857	0.072165	0	0.504983	0	0.499673	0	0.5	-1	-1	0	0.502209	-1	0	0.144206	0.075795
108	CACNA1D	776	0.08637	0.791639	0.13052	0.995548	0.093023	0.027691	0.006645	0	0.504416	-1	-1	0.116253	0.276878	0	0.504983	0	0.499673	0	0.5	0	0.524336	0	0.502209	-1	0	0.168125	0.076664
109	DLL4	54567	0.08637	0.690673	0.157017	1	0.001	0	0.51495	0	0.504416	0	0.499264	-1	-1	0	0.504983	0	0.499673	0	0.5	0	0.524336	-1	-1	-1	0	0.161549	0.078337
110	MYL7	58498	0	0.465665	0.216879	1	0.001	0	0.51495	0	0.504416	0	0.499264	0.140405	0.228277	0	0.504983	0	0.499673	0	0.5	-1	-1	0	0.502209	0	0	0.123544	0.079633
111	TFAP2C	7022	0.652291	0.961063	0.003925	0.988337	0.112957	-1	-1	0	0.504416	0	0.499264	0.204829	0.113402	0	0.504983	0	0.499673	0	0.5	0	0.524336	0	0.502209	-1	0	0.233877	0.080859
112	BMP7	655	0.08637	0.999896	0.083415	1	0.001	0	0.51495	0	0.504416	0	0.499264	0.072776	0.413844	0	0.504983	0	0.499673	0	0.5	0	0.524336	0	0.502209	-1	0	0.16608	0.087414
113	RELA	5970	0.613602	0.990454	0.006869	0.999586	0.063123	0	0.51495	0	0.504416	0	0.499264	0.17533	0.14433	0	0.504983	0	0.499673	0	0.5	-1	-1	0	0.502209	-1	0	0.231581	0.088527
114	FBLN1	2192	0.589852	0	0.194308	0.990007	0.109635	-1	-1	0	0.504416	-1	-1	0.506403	0.008837	0	0.504983	0	0.499673	0	0.5	-1	-1	0	0.502209	-1	0	0.208626	0.088589
115	POU3F2	5454	0.63382	0.997244	0.001963	0.895031	0.196013	-1	-1	0	0.504416	0	0.499264	0.167135	0.163476	0	0.504983	0	0.499673	0	0.5	0	0.524336	0	0.502209	-1	0	0.224436	0.089442
116	RASGRP4	115727	0.08637	0.945512	0.098135	-1	-1	0.027691	0.006645	0	0.504416	-1	-1	-1	-1	0	0.504983	0	0.499673	0	0.5	0	0.524336	-1	-1	-1	0	0.132447	0.090156
117	PSEN1	5663	0.08637	0.764157	0.136408	1	0.001	0	0.51495	0	0.504416	-1	-1	0.061353	0.458027	0	0.504983	0	0.499673	0	0.5	0	0.524336	0	0.502209	0	0	0.147068	0.090421
118	PSEN2	5664	0.08637	0.178086	0.254171	1	0.001	0	0.51495	0	0.504416	-1	-1	0.122769	0.26215	0	0.504983	0	0.499673	0	0.5	0	0.524336	0	0.502209	-1	0	0.115602	0.093051
119	MAPK14	1432	0.08637	0.178086	0.254171	1	0.019934	0.027691	0.006645	0	0.504416	0	0.499264	0.004982	0.650957	0	0.504983	0	0.499673	0	0.5	0	0.524336	0	0.502209	-1	0	0.099779	0.09563
120	LUM	4060	0.588174	0.250602	0.143278	0.999512	0.063123	0	0.51495	0	0.504416	0	0.499264	0.512285	0.008837	0	0.504983	0	0.499673	0	0.5	-1	-1	0	0.502209	-1	0	0.195881	0.098685
121	FBXW7	55294	0.08637	0	0.331698	0.999634	0.059801	0	0.51495	0	0.504416	0	0.499264	0.287763	0.061856	0	0.504983	0	0.499673	0	0.5	0.165304	0.019912	0	0.502209	-1	0	0.11839	0.099383
122	TGFB3	7043	0.08637	0.973941	0.091266	0.998434	0.069767	0.027691	0.006645	0	0.504416	0	0.499264	0.024149	0.587629	0	0.504983	0	0.499673	0	0.5	0	0.524336	0	0.502209	-1	0	0.162353	0.100889
123	MFNG	4242	0	0.642061	0.187439	-1	-1	0	0.51495	0.886417	0.001963	0	0.499264	0.144526	0.222386	0	0.504983	0	0.499673	0	0.5	0	0.524336	0	0.502209	0	0	0.128693	0.101418
124	SOS2	6655	0.269367	0.477564	0.159961	0.01	0.591362	0.702153	0.001	0	0.504416	0	0.499264	0.034941	0.55081	0	0.504983	0	0.499673	0	0.5	-1	-1	0	0.502209	-1	0	0.124502	0.109392
125	FGF1	2246	0.08637	0.800038	0.13052	0.481476	0.418605	0.027691	0.006645	0	0.504416	0	0.499264	0.236528	0.088365	0	0.504983	0	0.499673	0	0.5	0	0.524336	0	0.502209	0	0	0.116579	0.112243
126	LMNB1	4001	0	0	0.43474	0.997268	0.083056	0	0.51495	0.886417	0.001963	0	0.499264	0.055048	0.471281	0	0.504983	0	0.499673	0	0.5	0	0.524336	0	0.502209	0	0	0.138481	0.11511
127	MATN2	4147	0	0	0.43474	0.01	0.591362	-1	-1	0	0.504416	0	0.499264	0.275455	0.066274	0.898935	0.003322	0	0.499673	0	0.5	0	0.524336	0	0.502209	-1	0	0.098699	0.115219
128	FKBP1A	2280	0.08637	0.855219	0.117763	1	0.001	0	0.51495	0	0.504416	0	0.499264	0.025926	0.578792	0	0.504983	0	0.499673	0	0.5	0	0.524336	0	0.502209	0	0	0.140537	0.116492
129	GAB1	2549	0.08637	0.178086	0.254171	1	0.001	0	0.51495	0	0.504416	0	0.499264	0.06252	0.453608	0	0.504983	0	0.499673	-1	-1	0	0.524336	0	0.502209	-1	0	0.110581	0.118094
130	AR	367	0.613602	0.961756	0.016683	0.999695	0.056478	0	0.51495	0	0.504416	-1	-1	0.192855	0.122239	0	0.504983	0	0.499673	0	0.5	0	0.524336	0	0.502209	-1	0	0.230659	0.118117
131	PTK2	5747	0.08637	0.178086	0.254171	1	0.001	0	0.51495	0	0.504416	0	0.499264	0.054266	0.472754	0	0.504983	-1	-1	0	0.5	0	0.524336	0	0.502209	0	0	0.10144	0.120227
132	LEF1	51176	0.613855	1	0.002944	0.986557	0.112957	0	0.51495	0	0.504416	0	0.499264	0.130367	0.243004	0	0.504983	0	0.499673	0	0.5	0	0.524336	0	0.502209	-1	0	0.21006	0.124892
133	EGF	1950	0.08637	0.987753	0.088322	0.723779	0.275748	0.027691	0.006645	0	0.504416	0	0.499264	0.062237	0.455081	0	0.504983	0	0.499673	0	0.5	-1	-1	0	0.502209	-1	0	0.157319	0.12681
134	TGFBI	7045	0.08637	0.569473	0.183513	-1	-1	-1	-1	0	0.504416	-1	-1	0.557268	0.004418	0	0.504983	0	0.499673	0	0.5	0	0.524336	0	0.502209	-1	0	0.121311	0.130358
135	RBPJ	3516	0.616279	0.945806	0.018646	0.999992	0.026578	0	0.51495	0	0.504416	-1	-1	-1	-1	0	0.504983	0	0.499673	0	0.5	0	0.524336	0	0.502209	0	0	0.232916	0.132687
136	E2F1	1869	0.615432	0.999845	0.002944	0.952772	0.162791	0	0.51495	0	0.504416	0	0.499264	0.14133	0.226804	0	0.504983	0	0.499673	0	0.5	0	0.524336	0	0.502209	0	0	0.193527	0.140677
137	POU5F1P1	5462	0.617449	0.947393	0.017664	-1	-1	-1	-1	0	0.504416	0	0.499264	-1	-1	-1	-1	0	0.499673	-1	-1	-1	-1	-1	-1	-1	0	0.312968	0.141741
138	ZIC1	7545	0.633611	0.970592	0.006869	0.983006	0.116279	-1	-1	0	0.504416	0	0.499264	0.138953	0.232695	0	0.504983	0	0.499673	0	0.5	0	0.524336	0	0.502209	-1	0	0.22718	0.142506
139	ATF6	22926	0.614375	0.999487	0.002944	0.126289	0.591362	0	0.51495	0	0.504416	0	0.499264	0.206934	0.111929	0	0.504983	0	0.499673	0	0.5	-1	-1	0	0.502209	-1	0	0.162257	0.144227
140	POU2F1	5451	0.656448	0.945806	0.006869	0.987223	0.112957	0	0.51495	0	0.504416	0	0.499264	0.171329	0.16053	0	0.504983	0	0.499673	0	0.5	0	0.524336	0	0.502209	-1	0	0.21237	0.148442
141	MYOC	4653	0	0.512175	0.205103	0.243267	0.55814	-1	-1	0	0.504416	-1	-1	0.071877	0.416789	0.793138	0.006645	0	0.499673	0	0.5	-1	-1	0	0.502209	-1	0	0.162046	0.155437
142	YY1	7528	0.613602	0.997334	0.003925	0.991307	0.106312	0	0.51495	0	0.504416	-1	-1	0.035721	0.547865	0	0.504983	0	0.499673	0	0.5	0	0.524336	0	0.502209	0	0	0.20292	0.157018
143	DAB2	1601	0.08637	0	0.331698	0.984433	0.116279	-1	-1	0	0.504416	0	0.499264	0.526029	0.007364	0	0.504983	0	0.499673	0	0.5	0	0.524336	0	0.502209	-1	0	0.133069	0.169141
144	RASGRP2	10235	0	0.475205	0.210991	0.245261	0.508306	0.027691	0.006645	0	0.504416	-1	-1	0.134624	0.240059	0	0.504983	0	0.499673	0	0.5	0	0.524336	0	0.502209	0	0	0.067906	0.18209
145	STAT3	6774	0.613602	0.968586	0.011776	0.980302	0.122924	0	0.51495	0	0.504416	0	0.499264	0.172684	0.151694	0	0.504983	0	0.499673	0	0.5	0	0.524336	0	0.502209	0	0	0.195369	0.184393
146	ZBTB17	7709	0.633611	0.956249	0.010795	0.836836	0.229236	0	0.51495	0	0.504416	0	0.499264	0.13754	0.237113	0	0.504983	0	0.499673	-1	-1	-1	-1	0	0.502209	0	0	0.213686	0.186827
147	USF1	7391	0.613602	0.999627	0.003925	0.268342	0.491694	-1	-1	0	0.504416	0	0.499264	-1	-1	0	0.504983	0	0.499673	0	0.5	-1	-1	0	0.502209	-1	0	0.209063	0.187277
148	GDF5	8200	0.08637	0.997127	0.086359	0.999847	0.046512	0	0.51495	0	0.504416	0	0.499264	0.173171	0.150221	0	0.504983	0	0.499673	-1	-1	-1	-1	0	0.502209	-1	0	0.225652	0.188953
149	VHL	7428	0.08637	0.997423	0.085378	0.999945	0.036545	0	0.51495	0	0.504416	-1	-1	-1	-1	0	0.504983	0	0.499673	-1	-1	-1	-1	0	0.502209	-1	0	0.231527	0.190557
150	MLLT4	4301	0.08637	0.179283	0.247301	0.998147	0.07309	0	0.51495	0	0.504416	0	0.499264	0.022168	0.599411	0	0.504983	0	0.499673	0	0.5	0.304122	0.013274	0	0.502209	0	0	0.113578	0.200161
151	AXIN1	8312	0.08637	0.969222	0.093229	0.999991	0.026578	0	0.51495	0	0.504416	0	0.499264	0.19714	0.116348	0	0.504983	0	0.499673	0	0.5	0	0.524336	0	0.502209	-1	0	0.173286	0.203822
152	SRPK1	6732	0.08637	0.863745	0.112856	-1	-1	0	0.51495	0	0.504416	0	0.499264	0.049061	0.488954	0	0.504983	0	0.499673	0	0.5	0.560016	0.00885	0	0.502209	0	0	0.119938	0.207144
153	MAPK8IP1	9479	0.08637	0.475328	0.200196	0.692436	0.295681	0.027691	0.006645	0	0.504416	0	0.499264	0.077125	0.400589	0	0.504983	0	0.499673	0	0.5	0	0.524336	0	0.502209	0	0	0.097068	0.208262
154	TGFBR3	7049	0	0.336773	0.234544	0.999472	0.063123	0	0.51495	0	0.504416	0	0.499264	0.34366	0.032401	0	0.504983	0	0.499673	-1	-1	0	0.524336	0	0.502209	-1	0	0.139992	0.209472
155	PLAU	5328	0	0.664983	0.178606	0.999996	0.023256	0	0.51495	0	0.504416	0	0.499264	0.256131	0.076583	0	0.504983	0	0.499673	0	0.5	0	0.524336	0	0.502209	-1	0	0.147778	0.2112
156	LFNG	3955	0	0.975224	0.109912	0.997691	0.076412	0	0.51495	0	0.504416	0	0.499264	0.291105	0.060383	0	0.504983	0	0.499673	-1	-1	0	0.524336	0	0.502209	-1	0	0.188668	0.213885
157	SH2B3	10019	0.08637	0.858369	0.116781	0.01	0.591362	-1	-1	0	0.504416	0	0.499264	-1	-1	0	0.504983	0	0.499673	-1	-1	0.165304	0.019912	0	0.502209	0	0	0.101822	0.217175
158	HDAC1	3065	0.613602	0.971043	0.011776	0.999074	0.066445	0	0.51495	0	0.504416	0	0.499264	0.066864	0.440353	0	0.504983	0	0.499673	0	0.5	0	0.524336	0	0.502209	0	0	0.189327	0.217334
159	CSK	1445	0.08637	0.725643	0.15211	0.999996	0.023256	0	0.51495	0	0.504416	-1	-1	0.173315	0.150221	0	0.504983	0	0.499673	0	0.5	0	0.524336	0	0.502209	0	0	0.152717	0.217765
160	DTX2	113878	0.08637	0.179545	0.247301	-1	-1	0	0.51495	0.473368	0.005888	0	0.499264	0.082928	0.377025	0	0.504983	0	0.499673	0	0.5	0	0.524336	0	0.502209	-1	0	0.068518	0.219578
161	BLM	641	0.269224	0.999834	0.053974	0.961369	0.152824	0	0.51495	0	0.504416	-1	-1	0.205591	0.111929	0	0.504983	0	0.499673	0	0.5	-1	-1	0	0.502209	-1	0	0.221456	0.223697
162	SMURF2	64750	0.08637	0.946041	0.097154	-1	-1	0	0.51495	0	0.504416	0	0.499264	0.43853	0.011782	0	0.504983	0	0.499673	0	0.5	0	0.524336	0	0.502209	-1	0	0.122578	0.223714
163	ELF3	1999	0.614882	0.986457	0.006869	0.785685	0.255814	0	0.51495	0	0.504416	-1	-1	0.040657	0.525773	0	0.504983	0	0.499673	0	0.5	-1	-1	0	0.502209	-1	0	0.220698	0.223762
164	YWHAG	7532	0.08637	0.84282	0.120707	0.01	0.591362	0	0.51495	0	0.504416	0	0.499264	-1	-1	0	0.504983	0	0.499673	0	0.5	0.560016	0.00885	0	0.502209	0	0	0.115324	0.227966
165	FGF7	2252	0.08637	0.843006	0.120707	0.01	0.591362	0.027691	0.006645	0	0.504416	0	0.499264	0.068999	0.428571	0	0.504983	0	0.499673	0	0.5	0	0.524336	0	0.502209	-1	0	0.079697	0.228055
166	FKBP10	60681	0	0	0.43474	-1	-1	-1	-1	0	0.504416	0	0.499264	0.552286	0.004418	0	0.504983	0	0.499673	0	0.5	0	0.524336	0	0.502209	-1	0	0.050208	0.228582
167	APBB1	322	0.08637	0.977163	0.089303	0.848541	0.222591	0	0.51495	0	0.504416	0	0.499264	0.349156	0.032401	0	0.504983	0	0.499673	0	0.5	-1	-1	0	0.502209	-1	0	0.188436	0.229593
168	SMAD7	4092	0.613618	0.896539	0.029441	0.597948	0.348837	0	0.51495	0	0.504416	0	0.499264	0.319797	0.044183	0	0.504983	0	0.499673	0	0.5	0	0.524336	0	0.502209	0	0	0.173422	0.239427
169	ERBB2IP	55914	0.08637	0.560822	0.186457	-1	-1	-1	-1	0	0.504416	0	0.499264	0.099508	0.312224	0	0.504983	0	0.499673	0	0.5	0.165304	0.019912	0	0.502209	0	0	0.076	0.241174
170	FADS1	3992	0.08637	0.913949	0.104024	-1	-1	0	0.51495	0	0.504416	-1	-1	0.346399	0.032401	-1	-1	0	0.499673	0	0.5	0	0.524336	0	0.502209	0	0	0.122429	0.242422
171	TLN1	7094	0.08637	0.465665	0.201178	0.993397	0.096346	0	0.51495	0	0.504416	0	0.499264	0.37274	0.025037	0	0.504983	0	0.499673	0	0.5	0	0.524336	0	0.502209	-1	0	0.147552	0.245045
172	SUFU	51684	0.316979	0.979968	0.052012	0.999972	0.033223	0	0.51495	0	0.504416	0	0.499264	-1	-1	0	0.504983	0	0.499673	0	0.5	0	0.524336	0	0.502209	0	0	0.176686	0.259568
173	P4HB	5034	0.08637	0.178086	0.254171	-1	-1	0	0.51495	0	0.504416	0	0.499264	0.449723	0.010309	0	0.504983	0	0.499673	-1	-1	0	0.524336	0	0.502209	0	0	0.059515	0.259858
174	HDAC6	10013	0.316671	0.955369	0.053974	-1	-1	0	0.51495	0	0.504416	0	0.499264	0.303963	0.053019	0	0.504983	0	0.499673	0	0.5	-1	-1	0	0.502209	-1	0	0.143273	0.263779
175	NDN	4692	0.269584	0.993295	0.053974	0.844568	0.225914	-1	-1	0	0.504416	0	0.499264	0.259224	0.076583	0	0.504983	0	0.499673	0	0.5	0	0.524336	0	0.502209	-1	0	0.197223	0.264012
176	MDK	4192	0.08637	0.858369	0.116781	0.916033	0.186047	0	0.51495	0	0.504416	0	0.499264	0.357735	0.027982	0	0.504983	0	0.499673	0	0.5	0	0.524336	0	0.502209	-1	0	0.170654	0.264555
177	MAGED1	9500	0.317801	0.965465	0.052993	-1	-1	-1	-1	0	0.504416	0	0.499264	0.299442	0.055965	0	0.504983	0	0.499673	0	0.5	0	0.524336	0	0.502209	-1	0	0.143883	0.269035
178	CASR	846	0	0.69201	0.174681	0.999049	0.066445	0	0.51495	0	0.504416	-1	-1	0.191896	0.126657	0	0.504983	0	0.499673	0	0.5	0	0.524336	-1	-1	-1	0	0.171178	0.270796
179	HDAC2	3066	0.613602	0.944717	0.02159	0.999277	0.066445	0	0.51495	0	0.504416	0	0.499264	0.061298	0.458027	0	0.504983	0	0.499673	0	0.5	0	0.524336	0	0.502209	0	0	0.187064	0.271509
180	TRIO	7204	0	0.474836	0.210991	0.895381	0.192691	0	0.51495	0	0.504416	0	0.499264	0.007157	0.646539	0	0.504983	0	0.499673	-1	-1	0.165304	0.019912	0	0.502209	0	0	0.118668	0.273014
181	MMP9	4318	0.08637	0.945118	0.098135	0.999295	0.066445	0	0.51495	0	0.504416	-1	-1	0.125183	0.254786	0	0.504983	0	0.499673	0	0.5	-1	-1	0	0.502209	-1	0	0.195997	0.2787
182	GRIN1	2902	0.08637	0.999487	0.084396	0.991678	0.106312	0	0.51495	0	0.504416	0	0.499264	0.252463	0.079529	0	0.504983	0	0.499673	0	0.5	0	0.524336	0	0.502209	-1	0	0.179231	0.279026
183	OSR1	130497	0	0.834928	0.144259	0.999999	0.023256	-1	-1	0	0.504416	0	0.499264	-1	-1	0	0.504983	0	0.499673	0	0.5	0	0.524336	0	0.502209	0	0	0.152911	0.281349
184	HDAC5	10014	0.316673	0.989103	0.05103	0.994162	0.093023	0	0.51495	0	0.504416	-1	-1	0.092064	0.343152	0	0.504983	0	0.499673	-1	-1	0	0.524336	0	0.502209	-1	0	0.217455	0.281512
185	DLG1	1739	0.08637	0.769955	0.134446	0.999977	0.0299	0	0.51495	0	0.504416	0	0.499264	0.110054	0.290133	0	0.504983	0	0.499673	0	0.5	-1	-1	0	0.502209	0	0	0.163863	0.283379
186	APP	351	0.08637	0.502739	0.194308	0.798248	0.249169	0	0.51495	0	0.504416	-1	-1	0.017467	0.615611	0	0.504983	0	0.499673	0	0.5	0.165304	0.019912	0	0.502209	-1	0	0.130844	0.285226
187	BRCA1	672	0.453477	0.999829	0.034347	0.997984	0.07309	0	0.51495	0	0.504416	-1	-1	0.062216	0.455081	0	0.504983	0	0.499673	0	0.5	0	0.524336	0	0.502209	0	0	0.193347	0.286136
188	ZIC2	7546	0.200124	0.827682	0.100098	0.999998	0.023256	0	0.51495	0	0.504416	0	0.499264	-1	-1	0	0.504983	0	0.499673	0	0.5	0	0.524336	0	0.502209	-1	0	0.168984	0.287813
189	BRCA2	675	0.453477	0.996474	0.03631	0.997826	0.076412	0	0.51495	0	0.504416	-1	-1	0.001021	0.673049	0	0.504983	0	0.499673	0	0.5	-1	-1	0	0.502209	-1	0	0.222618	0.29064
190	TJP1	7082	0.08637	0.250602	0.2316	-1	-1	0	0.51495	0	0.504416	0	0.499264	0.116291	0.276878	0	0.504983	0	0.499673	0	0.5	0.165304	0.019912	0	0.502209	0	0	0.047582	0.292249
191	INS	3630	0.08637	0.99939	0.084396	0.999806	0.049834	0	0.51495	0	0.504416	0	0.499264	0.100017	0.309278	0	0.504983	0	0.499673	0	0.5	-1	-1	0	0.502209	-1	0	0.182132	0.294091
192	FGF5	2250	0.08637	0.523563	0.193327	0.01	0.591362	0.027691	0.006645	0	0.504416	0	0.499264	0.030842	0.568483	0	0.504983	0	0.499673	0	0.5	0	0.524336	0	0.502209	-1	0	0.05219	0.294123
193	IGF2	3481	0.08637	0.961756	0.093229	0.964048	0.149502	0	0.51495	0	0.504416	0	0.499264	0.291811	0.060383	0	0.504983	0	0.499673	0	0.5	0	0.524336	0	0.502209	0	0	0.16457	0.294462
194	PRKCE	5581	0.08637	0.575001	0.179588	0.622647	0.328904	0	0.51495	0	0.504416	0	0.499264	0.08197	0.381443	0	0.504983	0	0.499673	0	0.5	0.165304	0.019912	0	0.502209	-1	0	0.117792	0.296033
195	STAT1	6772	0.613602	0.896539	0.030422	0.999408	0.063123	0	0.51495	0	0.504416	0	0.499264	0.054299	0.472754	0	0.504983	0	0.499673	0	0.5	0	0.524336	0	0.502209	-1	0	0.197219	0.301722
196	STOM	2040	0.08637	0	0.331698	-1	-1	-1	-1	0	0.504416	0	0.499264	0.355797	0.029455	0	0.504983	0	0.499673	-1	-1	-1	-1	0	0.502209	-1	0	0.04913	0.30452
197	ATR	545	0.269224	0.808959	0.087341	0.977865	0.126246	0	0.51495	0	0.504416	0	0.499264	0.176257	0.141384	0	0.504983	0	0.499673	0	0.5	-1	-1	0	0.502209	-1	0	0.186025	0.312425
198	GDF11	10220	0.08637	0.980725	0.088322	0.999962	0.033223	0	0.51495	0	0.504416	0	0.499264	0.037808	0.537555	0	0.504983	0	0.499673	-1	-1	0	0.524336	0	0.502209	-1	0	0.175405	0.318572
199	CLU	1191	0.08637	0.985298	0.088322	0.982473	0.116279	0	0.51495	0	0.504416	0	0.499264	0.197536	0.116348	0	0.504983	0	0.499673	0	0.5	0	0.524336	0	0.502209	-1	0	0.173206	0.328961
200	JAG2	3714	0.08637	0.802879	0.13052	0.999999	0.023256	0	0.51495	0	0.504416	0	0.499264	0.077329	0.399116	0	0.504983	0	0.499673	0	0.5	0	0.524336	0	0.502209	-1	0	0.151275	0.330363
201	ZNF496	84838	0.633611	0.896539	0.024534	-1	-1	-1	-1	0	0.504416	0	0.499264	-1	-1	0	0.504983	0	0.499673	0	0.5	-1	-1	0	0.502209	-1	0	0.191269	0.332595
202	RALA	5898	0.08637	0.178086	0.254171	-1	-1	0	0.51495	0	0.504416	0	0.499264	0.41783	0.014728	0	0.504983	0	0.499673	0	0.5	0	0.524336	0	0.502209	0	0	0.052484	0.336726
203	HDAC4	9759	0.453477	0.996821	0.03631	0.995812	0.093023	0	0.51495	0	0.504416	0	0.499264	0.080357	0.39028	0	0.504983	0	0.499673	0	0.5	0	0.524336	0	0.502209	-1	0	0.194344	0.339038
204	PML	5371	0.453477	0.985027	0.03631	0.01	0.591362	0	0.51495	0	0.504416	0	0.499264	0.285741	0.061856	0	0.504983	0	0.499673	0	0.5	0	0.524336	0	0.502209	0	0	0.123875	0.339816
205	IKZF3	22806	0.595311	0.940027	0.023553	0.244767	0.518272	0	0.51495	0	0.504416	-1	-1	-1	-1	0	0.504983	0	0.499673	-1	-1	0	0.524336	-1	-1	-1	0	0.222513	0.341431
206	LPL	4023	0.08637	0	0.331698	0.99375	0.096346	0	0.51495	0	0.504416	-1	-1	0.280605	0.063328	0	0.504983	0	0.499673	0	0.5	0	0.524336	0	0.502209	-1	0	0.113394	0.345377
207	COL5A3	50509	0.545597	0.868365	0.03631	-1	-1	0	0.51495	0	0.504416	0	0.499264	0.204013	0.113402	0	0.504983	0	0.499673	0	0.5	0	0.524336	0	0.502209	-1	0	0.134831	0.347093
208	NPHP1	4867	0.08637	0.560822	0.186457	-1	-1	-1	-1	0	0.504416	0	0.499264	0.256594	0.076583	0	0.504983	0	0.499673	-1	-1	-1	-1	0	0.502209	-1	0	0.100421	0.352199
209	DLG4	1742	0.08637	0.523563	0.193327	0.804196	0.249169	0	0.51495	0	0.504416	0	0.499264	0.340865	0.033873	0	0.504983	0	0.499673	0	0.5	0	0.524336	0	0.502209	-1	0	0.135	0.361505
210	RHOA	387	0.08637	0.922639	0.103042	-1	-1	0	0.51495	0	0.504416	0	0.499264	0.313732	0.045655	0	0.504983	0	0.499673	0	0.5	0	0.524336	0	0.502209	0	0	0.101749	0.36188
211	FURIN	5045	0.08637	0.865595	0.112856	0.999824	0.049834	0	0.51495	0	0.504416	0	0.499264	0.097581	0.319588	0	0.504983	0	0.499673	0	0.5	0	0.524336	0	0.502209	-1	0	0.157644	0.371944
212	PPP2R2A	5520	0.08637	0.178086	0.254171	-1	-1	0	0.51495	0	0.504416	0	0.499264	0.029069	0.571429	0	0.504983	0	0.499673	0	0.5	0.165304	0.019912	0	0.502209	0	0	0.035295	0.379967
213	SREBF1	6720	0.613602	0.896539	0.030422	0.244767	0.518272	0	0.51495	0	0.504416	0	0.499264	0.185484	0.12813	0	0.504983	0	0.499673	0	0.5	0	0.524336	0	0.502209	0	0	0.138599	0.384764
214	LHX3	8022	0.582013	0.970256	0.02159	0.689366	0.295681	-1	-1	0	0.504416	0	0.499264	0.051282	0.481591	0	0.504983	0	0.499673	0	0.5	0	0.524336	0	0.502209	-1	0	0.191076	0.389146
215	BCL6	604	0.454915	0.999557	0.034347	0.828461	0.23588	-1	-1	0	0.504416	0	0.499264	0.079011	0.393225	0	0.504983	0	0.499673	0	0.5	0	0.524336	0	0.502209	-1	0	0.196829	0.39331
216	CD82	3732	0.08637	0	0.331698	-1	-1	0	0.51495	0	0.504416	0	0.499264	0.331719	0.039764	0	0.504983	0	0.499673	-1	-1	-1	-1	0	0.502209	-1	0	0.041809	0.393829
217	LGALS3	3958	0.08637	0	0.331698	0.945012	0.162791	-1	-1	0	0.504416	0	0.499264	0.2827	0.061856	0	0.504983	0	0.499673	0	0.5	0	0.524336	0	0.502209	-1	0	0.109507	0.398866
218	BARD1	580	0.08637	0.968691	0.093229	0.976055	0.13289	0	0.51495	0	0.504416	0	0.499264	0.07953	0.393225	0	0.504983	0	0.499673	-1	-1	-1	-1	0	0.502209	-1	0	0.191877	0.400152
219	TERF1	7013	0.269232	0.913853	0.060844	0.797344	0.249169	0	0.51495	0	0.504416	0	0.499264	0.167094	0.163476	0	0.504983	0	0.499673	0	0.5	0	0.524336	0	0.502209	0	0	0.153394	0.407695
220	PIP5K1C	23396	0	0	0.43474	0.999935	0.039867	0	0.51495	0	0.504416	0	0.499264	0.17437	0.145803	0	0.504983	0	0.499673	0	0.5	0	0.524336	0	0.502209	-1	0	0.090331	0.409909
221	ZBTB12	221527	0.273897	0.896539	0.063788	-1	-1	-1	-1	0	0.504416	0	0.499264	-1	-1	0	0.504983	0	0.499673	0	0.5	-1	-1	-1	-1	-1	0	0.146304	0.413905
222	STK36	27148	0.08637	0.869842	0.112856	0.995169	0.093023	0	0.51495	0	0.504416	0	0.499264	-1	-1	0	0.504983	0	0.499673	0	0.5	0	0.524336	-1	-1	-1	0	0.177398	0.414931
223	PA2G4	5036	0.614028	0.945806	0.02159	-1	-1	-1	-1	0	0.504416	0	0.499264	0.046364	0.503682	0	0.504983	0	0.499673	0	0.5	0	0.524336	0	0.502209	0	0	0.13385	0.416217
224	MAML1	9794	0.317801	0.999487	0.048086	0.852138	0.222591	0	0.51495	0	0.504416	-1	-1	0.047217	0.497791	0	0.504983	0	0.499673	0	0.5	0	0.524336	-1	-1	0	0	0.18472	0.417013
225	CUBN	8029	0.08637	0.250602	0.2316	0.994516	0.093023	-1	-1	0	0.504416	0	0.499264	0.121294	0.268041	0	0.504983	0	0.499673	0	0.5	-1	-1	0	0.502209	-1	0	0.132071	0.417829
226	AGTR2	186	0.08637	0.993764	0.086359	0.999234	0.066445	0	0.51495	0	0.504416	0	0.499264	0.053029	0.4757	0	0.504983	0	0.499673	0	0.5	0	0.524336	0	0.502209	-1	0	0.164031	0.418741
227	EIF4A2	1974	0.08637	0.753489	0.140334	-1	-1	0	0.51495	0	0.504416	0	0.499264	0.293324	0.055965	0	0.504983	0	0.499673	0	0.5	0	0.524336	0	0.502209	0	0	0.087168	0.421733
228	TSHR	7253	0.08637	0.729166	0.149166	0.898961	0.189369	0	0.51495	0	0.504416	0	0.499264	0.173044	0.150221	0	0.504983	0	0.499673	0	0.5	-1	-1	0	0.502209	-1	0	0.157295	0.425369
229	ZNF239	8187	0.200124	0.896539	0.067713	-1	-1	-1	-1	0	0.504416	0	0.499264	0.087812	0.357879	0	0.504983	0	0.499673	-1	-1	-1	-1	0	0.502209	0	0	0.131608	0.425459
230	MAML2	84441	0.317801	0.999487	0.048086	-1	-1	0	0.51495	0	0.504416	-1	-1	-1	-1	0	0.504983	0	0.499673	0	0.5	-1	-1	0	0.502209	-1	0	0.164661	0.428816
231	STRAP	11171	0.08637	0	0.331698	0.997626	0.076412	-1	-1	0	0.504416	0	0.499264	0.127359	0.250368	0	0.504983	0	0.499673	0	0.5	-1	-1	0	0.502209	0	0	0.100946	0.429884
232	NR2C2	7182	0.613602	0.940027	0.02159	0.242544	0.561462	0	0.51495	0	0.504416	0	0.499264	0.126545	0.253314	0	0.504983	0	0.499673	0	0.5	0	0.524336	0	0.502209	-1	0	0.147901	0.432378
233	BTK	695	0.08637	0.753642	0.140334	0.244767	0.518272	0	0.51495	0	0.504416	-1	-1	0.240878	0.086892	0	0.504983	0	0.499673	0	0.5	-1	-1	0	0.502209	-1	0	0.120514	0.433342
234	CITED4	163732	0.317801	0.998406	0.049068	-1	-1	-1	-1	0	0.504416	0	0.499264	-1	-1	0	0.504983	0	0.499673	0	0.5	0	0.524336	-1	-1	-1	0	0.146245	0.433551
235	VAV1	7409	0.613602	0.796498	0.03631	0.01	0.591362	0	0.51495	0	0.504416	0	0.499264	0.174034	0.145803	0	0.504983	0	0.499673	0	0.5	0	0.524336	0	0.502209	0	0	0.113867	0.434641
236	NBN	4683	0.26988	0.758609	0.100098	0.981384	0.119601	0	0.51495	0	0.504416	0	0.499264	0.038204	0.537555	0	0.504983	0	0.499673	-1	-1	-1	-1	0	0.502209	0	0	0.170673	0.435497
237	BCL2	596	0.08637	0.96044	0.093229	0.99768	0.076412	0	0.51495	0	0.504416	0	0.499264	0.063309	0.44919	0	0.504983	0	0.499673	0	0.5	0	0.524336	0	0.502209	0	0	0.150557	0.437199
238	EMD	2010	0.08637	0.632898	0.171737	0.992118	0.10299	-1	-1	0	0.504416	0	0.499264	0.081832	0.381443	0	0.504983	0	0.499673	-1	-1	0	0.524336	0	0.502209	0	0	0.149435	0.443976
239	SLC9A3	6550	0.08637	0.31953	0.227674	0.506797	0.401993	-1	-1	0	0.504416	0	0.499264	0.212371	0.108984	0	0.504983	0	0.499673	0	0.5	-1	-1	-1	-1	-1	0	0.112507	0.445051
240	PIK3R2	5296	0.08637	0.402926	0.205103	0.946891	0.162791	0	0.51495	0	0.504416	0	0.499264	0.217547	0.104566	0	0.504983	0	0.499673	0	0.5	0	0.524336	0	0.502209	0	0	0.118124	0.447454
241	TG	7038	0.08637	0.178086	0.254171	0.657073	0.315615	-1	-1	0	0.504416	0	0.499264	0.18907	0.126657	0	0.504983	0	0.499673	0	0.5	-1	-1	-1	-1	-1	0	0.11106	0.447612
242	HNRPDL	9987	0.269229	0.896539	0.065751	-1	-1	-1	-1	0	0.504416	-1	-1	0.101198	0.307806	0	0.504983	0	0.499673	0	0.5	0	0.524336	0	0.502209	0	0	0.115179	0.454488
243	APBA1	320	0.08637	0.690263	0.157998	0.539009	0.388704	0	0.51495	0	0.504416	0	0.499264	0.243276	0.083947	0	0.504983	0	0.499673	0	0.5	0	0.524336	-1	-1	-1	0	0.12991	0.454664
244	VWF	7450	0.08637	0	0.331698	0.781616	0.255814	0	0.51495	0	0.504416	-1	-1	0.233788	0.089838	0	0.504983	0	0.499673	0	0.5	-1	-1	0	0.502209	-1	0	0.100161	0.457823
245	PIK3CA	5290	0.08637	0.178086	0.254171	0.999992	0.026578	0	0.51495	0	0.504416	0	0.499264	0.027713	0.574374	0	0.504983	0	0.499673	0	0.5	0	0.524336	0	0.502209	-1	0	0.099397	0.459997
246	CNTN1	1272	0.08637	0.178526	0.251227	0.717478	0.27907	0	0.51495	0	0.504416	-1	-1	0.257359	0.076583	0	0.504983	0	0.499673	0	0.5	0	0.524336	0	0.502209	0	0	0.095364	0.460478
247	APOB	338	0.08637	0	0.331698	0.998209	0.07309	0	0.51495	0	0.504416	-1	-1	0.1425	0.225331	0	0.504983	0	0.499673	0	0.5	0	0.524336	0	0.502209	0	0	0.094391	0.462648
248	PIAS2	9063	0.453477	0.999487	0.035329	0.01	0.591362	0	0.51495	0	0.504416	0	0.499264	0.156393	0.189985	0	0.504983	0	0.499673	0	0.5	0	0.524336	0	0.502209	0	0	0.124566	0.46271
249	CDC25A	993	0.08637	0.178086	0.254171	0.915941	0.186047	0	0.51495	0	0.504416	0	0.499264	0.241069	0.086892	0	0.504983	0	0.499673	0	0.5	0	0.524336	0	0.502209	-1	0	0.109344	0.466856
250	APBA2	321	0.08637	0.422551	0.205103	0.539009	0.388704	0	0.51495	0	0.504416	0	0.499264	0.305963	0.051546	0	0.504983	0	0.499673	0	0.5	0	0.524336	0	0.502209	-1	0	0.112824	0.466872
251	NUMB	8650	0.08637	0.192681	0.234544	0.999987	0.026578	0	0.51495	0	0.504416	0	0.499264	0.002521	0.664212	0	0.504983	0	0.499673	0	0.5	0	0.524336	0	0.502209	0	0	0.09154	0.467775
252	BRAP	8315	0.08637	0.762589	0.13739	-1	-1	0	0.51495	0	0.504416	-1	-1	0.140574	0.228277	0	0.504983	0	0.499673	-1	-1	-1	-1	0	0.502209	-1	0	0.109948	0.468355
253	RIN1	9610	0.08637	0.384805	0.210991	0.130637	0.581395	-1	-1	0	0.504416	0	0.499264	0.266433	0.072165	0	0.504983	0	0.499673	0	0.5	-1	-1	0	0.502209	-1	0	0.078931	0.473574
254	INHBB	3625	0.08637	0.969124	0.093229	0.986921	0.112957	0	0.51495	0	0.504416	0	0.499264	0.030496	0.568483	0	0.504983	-1	-1	0	0.5	0	0.524336	0	0.502209	-1	0	0.172743	0.474089
255	NCK2	8440	0.08637	0.989421	0.087341	0.987797	0.112957	0	0.51495	0	0.504416	0	0.499264	0.058067	0.463918	0	0.504983	0	0.499673	0	0.5	0	0.524336	0	0.502209	-1	0	0.163204	0.479856
256	SYNE1	23345	0.08637	0.799962	0.13052	0.838668	0.229236	-1	-1	0	0.504416	0	0.499264	0.146676	0.216495	0	0.504983	0	0.499673	0	0.5	0	0.524336	0	0.502209	-1	0	0.155973	0.480269
257	IRAK1	3654	0.316671	0.997515	0.050049	0.853122	0.219269	0	0.51495	0	0.504416	0	0.499264	0.069072	0.428571	0	0.504983	0	0.499673	0	0.5	0	0.524336	0	0.502209	0	0	0.159741	0.483156
258	NRG2	9542	0.08637	0.345767	0.219823	0.527214	0.388704	0	0.51495	0	0.504416	0	0.499264	0.293605	0.055965	0	0.504983	0	0.499673	0	0.5	0	0.524336	0	0.502209	-1	0	0.096381	0.485171
259	ITSN1	6453	0.08637	0.606443	0.174681	0.279001	0.488372	-1	-1	0	0.504416	0	0.499264	0.250195	0.081001	0	0.504983	0	0.499673	0	0.5	0	0.524336	0	0.502209	0	0	0.094001	0.488513
260	ITGB1BP1	9270	0.08637	0.178086	0.254171	0.998684	0.066445	-1	-1	0	0.504416	0	0.499264	0.021767	0.603829	0	0.504983	0	0.499673	0	0.5	-1	-1	0	0.502209	-1	0	0.11681	0.492603
261	RABAC1	10567	0.08637	0	0.331698	-1	-1	-1	-1	0	0.504416	0	0.499264	0.239546	0.086892	0	0.504983	0	0.499673	0	0.5	-1	-1	0	0.502209	0	0	0.029629	0.497796
262	RFC1	5981	0.453477	0.944717	0.040236	-1	-1	0	0.51495	0	0.504416	0	0.499264	0.043488	0.513991	0	0.504983	0	0.499673	0	0.5	-1	-1	0	0.502209	0	0	0.12014	0.498481
263	SNW1	22938	0.316807	0.945806	0.053974	-1	-1	0	0.51495	0	0.504416	0	0.499264	0.041481	0.522828	0	0.504983	0	0.499673	-1	-1	-1	-1	0	0.502209	0	0	0.130409	0.498999
264	GRM4	2914	0	0.855219	0.135427	0.130637	0.581395	0	0.51495	0	0.504416	0	0.499264	0.191892	0.126657	0	0.504983	0	0.499673	-1	-1	0	0.524336	-1	-1	0	0	0.098146	0.499418
265	LCK	3932	0.08637	0.981866	0.088322	0.533908	0.388704	0	0.51495	0	0.504416	-1	-1	0.103561	0.303387	0	0.504983	0	0.499673	0	0.5	-1	-1	0	0.502209	-1	0	0.155064	0.499667
266	GPRASP1	9737	0	0	0.43474	-1	-1	-1	-1	0	0.504416	0	0.499264	0.231417	0.091311	0	0.504983	0	0.499673	-1	-1	-1	-1	0	0.502209	-1	0	0.025713	0.499752
267	SRC	6714	0.08637	0.178086	0.254171	0.999731	0.053156	0	0.51495	0	0.504416	0	0.499264	0.077353	0.399116	0	0.504983	0	0.499673	0	0.5	0	0.524336	0	0.502209	-1	0	0.103195	0.499823
268	GSK3B	2932	0.08637	0.688226	0.157998	0.997654	0.076412	0	0.51495	0	0.504416	0	0.499264	0.062986	0.450663	0	0.504983	0	0.499673	0	0.5	0	0.524336	0	0.502209	0	0	0.131088	0.500919
269	ALOX12B	242	0	0.420332	0.223749	0.645585	0.322259	0	0.51495	0	0.504416	0	0.499264	0.207704	0.111929	0	0.504983	0	0.499673	0	0.5	-1	-1	0	0.502209	-1	0	0.106135	0.506137
270	RIT2	6014	0.08637	0.178556	0.251227	-1	-1	-1	-1	0	0.504416	0	0.499264	0.242554	0.086892	0	0.504983	0	0.499673	0	0.5	0	0.524336	0	0.502209	-1	0	0.046135	0.508305
271	NCK1	4690	0.08637	0.993906	0.086359	0.987797	0.112957	0	0.51495	0	0.504416	0	0.499264	0.022992	0.59352	0	0.504983	0	0.499673	0	0.5	0	0.524336	0	0.502209	-1	0	0.160851	0.508547
272	PEX19	5824	0.08637	0	0.331698	-1	-1	-1	-1	0	0.504416	0	0.499264	0.23455	0.089838	0	0.504983	0	0.499673	-1	-1	0	0.524336	0	0.502209	-1	0	0.032092	0.509512
273	NOS1AP	9722	0.08637	0	0.331698	-1	-1	-1	-1	0	0.504416	0	0.499264	0.187226	0.12813	0	0.504983	0	0.499673	-1	-1	-1	-1	0	0.502209	-1	0	0.0304	0.510373
274	MLLT3	4300	0	0.896539	0.127576	0.972299	0.13289	-1	-1	0	0.504416	0	0.499264	0.049142	0.487482	0	0.504983	0	0.499673	0	0.5	0	0.524336	0	0.502209	0	0	0.147537	0.511541
275	PPP2R2B	5521	0	0.343259	0.2316	-1	-1	0	0.51495	0	0.504416	0	0.499264	0.26908	0.070692	0	0.504983	0	0.499673	0	0.5	0	0.524336	0	0.502209	-1	0	0.051028	0.514121
276	DLG3	1741	0.08637	0.771075	0.133464	0.397482	0.465116	0	0.51495	0	0.504416	0	0.499264	0.22128	0.098675	0	0.504983	0	0.499673	0	0.5	0	0.524336	0	0.502209	0	0	0.105443	0.515488
277	RASIP1	54922	0	0.182447	0.280667	-1	-1	-1	-1	0	0.504416	0	0.499264	0.201657	0.116348	0	0.504983	0	0.499673	0	0.5	-1	-1	0	0.502209	-1	0	0.03841	0.515919
278	GP1BA	2811	0.08637	0.909402	0.104024	0.244767	0.518272	0	0.51495	0	0.504416	-1	-1	0.07212	0.415317	0	0.504983	-1	-1	-1	-1	-1	-1	0	0.502209	-1	0	0.164082	0.523516
279	TMPO	7112	0.271544	0.917772	0.059863	-1	-1	-1	-1	0	0.504416	0	0.499264	0.072823	0.412371	0	0.504983	0	0.499673	0	0.5	0	0.524336	0	0.502209	0	0	0.105178	0.525162
280	RAN	5901	0.316671	0.999726	0.049068	-1	-1	0	0.51495	0	0.504416	0	0.499264	-1	-1	0	0.504983	0	0.499673	0	0.5	0	0.524336	0	0.502209	0	0	0.1097	0.52837
281	CIB2	10518	0.08637	0	0.331698	-1	-1	-1	-1	0	0.504416	0	0.499264	0.215867	0.106038	0	0.504983	0	0.499673	-1	-1	0	0.524336	0	0.502209	-1	0	0.030224	0.53376
282	SUMO1	7341	0.08637	0.91555	0.104024	0.973399	0.13289	0	0.51495	0	0.504416	0	0.499264	0.039904	0.530191	0	0.504983	0	0.499673	0	0.5	0	0.524336	0	0.502209	0	0	0.143945	0.537712
283	GRAP	10750	0.08637	0.178478	0.251227	0.01	0.591362	0	0.51495	0	0.504416	0	0.499264	0.270797	0.070692	0	0.504983	0	0.499673	0	0.5	-1	-1	0	0.502209	-1	0	0.04547	0.540385
284	GIPC1	10755	0.08637	0.181629	0.247301	0.993361	0.096346	0	0.51495	0	0.504416	0	0.499264	0.071057	0.421208	0	0.504983	0	0.499673	-1	-1	0	0.524336	0	0.502209	-1	0	0.111035	0.540658
285	PTGES3	10728	0.08637	0.560822	0.186457	0.982249	0.116279	-1	-1	0	0.504416	0	0.499264	0.009986	0.640648	0	0.504983	0	0.499673	-1	-1	0	0.524336	0	0.502209	0	0	0.136619	0.541465
286	ATM	472	0.269224	0.569473	0.143278	0.840329	0.225914	0	0.51495	0	0.504416	-1	-1	0.098464	0.316642	0	0.504983	0	0.499673	0	0.5	0	0.524336	0	0.502209	0	0	0.13673	0.543604
287	TTC1	7265	0.08637	0	0.331698	-1	-1	-1	-1	0	0.504416	0	0.499264	0.192521	0.123711	0	0.504983	0	0.499673	0	0.5	-1	-1	0	0.502209	0	0	0.025354	0.549486
288	ZAP70	7535	0.08637	0.773159	0.133464	0.784602	0.255814	0	0.51495	0	0.504416	0	0.499264	0.093063	0.338733	0	0.504983	0	0.499673	0	0.5	-1	-1	0	0.502209	0	0	0.13363	0.553017
289	SELE	6401	0.08637	0	0.331698	0.983273	0.116279	0	0.51495	0	0.504416	0	0.499264	0.103035	0.306333	0	0.504983	0	0.499673	0	0.5	-1	-1	0	0.502209	-1	0	0.097723	0.555826
290	CD93	22918	0.08637	0.250602	0.2316	0.01	0.591362	-1	-1	0	0.504416	0	0.499264	0.19851	0.116348	0	0.504983	0	0.499673	-1	-1	0	0.524336	0	0.502209	0	0	0.045457	0.560531
291	ANKS1B	56899	0	0	0.43474	-1	-1	-1	-1	0	0.504416	-1	-1	0.1852	0.12813	0	0.504983	0	0.499673	-1	-1	0	0.524336	0	0.502209	0	0	0.020578	0.560871
292	GRIK1	2897	0	0.732837	0.164868	0.334844	0.481728	0	0.51495	0	0.504416	0	0.499264	0.207406	0.111929	0	0.504983	0	0.499673	0	0.5	0	0.524336	0	0.502209	0	0	0.091078	0.561772
293	PRTN3	5657	0.08637	0.729166	0.149166	-1	-1	-1	-1	0	0.504416	0	0.499264	0.076595	0.402062	0	0.504983	0	0.499673	-1	-1	-1	-1	0	0.502209	-1	0	0.099126	0.564843
294	HDAC3	8841	0.08637	0.971043	0.093229	0.657257	0.315615	0	0.51495	0	0.504416	0	0.499264	0.098861	0.313697	0	0.504983	0	0.499673	0	0.5	0	0.524336	0	0.502209	-1	0	0.139502	0.566472
295	NME1	4830	0.269224	0.858135	0.067713	0.643733	0.322259	0	0.51495	0	0.504416	0	0.499264	0.022932	0.59352	0	0.504983	0	0.499673	0	0.5	-1	-1	0	0.502209	0	0	0.138002	0.567899
296	CD36	948	0.08637	0	0.331698	0.973095	0.13289	0	0.51495	0	0.504416	0	0.499264	0.101216	0.307806	0	0.504983	0	0.499673	0	0.5	-1	-1	0	0.502209	-1	0	0.096723	0.574021
297	RAD50	10111	0.269224	0.758609	0.100098	0.956564	0.156146	0	0.51495	0	0.504416	0	0.499264	0.010622	0.640648	0	0.504983	0	0.499673	0	0.5	0	0.524336	0	0.502209	-1	0	0.153463	0.576654
298	ATN1	1822	0.08637	0.422531	0.205103	0.01	0.591362	0	0.51495	0	0.504416	0	0.499264	0.213151	0.108984	0	0.504983	0	0.499673	-1	-1	0	0.524336	0	0.502209	-1	0	0.061004	0.576846
299	MESDC2	23184	0	0.425631	0.220805	-1	-1	-1	-1	0	0.504416	-1	-1	-1	-1	0	0.504983	0	0.499673	-1	-1	-1	-1	0	0.502209	-1	0	0.060804	0.578064
300	EPS8L1	54869	0	0	0.43474	-1	-1	-1	-1	0	0.504416	0	0.499264	0.202466	0.114875	0	0.504983	0	0.499673	0	0.5	-1	-1	0	0.502209	-1	0	0.020247	0.578635
301	PIK3R1	5295	0.08637	0.178086	0.254171	0.983904	0.116279	0	0.51495	0	0.504416	0	0.499264	0.091154	0.344624	0	0.504983	0	0.499673	0	0.5	0	0.524336	0	0.502209	-1	0	0.10304	0.578785
302	MAGI1	9223	0.08637	0.178501	0.251227	-1	-1	0	0.51495	0	0.504416	0	0.499264	0.213853	0.107511	0	0.504983	0	0.499673	0	0.5	0	0.524336	0	0.502209	0	0	0.036825	0.579667
303	DNAJC7	7266	0.08637	0	0.331698	-1	-1	-1	-1	0	0.504416	0	0.499264	0.209859	0.110457	0	0.504983	0	0.499673	0	0.5	0	0.524336	0	0.502209	0	0	0.024686	0.579962
304	PLCG1	5335	0.08637	0.336453	0.221786	0.994022	0.093023	0	0.51495	0	0.504416	0	0.499264	0.045233	0.5081	0	0.504983	0	0.499673	0	0.5	0	0.524336	0	0.502209	-1	0	0.112468	0.582386
305	ALOX12	239	0.08637	0.858135	0.116781	0.488909	0.415282	0	0.51495	0	0.504416	0	0.499264	0.103726	0.303387	0	0.504983	0	0.499673	0	0.5	-1	-1	0	0.502209	-1	0	0.128095	0.584698
306	ELA2	1991	0.08637	0.994396	0.086359	0.126285	0.591362	0	0.51495	0	0.504416	0	0.499264	0.078983	0.393225	0	0.504983	0	0.499673	-1	-1	-1	-1	0	0.502209	-1	0	0.116912	0.590262
307	ATP6V1E1	529	0.08637	0	0.331698	-1	-1	0	0.51495	0	0.504416	0	0.499264	0.200495	0.116348	0	0.504983	-1	-1	0	0.5	0	0.524336	0	0.502209	0	0	0.023905	0.591416
308	DAB1	1600	0	0.74004	0.160942	0.817864	0.239203	0	0.51495	0	0.504416	0	0.499264	0.074432	0.409426	0	0.504983	0	0.499673	0	0.5	-1	-1	0	0.502209	-1	0	0.136028	0.593768
309	DGKZ	8525	0.08637	0.178086	0.254171	0.01	0.591362	0	0.51495	0	0.504416	0	0.499264	0.259514	0.076583	0	0.504983	0	0.499673	0	0.5	0	0.524336	0	0.502209	0	0	0.038141	0.594092
310	GRM8	2918	0	0.807344	0.153091	0.422166	0.44186	0	0.51495	0	0.504416	0	0.499264	0.138936	0.232695	0	0.504983	0	0.499673	0	0.5	0	0.524336	-1	-1	0	0	0.105265	0.599269
311	FYN	2534	0.08637	0.519479	0.194308	0.911002	0.186047	0	0.51495	0	0.504416	0	0.499264	0.094316	0.337261	0	0.504983	0	0.499673	0	0.5	0	0.524336	0	0.502209	0	0	0.115083	0.601278
312	ALB	213	0.269224	0.569473	0.143278	0.244769	0.518272	0	0.51495	0	0.504416	-1	-1	0.108754	0.294551	0	0.504983	0	0.499673	0	0.5	-1	-1	0	0.502209	0	0	0.099352	0.602389
313	TOR1A	1861	0.08637	0	0.331698	0.846184	0.225914	0	0.51495	0	0.504416	0	0.499264	0.10819	0.296024	0	0.504983	0	0.499673	-1	-1	-1	-1	0	0.502209	0	0	0.086729	0.604148
314	APOH	350	0.08637	0.825172	0.122669	0.492319	0.408638	0	0.51495	0	0.504416	0	0.499264	0.059695	0.460972	0	0.504983	-1	-1	0	0.5	-1	-1	0	0.502209	0	0	0.121963	0.609937
315	DLG2	1740	0.08637	0	0.331698	0.259104	0.498339	0	0.51495	0	0.504416	0	0.499264	0.250629	0.079529	0	0.504983	0	0.499673	0	0.5	0	0.524336	0	0.502209	-1	0	0.045854	0.610686
316	LYZ	4069	0.08637	0.394997	0.206084	-1	-1	-1	-1	0	0.504416	0	0.499264	0.100963	0.307806	0	0.504983	0	0.499673	0	0.5	-1	-1	0	0.502209	-1	0	0.058233	0.614258
317	CMBL	134147	0.08637	0	0.331698	-1	-1	0	0.51495	0	0.504416	-1	-1	-1	-1	-1	-1	0	0.499673	-1	-1	-1	-1	-1	-1	-1	0	0.014395	0.6147
318	RALGDS	5900	0	0.476301	0.210991	0.01	0.591362	0	0.51495	0	0.504416	0	0.499264	0.211411	0.108984	0	0.504983	0	0.499673	0	0.5	0	0.524336	0	0.502209	-1	0	0.05367	0.614905
319	APBB1IP	54518	0	0.182447	0.280667	-1	-1	0	0.51495	0	0.504416	0	0.499264	0.145338	0.222386	0	0.504983	0	0.499673	-1	-1	-1	-1	0	0.502209	-1	0	0.032779	0.616237
320	ABI1	10006	0.08637	0.725643	0.15211	-1	-1	-1	-1	0	0.504416	0	0.499264	0.09897	0.313697	0	0.504983	0	0.499673	0	0.5	0	0.524336	0	0.502209	-1	0	0.082817	0.616821
321	TREX1	11277	0.269224	0	0.240432	0.95996	0.152824	0	0.51495	0	0.504416	0	0.499264	0.043179	0.516937	0	0.504983	0	0.499673	0	0.5	-1	-1	0	0.502209	-1	0	0.10603	0.618313
322	IKBKE	9641	0.08637	0.855219	0.117763	0.582051	0.352159	0	0.51495	0	0.504416	0	0.499264	0.066096	0.441826	0	0.504983	0	0.499673	-1	-1	0	0.524336	0	0.502209	0	0	0.132478	0.61983
323	SCRIB	23513	0.08637	0	0.331698	0.993643	0.096346	0	0.51495	0	0.504416	0	0.499264	0.06064	0.458027	0	0.504983	0	0.499673	0	0.5	0	0.524336	0	0.502209	0	0	0.081475	0.624079
324	RAP1GDS1	5910	0	0	0.43474	-1	-1	-1	-1	0	0.504416	0	0.499264	0.20127	0.116348	0	0.504983	0	0.499673	0	0.5	0	0.524336	0	0.502209	-1	0	0.018297	0.624937
325	DRD2	1813	0	0.523563	0.205103	0.846092	0.225914	0	0.51495	0	0.504416	0	0.499264	0.096717	0.324006	0	0.504983	0	0.499673	0	0.5	0	0.524336	0	0.502209	-1	0	0.112798	0.62723
326	ITGB7	3695	0.08637	0.178156	0.253189	0.711473	0.285714	0	0.51495	0	0.504416	0	0.499264	0.113796	0.282769	0	0.504983	0	0.499673	0	0.5	-1	-1	0	0.502209	-1	0	0.090816	0.628037
327	CD44	960	0.08637	0	0.331698	0.582968	0.352159	0	0.51495	0	0.504416	0	0.499264	0.184227	0.129602	0	0.504983	0	0.499673	0	0.5	0	0.524336	0	0.502209	0	0	0.060969	0.628268
328	LRP2BP	55805	0.08637	0	0.331698	-1	-1	-1	-1	0	0.504416	-1	-1	0.118285	0.272459	0	0.504983	0	0.499673	0	0.5	-1	-1	0	0.502209	-1	0	0.025582	0.630851
329	GPSM2	29899	0.08637	0.181629	0.247301	-1	-1	-1	-1	0	0.504416	0	0.499264	0.110772	0.290133	0	0.504983	0	0.499673	0	0.5	-1	-1	0	0.502209	-1	0	0.037877	0.632576
330	PSTPIP1	9051	0.08637	0.180638	0.247301	-1	-1	-1	-1	0	0.504416	0	0.499264	0.109248	0.291605	0	0.504983	0	0.499673	0	0.5	-1	-1	0	0.502209	0	0	0.034205	0.633327
331	ARHGEF6	9459	0	0.576025	0.198234	-1	-1	0	0.51495	0	0.504416	0	0.499264	0.15301	0.206186	0	0.504983	0	0.499673	0	0.5	0	0.524336	0	0.502209	-1	0	0.060753	0.634137
332	SPINK1	6690	0.08637	0	0.331698	0.754099	0.262458	-1	-1	0	0.504416	0	0.499264	0.095213	0.329897	0	0.504983	0	0.499673	0	0.5	-1	-1	0	0.502209	0	0	0.077973	0.636
333	CBX5	23468	0.08637	0.954876	0.095191	-1	-1	-1	-1	0	0.504416	0	0.499264	0.026224	0.578792	0	0.504983	0	0.499673	0	0.5	0	0.524336	0	0.502209	-1	0	0.097043	0.636814
334	PDE6D	5147	0.08637	0	0.331698	-1	-1	0	0.51495	0	0.504416	0	0.499264	0.184926	0.12813	0	0.504983	0	0.499673	0	0.5	0	0.524336	0	0.502209	0	0	0.022608	0.639241
335	IGSF1	3547	0.08637	0.881649	0.109912	0.01	0.591362	-1	-1	0	0.504416	-1	-1	0.066213	0.441826	0	0.504983	0	0.499673	0	0.5	0	0.524336	0	0.502209	-1	0	0.09493	0.64278
336	FBLIM1	54751	0.08637	0.17813	0.253189	-1	-1	-1	-1	0	0.504416	0	0.499264	-1	-1	0	0.504983	0	0.499673	-1	-1	-1	-1	0	0.502209	-1	0	0.033063	0.647797
337	UXT	8409	0.08637	0.465665	0.201178	-1	-1	-1	-1	0	0.504416	0	0.499264	0.044344	0.511046	0	0.504983	0	0.499673	0	0.5	-1	-1	-1	-1	0	0	0.059638	0.650536
338	NDUFAF1	51103	0.08637	0	0.331698	-1	-1	-1	-1	0	0.504416	0	0.499264	0.099963	0.309278	0	0.504983	0	0.499673	-1	-1	-1	-1	0	0.502209	0	0	0.018633	0.650892
339	CHEK1	1111	0.08637	0.725643	0.15211	0.718269	0.27907	0	0.51495	0	0.504416	0	0.499264	0.035295	0.549337	0	0.504983	0	0.499673	-1	-1	0	0.524336	0	0.502209	-1	0	0.130465	0.651345
340	DRD3	1814	0	0.178291	0.30422	0.681092	0.302326	0	0.51495	0	0.504416	-1	-1	0.125333	0.254786	0	0.504983	0	0.499673	0	0.5	0	0.524336	0	0.502209	-1	0	0.08206	0.652173
341	F3	2152	0	0	0.43474	0.993595	0.096346	0	0.51495	0	0.504416	0	0.499264	0.058872	0.462445	0	0.504983	0	0.499673	0	0.5	0	0.524336	0	0.502209	0	0	0.075176	0.658718
342	GRM5	2915	0	0.178086	0.308145	0.130637	0.581395	0	0.51495	0	0.504416	0	0.499264	0.196816	0.116348	0	0.504983	0	0.499673	0	0.5	0	0.524336	0	0.502209	-1	0	0.038888	0.667699
343	MRE11A	4361	0.269224	0.758609	0.100098	0.01	0.591362	0	0.51495	0	0.504416	0	0.499264	0.054773	0.471281	0	0.504983	0	0.499673	0	0.5	-1	-1	0	0.502209	0	0	0.084047	0.668394
344	GRM7	2917	0.08637	0.178086	0.254171	0.232752	0.568106	0	0.51495	0	0.504416	0	0.499264	0.17416	0.145803	0	0.504983	0	0.499673	0	0.5	0	0.524336	0	0.502209	0	0	0.047955	0.668918
345	PCNA	5111	0.269224	0.548241	0.147203	0.554309	0.375415	0	0.51495	0	0.504416	0	0.499264	0.017448	0.615611	0	0.504983	-1	-1	-1	-1	0	0.524336	0	0.502209	-1	0	0.126293	0.670046
346	KCNK18	338567	0	0	0.43474	-1	-1	-1	-1	0	0.504416	-1	-1	-1	-1	0	0.504983	0	0.499673	-1	-1	-1	-1	-1	-1	-1	0	0	0.670878
347	LDLRAP1	26119	0.08637	0.681506	0.158979	0.244767	0.518272	-1	-1	0	0.504416	0	0.499264	0.069185	0.428571	0	0.504983	0	0.499673	-1	-1	0	0.524336	0	0.502209	0	0	0.090152	0.671024
348	RGS4	5999	0.08637	0.724914	0.15211	0.657257	0.315615	0	0.51495	0	0.504416	0	0.499264	0.063904	0.446244	0	0.504983	0	0.499673	0	0.5	0	0.524336	0	0.502209	-1	0	0.11788	0.671042
349	MLH1	4292	0.269224	0.569473	0.143278	0.126285	0.591362	0	0.51495	0	0.504416	-1	-1	0.068399	0.431517	0	0.504983	0	0.499673	0	0.5	-1	-1	0	0.502209	0	0	0.086115	0.673509
350	FNBP4	23360	0.08637	0	0.331698	-1	-1	-1	-1	0	0.504416	-1	-1	0.113174	0.284242	0	0.504983	0	0.499673	0	0.5	0	0.524336	0	0.502209	0	0	0.01814	0.680003
351	GRB7	2886	0.08637	0.1783	0.253189	-1	-1	0	0.51495	0	0.504416	0	0.499264	0.133489	0.240059	0	0.504983	0	0.499673	0	0.5	0	0.524336	0	0.502209	-1	0	0.03318	0.685456
352	FCN1	2219	0.08637	0.178086	0.254171	-1	-1	-1	-1	0	0.504416	0	0.499264	0.074487	0.409426	0	0.504983	0	0.499673	0	0.5	-1	-1	0	0.502209	0	0	0.033894	0.687228
353	SCGB1A1	7356	0	0.341237	0.2316	0.691573	0.295681	0	0.51495	0	0.504416	-1	-1	0.029641	0.568483	0	0.504983	0	0.499673	0	0.5	0	0.524336	-1	-1	-1	0	0.096586	0.687894
354	ITCH	83737	0.08637	0.178086	0.254171	-1	-1	0	0.51495	0	0.504416	0	0.499264	0.129921	0.244477	0	0.504983	0	0.499673	0	0.5	0	0.524336	0	0.502209	-1	0	0.032865	0.68827
355	S100A1	6271	0.08637	0.544385	0.18842	0.644047	0.322259	0	0.51495	0	0.504416	0	0.499264	0.037621	0.540501	0	0.504983	0	0.499673	0	0.5	-1	-1	0	0.502209	-1	0	0.109369	0.689194
356	TXNL4A	10907	0	0	0.43474	-1	-1	0	0.51495	0	0.504416	0	0.499264	0.13487	0.240059	0	0.504983	0	0.499673	-1	-1	-1	-1	0	0.502209	0	0	0.012261	0.691909
357	ARAF	369	0.08637	0.178086	0.254171	0.797137	0.255814	0	0.51495	0	0.504416	0	0.499264	0.006753	0.646539	0	0.504983	0	0.499673	-1	-1	-1	-1	0	0.502209	0	0	0.089029	0.692247
358	PTP4A3	11156	0.08637	0	0.331698	-1	-1	-1	-1	0	0.504416	0	0.499264	0.098991	0.313697	-1	-1	0	0.499673	0	0.5	0	0.524336	0	0.502209	0	0	0.016851	0.692655
359	TIAM1	7074	0.08637	0.475956	0.200196	0.01	0.591362	0	0.51495	0	0.504416	0	0.499264	0.147273	0.216495	0	0.504983	0	0.499673	0	0.5	0	0.524336	0	0.502209	-1	0	0.055354	0.692727
360	GRIK3	2899	0	0.178086	0.308145	-1	-1	0	0.51495	0	0.504416	0	0.499264	0.149607	0.213549	0	0.504983	0	0.499673	0	0.5	0	0.524336	0	0.502209	-1	0	0.027308	0.695539
361	PRKG1	5592	0	0.755497	0.158979	0.761546	0.262458	0	0.51495	0	0.504416	0	0.499264	0.00681	0.646539	0	0.504983	0	0.499673	0	0.5	0	0.524336	0	0.502209	0	0	0.108847	0.698855
362	CHEK2	11200	0.08637	0.575001	0.179588	0.01	0.591362	0	0.51495	0	0.504416	0	0.499264	0.093776	0.337261	0	0.504983	0	0.499673	0	0.5	-1	-1	0	0.502209	-1	0	0.063762	0.700256
363	AKAP8L	26993	0.269224	0	0.243376	-1	-1	-1	-1	0	0.504416	0	0.499264	0.050637	0.483063	0	0.504983	0	0.499673	0	0.5	-1	-1	0	0.502209	-1	0	0.031986	0.704809
364	SHOC2	8036	0.08637	0.178123	0.253189	-1	-1	-1	-1	0	0.504416	0	0.499264	0.085626	0.365243	0	0.504983	0	0.499673	0	0.5	0	0.524336	0	0.502209	0	0	0.029177	0.70743
365	CSNK1D	1453	0.08637	0.178086	0.254171	-1	-1	0	0.51495	0	0.504416	0	0.499264	0.109754	0.290133	0	0.504983	0	0.499673	0	0.5	0	0.524336	0	0.502209	0	0	0.028785	0.709856
366	TSSK1B	83942	-1	-1	-1	-1	-1	-1	-1	0	0.504416	0	0.499264	-1	-1	0	0.504983	-1	-1	-1	-1	0	0.524336	-1	-1	-1	0	0	0.712366
367	TTR	7276	0.08637	0	0.331698	0.253917	0.501661	-1	-1	0	0.504416	-1	-1	0.109952	0.290133	0	0.504983	0	0.499673	0	0.5	0	0.524336	0	0.502209	-1	0	0.040931	0.713361
368	SYNJ2BP	55333	0.08637	0.178086	0.254171	-1	-1	-1	-1	0	0.504416	0	0.499264	0.079658	0.391753	0	0.504983	0	0.499673	0	0.5	0	0.524336	0	0.502209	-1	0	0.031283	0.717233
369	NARF	26502	0.08637	0	0.331698	-1	-1	-1	-1	0	0.504416	-1	-1	0.049894	0.486009	0	0.504983	0	0.499673	0	0.5	-1	-1	0	0.502209	0	0	0.013626	0.72199
370	SIGLEC10	89790	0.08637	0	0.331698	0.01	0.591362	-1	-1	0	0.504416	0	0.499264	-1	-1	0	0.504983	0	0.499673	-1	-1	-1	-1	-1	-1	-1	0	0.013767	0.722463
371	ITGA2	3673	0.08637	0.763703	0.136408	0.244767	0.518272	0	0.51495	0	0.504416	-1	-1	0.026097	0.578792	0	0.504983	0	0.499673	0	0.5	0	0.524336	0	0.502209	0	0	0.086226	0.722963
372	PTK6	5753	0.08637	0	0.331698	0.01	0.591362	-1	-1	0	0.504416	0	0.499264	0.114475	0.279823	0	0.504983	0	0.499673	0	0.5	-1	-1	0	0.502209	-1	0	0.019168	0.723816
373	GC	2638	0.08637	0	0.331698	0.786899	0.255814	0	0.51495	0	0.504416	0	0.499264	0.044147	0.513991	0	0.504983	0	0.499673	0	0.5	-1	-1	0	0.502209	0	0	0.07057	0.724783
374	SH3KBP1	30011	0.08637	0.394997	0.206084	-1	-1	0	0.51495	0	0.504416	0	0.499264	-1	-1	0	0.504983	0	0.499673	0	0.5	0	0.524336	0	0.502209	-1	0	0.043761	0.725608
375	MDC1	9656	0.08637	0	0.331698	0.331514	0.48505	0	0.51495	0	0.504416	0	0.499264	-1	-1	0	0.504983	-1	-1	-1	-1	-1	-1	0	0.502209	0	0	0.046432	0.726062
376	IRAK2	3656	0.08637	0.178086	0.254171	-1	-1	0	0.51495	0	0.504416	0	0.499264	-1	-1	0	0.504983	0	0.499673	-1	-1	0	0.524336	0	0.502209	-1	0	0.026446	0.726767
377	ITGA2B	3674	0.08637	0.178569	0.250245	0.244767	0.518272	0	0.51495	0	0.504416	-1	-1	0.06958	0.427099	0	0.504983	0	0.499673	0	0.5	-1	-1	0	0.502209	0	0	0.048274	0.729057
378	WDR12	55759	0.08637	0.179545	0.247301	-1	-1	-1	-1	0	0.504416	0	0.499264	0.026733	0.575847	0	0.504983	0	0.499673	0	0.5	-1	-1	0	0.502209	-1	0	0.029265	0.731924
379	ASS1	445	0.08637	0	0.331698	0.476748	0.418605	0	0.51495	0	0.504416	0	0.499264	-1	-1	0	0.504983	0	0.499673	-1	-1	-1	-1	0	0.502209	0	0	0.051193	0.732505
380	CBX3	11335	0.08637	0.971043	0.093229	0.01	0.591362	0	0.51495	0	0.504416	0	0.499264	0.003387	0.659794	0	0.504983	0	0.499673	0	0.5	0	0.524336	0	0.502209	0	0	0.076486	0.733917
381	SMC1A	8243	0.08637	0.560822	0.186457	0.01	0.591362	0	0.51495	0	0.504416	0	0.499264	-1	-1	0	0.504983	0	0.499673	-1	-1	0	0.524336	0	0.502209	0	0	0.054766	0.73443
382	UBE2I	7329	0.08637	0.385394	0.210991	0.719821	0.27907	0	0.51495	0	0.504416	0	0.499264	0.015747	0.624448	0	0.504983	0	0.499673	0	0.5	0	0.524336	0	0.502209	0	0	0.086238	0.735151
383	MID2	11043	0.08637	0	0.331698	-1	-1	-1	-1	0	0.504416	0	0.499264	0.0643	0.444772	0	0.504983	0	0.499673	0	0.5	-1	-1	0	0.502209	-1	0	0.016741	0.736843
384	PACSIN1	29993	0.08637	0.250602	0.2316	-1	-1	0	0.51495	0	0.504416	0	0.499264	-1	-1	0	0.504983	0	0.499673	0	0.5	0	0.524336	0	0.502209	-1	0	0.033697	0.740755
385	IGBP1	3476	0	0.47511	0.210991	0.01	0.591362	0	0.51495	0	0.504416	-1	-1	0.058614	0.463918	0	0.504983	0	0.499673	-1	-1	0	0.524336	0	0.502209	0	0	0.04531	0.740909
386	RASSF5	83593	0.08637	0.652428	0.160942	0.01	0.591362	0	0.51495	0	0.504416	0	0.499264	-1	-1	0	0.504983	0	0.499673	0	0.5	0	0.524336	0	0.502209	-1	0	0.0624	0.741201
387	LPA	4018	0.08637	0	0.331698	-1	-1	0	0.51495	0	0.504416	0	0.499264	0.063309	0.44919	0	0.504983	0	0.499673	-1	-1	-1	-1	0	0.502209	0	0	0.014968	0.742289
388	NOV	4856	0.08637	0.180978	0.247301	-1	-1	-1	-1	0	0.504416	0	0.499264	0.049072	0.488954	0	0.504983	0	0.499673	0	0.5	0	0.524336	0	0.502209	-1	0	0.028765	0.742527
389	RBP1	5947	0	0	0.43474	0.74994	0.262458	-1	-1	0	0.504416	0	0.499264	0.033899	0.558174	0	0.504983	0	0.499673	0	0.5	-1	-1	0	0.502209	-1	0	0.071258	0.743105
390	TOR1AIP1	26092	0	0	0.43474	-1	-1	-1	-1	0	0.504416	0	0.499264	0.091649	0.344624	0	0.504983	0	0.499673	-1	-1	0	0.524336	0	0.502209	0	0	0.008332	0.745538
391	WBP11	51729	0.270881	0	0.237488	-1	-1	-1	-1	0	0.504416	-1	-1	0.013028	0.633284	0	0.504983	0	0.499673	0	0.5	0	0.524336	0	0.502209	0	0	0.02581	0.746266
392	MSH3	4437	0.269224	0.465665	0.163886	0.01	0.591362	0	0.51495	0	0.504416	0	0.499264	0.038078	0.537555	0	0.504983	0	0.499673	0	0.5	-1	-1	0	0.502209	0	0	0.060228	0.746375
393	EXOSC4	54512	0.08637	0	0.331698	-1	-1	-1	-1	0	0.504416	0	0.499264	0.024005	0.587629	0	0.504983	0	0.499673	-1	-1	-1	-1	0	0.502209	-1	0	0.012264	0.750404
394	EPB42	2038	0.08637	0.336453	0.221786	0.488621	0.415282	0	0.51495	0	0.504416	0	0.499264	0.023666	0.592047	0	0.504983	0	0.499673	0	0.5	-1	-1	0	0.502209	0	0	0.071932	0.751822
395	HSPD1	3329	0.08637	0.178086	0.254171	-1	-1	0	0.51495	0	0.504416	0	0.499264	-1	-1	0	0.504983	0	0.499673	0	0.5	0	0.524336	0	0.502209	0	0	0.022038	0.752626
396	LSM8	51691	0.08637	0	0.331698	-1	-1	-1	-1	0	0.504416	0	0.499264	0.045594	0.506627	0	0.504983	0	0.499673	0	0.5	-1	-1	0	0.502209	0	0	0.011997	0.754728
397	INHBC	3626	0.08637	0	0.331698	0.244874	0.51495	0	0.51495	0	0.504416	0	0.499264	0.092879	0.338733	0	0.504983	0	0.499673	0	0.5	-1	-1	0	0.502209	-1	0	0.035344	0.758835
398	SNX9	51429	0.08637	0	0.331698	-1	-1	-1	-1	0	0.504416	0	0.499264	-1	-1	0	0.504983	0	0.499673	0	0.5	0	0.524336	0	0.502209	-1	0	0.008637	0.759379
399	WDR33	55339	0.08637	0	0.331698	-1	-1	-1	-1	0	0.504416	0	0.499264	-1	-1	0	0.504983	0	0.499673	0	0.5	0	0.524336	0	0.502209	0	0	0.008637	0.759379
400	ACP6	51205	0.08637	0	0.331698	-1	-1	0	0.51495	0	0.504416	0	0.499264	0.04205	0.519882	-1	-1	0	0.499673	0	0.5	-1	-1	0	0.502209	-1	0	0.012842	0.760864
401	TNIP2	79155	0.08637	0	0.331698	0.01	0.591362	-1	-1	0	0.504416	-1	-1	0.056946	0.463918	0	0.504983	0	0.499673	0	0.5	-1	-1	0	0.502209	-1	0	0.015332	0.765675
402	ZFYVE9	9372	0.08637	0.250602	0.2316	-1	-1	0	0.51495	0	0.504416	0	0.499264	0.044537	0.511046	0	0.504983	0	0.499673	0	0.5	0	0.524336	0	0.502209	-1	0	0.034683	0.767036
403	RASSF1	11186	0.08637	0.569473	0.183513	0.126285	0.591362	0	0.51495	0	0.504416	0	0.499264	0.059	0.462445	0	0.504983	0	0.499673	0	0.5	0	0.524336	0	0.502209	0	0	0.060081	0.770035
404	CPNE4	131034	-1	-1	-1	-1	-1	-1	-1	0	0.504416	0	0.499264	-1	-1	0	0.504983	0	0.499673	0	0.5	0	0.524336	-1	-1	-1	0	0	0.770148
405	CPNE2	221184	-1	-1	-1	-1	-1	-1	-1	0	0.504416	0	0.499264	-1	-1	0	0.504983	0	0.499673	-1	-1	0	0.524336	0	0.502209	-1	0	0	0.770852
406	LRPAP1	4043	0.08637	0	0.331698	0.434799	0.44186	0	0.51495	0	0.504416	0	0.499264	0.063339	0.44919	0	0.504983	0	0.499673	0	0.5	-1	-1	0	0.502209	-1	0	0.048709	0.773864
407	FNTA	2339	0.08637	0.178086	0.254171	-1	-1	-1	-1	0	0.504416	0	0.499264	0.018677	0.611193	0	0.504983	0	0.499673	0	0.5	0	0.524336	0	0.502209	0	0	0.023594	0.773991
408	CPNE1	8904	0	0	0.43474	-1	-1	-1	-1	0	0.504416	0	0.499264	0.060876	0.458027	0	0.504983	0	0.499673	0	0.5	-1	-1	0	0.502209	-1	0	0.006088	0.777396
409	SYT4	6860	0.08637	0	0.331698	0.01	0.591362	-1	-1	0	0.504416	0	0.499264	-1	-1	0	0.504983	0	0.499673	0	0.5	0	0.524336	-1	-1	-1	0	0.010708	0.781073
410	ANKRA2	57763	0.08637	0	0.331698	-1	-1	-1	-1	0	0.504416	0	0.499264	0.016344	0.624448	0	0.504983	0	0.499673	0	0.5	0	0.524336	-1	-1	0	0	0.009338	0.788132
411	JAK1	3716	0.08637	0.178086	0.254171	0.47504	0.418605	0	0.51495	0	0.504416	0	0.499264	0.032045	0.562592	0	0.504983	0	0.499673	0	0.5	0	0.524336	0	0.502209	0	0	0.05511	0.788954
412	MYOT	9499	0.08637	0	0.331698	0.01	0.591362	-1	-1	0	0.504416	0	0.499264	0.033246	0.559647	0	0.504983	0	0.499673	-1	-1	-1	-1	0	0.502209	0	0	0.011783	0.79008
413	EXO1	9156	0.269224	0	0.240432	0.01	0.591362	-1	-1	0	0.504416	0	0.499264	0.035943	0.547865	0	0.504983	0	0.499673	0	0.5	0	0.524336	0	0.502209	-1	0	0.026264	0.794871
414	MUC1	4582	0.08637	0	0.331698	0.244767	0.518272	0	0.51495	0	0.504416	-1	-1	0.064954	0.441826	0	0.504983	0	0.499673	0	0.5	0	0.524336	0	0.502209	-1	0	0.033008	0.795498
415	AP2B1	163	0.08637	0.091979	0.30422	-1	-1	-1	-1	0	0.504416	0	0.499264	0.004442	0.653903	0	0.504983	0	0.499673	0	0.5	0	0.524336	0	0.502209	-1	0	0.016617	0.80351
416	SNRPA	6626	0.08637	0	0.331698	-1	-1	0	0.51495	0	0.504416	0	0.499264	0.041036	0.522828	0	0.504983	0	0.499673	0	0.5	0	0.524336	0	0.502209	0	0	0.0098	0.809732
417	GJA3	2700	0	0	0.43474	0.693834	0.289037	0	0.51495	0	0.504416	0	0.499264	0.021887	0.602356	0	0.504983	0	0.499673	0	0.5	0	0.524336	0	0.502209	-1	0	0.055055	0.813065
418	MSH6	2956	0.269224	0	0.240432	0.01	0.591362	0	0.51495	0	0.504416	0	0.499264	0.012591	0.63623	0	0.504983	0	0.499673	-1	-1	0	0.524336	0	0.502209	0	0	0.022447	0.814237
419	PPP1CA	5499	0.08637	0	0.331698	-1	-1	0	0.51495	0	0.504416	0	0.499264	0.006045	0.649485	0	0.504983	0	0.499673	0	0.5	0	0.524336	0	0.502209	0	0	0.007109	0.832286
420	URB2	9816	-1	-1	-1	-1	-1	-1	-1	-1	-1	-1	-1	-1	-1	-1	-1	-1	-1	-1	-1	-1	-1	-1	-1	-1	0	-1	1

## Sheet: ENDEAVOUR_Rankings
Functional annotation based rankings of cardiac septal defect candidate genes using ENDEAVOUR
Worksheet 4 ("ENDEAVOUR_Rankings") shows prioritization results based on integrative functional annotation (using Endeavour server) (http://homes.esat.kuleuven.be/~bioiuser/endeavour/endeavourweb.php)
Number of genes in training set: 65 (Endeavour did not recognize 16 genes from the 81 training set)
Number of genes in test set: 420
gene	symbol	description	Global prioritization score	rank	rank ratio	Annotation - EnsemblEst score	rank	rank ratio	Annotation - GeneOntology score	rank	rank ratio	Annotation - Interpro score	rank	rank ratio	Annotation - Kegg score	rank	rank ratio	Annotation - Swissprot score	rank	rank ratio	Blast score	rank	rank ratio	CisRegModule score	rank	rank ratio	Expression - SonEtAl score	rank	rank ratio	Expression - SuEtAl score	rank	rank ratio	Interaction - Bind score	rank	rank ratio	Interaction - BioGrid score	rank	rank ratio	Interaction - Hprd score	rank	rank ratio	Interaction - InNetDb score	rank	rank ratio	Interaction - Intact score	rank	rank ratio	Interaction - Mint score	rank
ENSG00000116062	MSH6	DNA mismatch repair protein MSH6 (MutS-alpha 160 kDa subunit) (G/T mismatch-binding protein) (GTBP) (GTMBP) (p160). [Source:Uniprot/SWISSPROT;Acc:P52701]	1	0.000647	0.00238	41	2.05e-23	0.11	86	4.73e-221	0.207	64	0.981	0.155	77	0.00556	0.348	12	7.69e-49	0.029	31	2.45e-45	0.0738	279	none	none	232	0.765	0.612	53	0.63	0.141	49	2.5	0.214	3	1	0.0386	34	1.2	0.0821	31	1.46	0.0845	26	1.25	0.0974	31	2
ENSG00000074181	NOTCH3	Neurogenic locus notch homolog protein 3 precursor (Notch 3) [Contains: Notch 3 extracellular truncation; Notch 3 intracellular domain]. [Source:Uniprot/SWISSPROT;Acc:Q9UM47]	2	0.00155	0.00476	219	4.28e-20	0.587	73	1.11e-237	0.176	7	2.66e-09	0.0145	88	0.00816	0.394	5	1.34e-52	0.0121	1	1e-163	0.00952	19	0.0307	0.0699	238	0.768	0.628	152	0.719	0.405	203	none	1	9	1	0.0386	5	1	0.0338	129	2.58	0.351	225	none	1	265	none
ENSG00000163513	TGFBR2	TGF-beta receptor type-2 precursor (EC 2.7.11.30) (TGF-beta receptor type II) (TGFR-2) (TGF-beta type II receptor) (Transforming growth factor-beta receptor type II) (TbetaR-II). [Source:Uniprot/SWISSPROT;Acc:P37173]	3	0.00162	0.00714	10	1.39e-24	0.0268	251	6.59e-93	0.605	20	0.00318	0.0484	28	6.44e-07	0.122	64	9.97e-43	0.155	18	7.94e-72	0.0429	191	none	0.846	25	0.632	0.066	130	0.697	0.347	186	none	1	40	1.31	0.103	33	1.19	0.0797	40	1.57	0.109	179	none	1	80	4
ENSG00000184916	JAG2	Jagged-2 precursor (Jagged2) (HJ2). [Source:Uniprot/SWISSPROT;Acc:Q9Y219]	4	0.00178	0.00952	309	5.98e-14	0.828	43	1.76e-275	0.104	2	5.4e-10	0.00484	148	0.25	0.692	159	8.5e-10	0.384	4	1e-163	0.00952	28	0.0321	0.103	332	0.815	0.876	229	0.761	0.611	262	none	1	13	1	0.0386	7	1	0.0338	63	1.86	0.172	6	1	0.0487	4	1
ENSG00000134250	NOTCH2	Neurogenic locus notch homolog protein 2 precursor (Notch 2) (hN2) [Contains: Notch 2 extracellular truncation; Notch 2 intracellular domain]. [Source:Uniprot/SWISSPROT;Acc:Q04721]	5	0.00271	0.0119	123	5.29e-22	0.33	6	0	0.0145	6	2.66e-09	0.0145	87	0.00816	0.394	18	2.19e-48	0.0435	2	1e-163	0.00952	188	none	0.846	210	0.758	0.554	136	0.706	0.363	192	none	1	30	1.13	0.0771	18	1	0.0338	163	2.98	0.444	246	none	1	19	1
ENSG00000141736	ERBB2	Receptor tyrosine-protein kinase erbB-2 precursor (EC 2.7.10.1) (p185erbB2) (C-erbB-2) (NEU proto-oncogene) (Tyrosine kinase-type cell surface receptor HER2) (MLN 19) (CD340 antigen). [Source:Uniprot/SWISSPROT;Acc:P04626]	6	0.00289	0.0143	24	6.98e-24	0.0643	50	2.72e-266	0.12	44	0.223	0.119	26	4.34e-07	0.118	186	1.84e-08	0.449	5	1e-163	0.00952	273	none	none	63	0.68	0.166	171	0.73	0.456	220	none	1	53	1.5	0.141	73	1.68	0.176	115	2.44	0.313	36	1.75	0.135	55	2.52
ENSG00000198719	DLL1	Delta-like protein 1 precursor (Drosophila Delta homolog 1) (Delta1) (H-Delta-1). [Source:Uniprot/SWISSPROT;Acc:O00548]	7	0.00363	0.0167	377	none	none	21	9.42e-302	0.0506	1	5.4e-10	0.00484	147	0.25	0.692	264	1.02e-05	0.638	10	7.07e-139	0.0238	13	0.0298	0.0478	32	0.64	0.0844	378	none	none	381	none	1	22	1	0.0386	39	1.29	0.0966	357	none	1	373	none	1	379	none
ENSG00000100485	SOS2	Son of sevenless homolog 2 (SOS-2). [Source:Uniprot/SWISSPROT;Acc:Q07890]	8	0.00588	0.019	189	1.03e-20	0.507	299	1.15e-70	0.72	309	1	1	1	3.37e-15	0.00452	234	1.77e-06	0.572	7	1e-163	0.00952	275	none	none	256	0.777	0.675	83	0.658	0.221	34	2	0.171	32	1.2	0.0823	38	1.27	0.0918	69	1.91	0.188	7	1	0.0487	5	1
ENSG00000146648	EGFR	Epidermal growth factor receptor precursor (EC 2.7.10.1) (Receptor tyrosine-protein kinase ErbB-1). [Source:Uniprot/SWISSPROT;Acc:P00533]	9	0.00796	0.0214	44	3.8e-23	0.118	60	1.17e-256	0.145	45	0.223	0.119	7	2.41e-12	0.0317	41	1.02e-44	0.099	3	1e-163	0.00952	106	0.0575	0.39	352	0.831	0.929	185	0.742	0.493	102	16	0.436	145	2.91	0.373	143	2.45	0.345	196	3.31	0.534	135	18.8	0.506	56	2.9
ENSG00000135503	ACVR1B	Activin receptor type 1B precursor (EC 2.7.11.30) (ACTR-IB) (Serine/threonine-protein kinase receptor R2) (SKR2) (Activin receptor-like kinase 4) (ALK-4). [Source:Uniprot/SWISSPROT;Acc:P36896]	10	0.00899	0.0238	83	1.36e-22	0.223	46	2.68e-272	0.111	14	2.29e-05	0.0339	27	6.44e-07	0.122	213	1.08e-07	0.514	6	1e-163	0.00952	274	none	none	184	0.745	0.485	394	none	none	395	none	1	39	1.3	0.1	29	1.09	0.07	42	1.6	0.114	181	none	1	234	none
ENSG00000070193	FGF10	Fibroblast growth factor 10 precursor (FGF-10) (Keratinocyte growth factor 2). [Source:Uniprot/SWISSPROT;Acc:O15520]	11	0.0103	0.0262	363	9.66e-06	0.973	8	0	0.0193	73	1	1	59	0.000203	0.276	85	4.33e-39	0.205	344	664	0.819	4	0.0282	0.0147	380	none	none	409	none	none	409	none	1	27	1	0.0386	16	1	0.0338	349	none	1	23	1	0.0487	7	1
ENSG00000113318	MSH3	DNA mismatch repair protein Msh3 (Divergent upstream protein) (DUP) (Mismatch repair protein 1) (MRP1). [Source:Uniprot/SWISSPROT;Acc:P20585]	12	0.0132	0.0286	308	5.47e-14	0.826	298	8.33e-71	0.718	65	0.981	0.155	78	0.00556	0.348	139	2.36e-11	0.336	23	9.49e-61	0.0548	277	none	none	357	0.837	0.942	237	0.768	0.632	268	none	1	14	1	0.0386	8	1	0.0338	6	1.05	0.0163	2	1	0.0487	29	2
ENSG00000077942	FBLN1	Fibulin-1 precursor. [Source:Uniprot/SWISSPROT;Acc:P23142]	13	0.0151	0.031	242	2.38e-19	0.649	393	1.19e-29	0.947	5	1.85e-09	0.00969	224	none	none	195	2.21e-08	0.469	21	1.64e-63	0.05	193	none	0.846	65	0.682	0.172	167	0.728	0.445	216	none	1	49	1.4	0.123	64	1.64	0.155	24	1.38	0.0654	38	2	0.172	58	3
ENSG00000105329	TGFB1	Transforming growth factor beta-1 precursor (TGF-beta-1) [Contains: Latency-associated peptide (LAP)]. [Source:Uniprot/SWISSPROT;Acc:P01137]	14	0.0241	0.0333	200	1.64e-20	0.536	23	1.03e-296	0.0554	86	1	1	21	2.45e-07	0.0995	52	1.48e-43	0.13	397	none	1	2	0.0277	0.00735	173	0.742	0.456	46	0.626	0.123	130	none	1	116	2.21	0.298	125	2.06	0.302	91	2.15	0.248	210	none	1	254	none
ENSG00000005339	CREBBP	CREB-binding protein (EC 2.3.1.48). [Source:Uniprot/SWISSPROT;Acc:Q92793]	15	0.0244	0.0357	40	1.87e-23	0.107	128	3.59e-180	0.308	164	1	1	107	0.0213	0.48	27	9.77e-46	0.0652	190	67.5	0.452	27	0.0319	0.0993	262	0.779	0.691	125	0.692	0.333	96	12	0.41	335	7.5	0.861	321	4.76	0.775	109	2.39	0.297	120	9.5	0.449	112	6.5
ENSG00000141646	SMAD4	Mothers against decapentaplegic homolog 4 (SMAD 4) (Mothers against DPP homolog 4) (Deletion target in pancreatic carcinoma 4) (hSMAD4). [Source:Uniprot/SWISSPROT;Acc:Q13485]	16	0.025	0.0381	38	1.6e-23	0.102	3	0	0.00723	69	1	1	66	0.000547	0.299	20	1.34e-47	0.0483	264	279	0.629	73	0.0457	0.268	105	0.709	0.277	203	0.749	0.541	75	5.33	0.321	252	4.54	0.648	144	2.46	0.348	156	2.86	0.425	113	8	0.423	128	10.5
ENSG00000107611	CUBN	Cubilin precursor (Intrinsic factor-cobalamin receptor) (Intrinsic factor-vitamin B12 receptor) (460 kDa receptor) (Intestinal intrinsic factor receptor). [Source:Uniprot/SWISSPROT;Acc:O60494]	17	0.0261	0.0405	395	none	none	304	2.38e-69	0.733	3	5.4e-10	0.00484	222	none	none	32	2.37e-45	0.0773	26	8.94e-51	0.0619	194	none	0.846	133	0.72	0.351	315	0.834	0.84	324	none	1	34	1.2	0.0823	46	1.4	0.111	274	5	0.752	316	none	1	331	none
ENSG00000100393	EP300	Histone acetyltransferase p300 (EC 2.3.1.48) (E1A-associated protein p300). [Source:Uniprot/SWISSPROT;Acc:Q09472]	18	0.0263	0.0429	204	2.18e-20	0.547	2	0	0.00482	68	1	1	106	0.0213	0.48	11	1.82e-49	0.0266	337	621	0.802	75	0.046	0.276	125	0.717	0.33	40	0.616	0.107	126	none	1	238	4.18	0.612	312	4.57	0.754	149	2.8	0.401	62	2.75	0.232	89	5
ENSG00000122691	TWIST1	Twist-related protein 1 (H-twist). [Source:Uniprot/SWISSPROT;Acc:Q15672]	19	0.0282	0.0452	251	6.42e-19	0.673	9	0	0.0217	74	1	1	237	none	none	2	2.37e-54	0.00483	395	none	1	22	0.0311	0.0809	375	0.884	0.989	217	0.755	0.579	252	none	1	56	1.5	0.141	77	1.75	0.186	70	1.95	0.191	198	none	1	246	none
ENSG00000132155	RAF1	RAF proto-oncogene serine/threonine-protein kinase (EC 2.7.11.1) (Raf- 1) (C-RAF) (cRaf). [Source:Uniprot/SWISSPROT;Acc:P04049]	20	0.0311	0.0476	166	2.93e-21	0.445	260	4.03e-87	0.627	40	0.181	0.0799	5	2.74e-13	0.0226	187	1.85e-08	0.452	45	3.87e-24	0.107	280	none	none	371	0.877	0.979	31	0.599	0.0827	93	10	0.402	153	3	0.414	211	3.03	0.51	226	3.9	0.616	91	4.75	0.341	88	4.75
ENSG00000175387	SMAD2	Mothers against decapentaplegic homolog 2 (SMAD 2) (Mothers against DPP homolog 2) (Mad-related protein 2) (hMAD-2) (JV18-1) (hSMAD2). [Source:Uniprot/SWISSPROT;Acc:Q15796]	21	0.0345	0.05	187	1.03e-20	0.501	10	0	0.0241	75	1	1	98	0.011	0.443	9	9.17e-52	0.0217	322	546	0.767	10	0.0293	0.0368	206	0.757	0.544	6	0.563	0.016	89	8.17	0.38	112	2.14	0.288	160	2.59	0.386	168	3	0.455	251	none	1	137	13.4
ENSG00000115414	FN1	Fibronectin precursor (FN) (Cold-insoluble globulin) (CIG). [Source:Uniprot/SWISSPROT;Acc:P02751]	22	0.0354	0.0524	93	1.69e-22	0.249	276	3.25e-80	0.665	56	0.249	0.136	97	0.0107	0.439	283	4.59e-05	0.684	113	0.00742	0.269	305	none	none	98	0.703	0.259	128	0.695	0.341	30	1.33	0.128	200	3.67	0.517	225	3.22	0.543	54	1.72	0.147	101	6	0.382	195	none
ENSG00000163520	FBLN2	Fibulin-2 precursor. [Source:Uniprot/SWISSPROT;Acc:P98095]	23	0.0359	0.0548	115	3.11e-22	0.308	407	8.8e-18	0.981	10	1.68e-08	0.0242	226	none	none	308	0.000276	0.742	16	6.32e-75	0.0381	190	none	0.846	154	0.732	0.406	239	0.769	0.637	269	none	1	275	5	0.707	206	3	0.478	12	1.14	0.0327	3	1	0.0487	1	1
ENSG00000153071	DAB2	Disabled homolog 2 (Differentially expressed protein 2) (DOC-2). [Source:Uniprot/SWISSPROT;Acc:P98082]	24	0.0369	0.0571	42	2.66e-23	0.113	148	9.87e-164	0.357	182	1	1	278	none	none	216	1.84e-07	0.519	305	443	0.726	372	none	none	11	0.608	0.029	182	0.741	0.485	228	none	1	113	2.14	0.288	57	1.53	0.138	48	1.67	0.131	5	1	0.0487	3	1
ENSG00000183765	CHEK2	Serine/threonine-protein kinase Chk2 (EC 2.7.11.1) (Cds1). [Source:Uniprot/SWISSPROT;Acc:O96017]	25	0.041	0.0595	234	1.35e-19	0.627	213	1.22e-117	0.513	35	0.181	0.0799	172	1	1	29	1.88e-45	0.07	91	2e-07	0.217	136	0.0823	0.5	82	0.693	0.216	181	0.74	0.483	17	1	0.0641	179	3.33	0.47	277	4	0.676	96	2.26	0.262	106	7	0.401	119	8
ENSG00000103653	CSK	Tyrosine-protein kinase CSK (EC 2.7.10.2) (C-SRC kinase) (Protein- tyrosine kinase CYL). [Source:Uniprot/SWISSPROT;Acc:P41240]	26	0.0425	0.0619	198	1.43e-20	0.531	257	8.67e-88	0.619	53	0.223	0.119	135	0.104	0.611	191	2.12e-08	0.461	27	1.73e-50	0.0643	58	0.0395	0.213	198	0.753	0.522	16	0.579	0.0427	70	5	0.308	114	2.2	0.293	159	2.57	0.384	135	2.69	0.368	230	none	1	66	3
ENSG00000169032	MAP2K1	Dual specificity mitogen-activated protein kinase kinase 1 (EC 2.7.12.2) (MAP kinase kinase 1) (MAPKK 1) (ERK activator kinase 1) (MAPK/ERK kinase 1) (MEK1). [Source:Uniprot/SWISSPROT;Acc:Q02750]	27	0.0447	0.0643	101	2.1e-22	0.271	183	6.01e-141	0.441	33	0.181	0.0799	4	2.32e-13	0.0181	305	0.00017	0.737	74	2.24e-10	0.176	16	0.0305	0.0588	149	0.729	0.393	69	0.648	0.184	71	5	0.308	82	2	0.242	106	2	0.261	369	none	1	384	none	1	83	4
ENSG00000128917	DLL4	Delta-like protein 4 precursor (Drosophila Delta homolog 4). [Source:Uniprot/SWISSPROT;Acc:Q9NR61]	28	0.0449	0.0667	324	2.7e-11	0.869	114	1.67e-192	0.275	13	1.53e-06	0.0315	149	0.25	0.692	265	1.02e-05	0.638	11	2.83e-132	0.0262	8	0.029	0.0294	367	0.86	0.968	408	none	none	408	none	1	26	1	0.0386	95	2	0.261	367	none	1	382	none	1	388	none
ENSG00000138798	EGF	Pro-epidermal growth factor precursor (EGF) [Contains: Epidermal growth factor (Urogastrone)]. [Source:Uniprot/SWISSPROT;Acc:P01133]	29	0.0461	0.069	267	7.91e-18	0.716	54	6.33e-264	0.13	8	1.43e-08	0.0194	8	7.16e-10	0.0362	166	1.65e-09	0.403	20	1.41e-63	0.0476	192	none	0.846	297	0.793	0.784	402	none	none	402	none	1	38	1.29	0.0951	60	1.57	0.145	220	3.85	0.599	13	1	0.0487	158	none
ENSG00000168036	CTNNB1	Catenin beta-1 (Beta-catenin). [Source:Uniprot/SWISSPROT;Acc:P35222]	30	0.0498	0.0714	25	7.23e-24	0.067	1	0	0.00241	67	1	1	46	4.2e-05	0.208	7	4.93e-52	0.0169	388	937	0.924	68	0.0421	0.25	196	0.752	0.517	89	0.664	0.237	159	none	1	285	5.07	0.733	261	3.67	0.63	79	2	0.215	124	11	0.464	150	24
ENSG00000145675	PIK3R1	Phosphatidylinositol 3-kinase regulatory subunit alpha (PI3-kinase p85-subunit alpha) (PtdIns-3-kinase p85-alpha) (PI3K). [Source:Uniprot/SWISSPROT;Acc:P27986]	31	0.0535	0.0738	8	4.91e-25	0.0214	96	1.04e-208	0.231	137	1	1	12	2.07e-08	0.0543	23	3.57e-46	0.0556	352	696	0.838	65	0.0418	0.239	319	0.807	0.842	192	0.744	0.512	90	9	0.385	256	4.63	0.658	186	2.98	0.449	233	4	0.635	47	2	0.172	74	3.8
ENSG00000145715	RASA1	Ras GTPase-activating protein 1 (GTPase-activating protein) (GAP) (Ras p21 protein activator) (p120GAP) (RasGAP). [Source:Uniprot/SWISSPROT;Acc:P20936]	32	0.0552	0.0762	77	1.18e-22	0.206	48	1.58e-270	0.116	107	1	1	52	9.96e-05	0.235	69	4.69e-42	0.167	51	2.83e-21	0.121	283	none	none	45	0.662	0.119	231	0.766	0.616	69	4.5	0.291	245	4.33	0.632	254	3.53	0.614	218	3.75	0.591	12	1	0.0487	101	6
ENSG00000157764	BRAF	B-Raf proto-oncogene serine/threonine-protein kinase (EC 2.7.11.1) (p94) (v-Raf murine sarcoma viral oncogene homolog B1). [Source:Uniprot/SWISSPROT;Acc:P15056]	33	0.0615	0.0786	303	4.42e-15	0.812	83	5.78e-223	0.2	29	0.181	0.0799	6	1.13e-12	0.0271	81	2.02e-39	0.196	44	3.46e-24	0.105	185	0.177	0.68	337	0.817	0.889	277	0.799	0.739	73	5	0.308	180	3.33	0.47	240	3.4	0.58	249	4.22	0.678	68	3	0.258	35	2
ENSG00000139687	RB1	Retinoblastoma-associated protein (PP110) (P105-RB) (RB). [Source:Uniprot/SWISSPROT;Acc:P06400]	34	0.0624	0.081	54	5.15e-23	0.145	19	3.16e-311	0.0458	83	1	1	55	0.000149	0.253	4	5.75e-53	0.00966	350	691	0.833	138	0.0841	0.507	392	none	none	70	0.649	0.187	99	15	0.427	327	7	0.841	342	5.13	0.826	93	2.17	0.251	93	5	0.356	105	6
ENSG00000082701	GSK3B	Glycogen synthase kinase-3 beta (EC 2.7.11.26) (GSK-3 beta). [Source:Uniprot/SWISSPROT;Acc:P49841]	35	0.068	0.0833	273	2.41e-17	0.732	71	2.41e-238	0.171	26	0.181	0.0799	31	2.6e-06	0.14	290	7.81e-05	0.7	87	8.94e-09	0.207	91	0.0517	0.335	5	0.593	0.0132	73	0.65	0.195	87	8	0.372	240	4.2	0.617	319	4.75	0.771	82	2	0.215	142	25	0.532	132	11
ENSG00000100060	MFNG	Beta-1,3-N-acetylglucosaminyltransferase manic fringe (EC 2.4.1.222) (O-fucosylpeptide 3-beta-N-acetylglucosaminyltransferase). [Source:Uniprot/SWISSPROT;Acc:O00587]	36	0.0727	0.0857	97	1.75e-22	0.26	242	1.36e-96	0.583	262	1	1	157	0.25	0.692	223	3.4e-07	0.539	375	814	0.893	144	0.0927	0.529	138	0.723	0.364	11	0.573	0.0293	109	none	1	5	1	0.0386	3	1	0.0338	1	1	0.00545	150	none	1	209	none
ENSG00000026103	FAS	Tumor necrosis factor receptor superfamily member 6 precursor (FASLG receptor) (Apoptosis-mediating surface antigen FAS) (Apo-1 antigen) (CD95 antigen). [Source:Uniprot/SWISSPROT;Acc:P25445]	37	0.0746	0.0881	191	1.05e-20	0.512	90	1.04e-214	0.217	133	1	1	53	0.000101	0.24	36	7.15e-45	0.0894	171	34.6	0.407	226	none	0.846	103	0.706	0.272	96	0.669	0.256	50	2.5	0.214	212	3.8	0.542	158	2.53	0.382	162	2.94	0.441	82	4	0.303	118	8
ENSG00000132561	MATN2	Matrilin-2 precursor. [Source:Uniprot/SWISSPROT;Acc:O00339]	38	0.0776	0.0905	2	1.8e-26	0.00536	408	2.15e-17	0.983	12	6.22e-07	0.0291	227	none	none	155	5.1e-10	0.374	19	1.26e-67	0.0452	31	0.0333	0.114	132	0.719	0.348	279	0.802	0.744	299	none	1	290	5.5	0.746	283	4	0.676	19	1.31	0.0518	164	none	1	220	none
ENSG00000100811	YY1	Transcriptional repressor protein YY1 (Yin and yang 1) (YY-1) (Delta transcription factor) (NF-E1). [Source:Uniprot/SWISSPROT;Acc:P25490]	39	0.0918	0.0929	212	2.67e-20	0.568	91	1.55e-213	0.219	134	1	1	256	none	none	106	3.19e-14	0.254	50	4.47e-22	0.119	51	0.0379	0.188	92	0.699	0.243	3	0.554	0.008	108	none	1	77	1.89	0.198	76	1.73	0.181	227	3.91	0.619	284	none	1	305	none
ENSG00000110799	VWF	von Willebrand factor precursor (vWF) [Contains: von Willebrand antigen 2 (von Willebrand antigen II)]. [Source:Uniprot/SWISSPROT;Acc:P04275]	40	0.0954	0.0952	169	3.29e-21	0.453	138	1.98e-170	0.333	172	1	1	102	0.0166	0.457	48	7.09e-44	0.116	93	3.16e-07	0.221	297	none	none	100	0.704	0.264	236	0.768	0.629	267	none	1	69	1.75	0.177	103	2	0.261	88	2.06	0.24	207	none	1	40	2
ENSG00000007372	PAX6	Paired box protein Pax-6 (Oculorhombin) (Aniridia type II protein). [Source:Uniprot/SWISSPROT;Acc:P26367]	41	0.0964	0.0976	313	2.43e-13	0.839	4	0	0.00964	70	1	1	176	1	1	10	1.84e-50	0.0242	105	8.37e-05	0.25	119	0.0713	0.438	101	0.705	0.266	351	0.864	0.936	356	none	1	362	11	0.925	380	7.67	0.918	184	3.17	0.501	261	none	1	288	none
ENSG00000068024	HDAC4	Histone deacetylase 4 (HD4). [Source:Uniprot/SWISSPROT;Acc:P56524]	42	0.102	0.1	3	2.57e-26	0.00804	45	1.66e-272	0.108	105	1	1	244	none	none	158	6.18e-10	0.379	148	12.5	0.352	318	none	none	90	0.697	0.237	219	0.755	0.584	254	none	1	183	3.33	0.47	246	3.5	0.599	103	2.3	0.281	65	3	0.258	53	2.5
ENSG00000137203	TFAP2A	Transcription factor AP-2 alpha (AP2-alpha) (Activating enhancer- binding protein 2 alpha) (AP-2 transcription factor) (Activator protein 2) (AP-2). [Source:Uniprot/SWISSPROT;Acc:P05549]	43	0.103	0.102	301	9.82e-16	0.807	64	2e-250	0.154	63	0.678	0.153	234	none	none	126	1.65e-12	0.304	9	5e-143	0.0214	132	0.0814	0.485	127	0.717	0.335	242	0.771	0.645	271	none	1	58	1.5	0.141	127	2.1	0.307	254	4.33	0.692	15	1	0.0487	160	none
ENSG00000165409	TSHR	Thyrotropin receptor precursor (TSH-R) (Thyroid-stimulating hormone receptor). [Source:Uniprot/SWISSPROT;Acc:P16473]	44	0.105	0.105	244	3.23e-19	0.654	275	2.99e-80	0.663	290	1	1	204	1	1	28	1.12e-45	0.0676	274	305	0.652	358	none	none	2	0.587	0.00528	310	0.831	0.827	320	none	1	192	3.5	0.491	180	2.86	0.437	310	7	0.839	339	none	1	348	none
ENSG00000138685	FGF2	Heparin-binding growth factor 2 precursor (HBGF-2) (Basic fibroblast growth factor) (BFGF) (Prostatropin). [Source:Uniprot/SWISSPROT;Acc:P09038]	45	0.118	0.107	1	1.46e-27	0.00268	28	6.48e-292	0.0675	90	1	1	60	0.000203	0.276	318	0.000383	0.768	381	858	0.907	401	none	none	416	none	none	294	0.815	0.784	309	none	1	286	5.33	0.735	282	4	0.676	39	1.55	0.106	63	3	0.258	181	none
ENSG00000105974	CAV1	Caveolin-1. [Source:Uniprot/SWISSPROT;Acc:Q03135]	46	0.119	0.11	81	1.29e-22	0.217	182	2.03e-142	0.439	211	1	1	99	0.0119	0.448	82	2.27e-39	0.198	268	297	0.638	171	0.147	0.629	37	0.648	0.0976	124	0.69	0.331	83	7	0.35	178	3.31	0.458	170	2.73	0.411	23	1.37	0.0627	130	14	0.487	37	2
ENSG00000116478	HDAC1	Histone deacetylase 1 (HD1). [Source:Uniprot/SWISSPROT;Acc:Q13547]	47	0.133	0.112	415	none	none	163	3.86e-156	0.393	195	1	1	85	0.00779	0.385	156	6.18e-10	0.379	302	429	0.719	137	0.0831	0.504	115	0.712	0.303	1	0.542	0.00267	81	7	0.35	298	5.86	0.766	300	4.42	0.725	181	3.13	0.493	129	13.5	0.483	127	9.5
ENSG00000112851	ERBB2IP	Protein LAP2 (Erbb2-interacting protein) (Erbin) (Densin-180-like protein). [Source:Uniprot/SWISSPROT;Acc:Q96RT1]	48	0.137	0.114	164	2.68e-21	0.44	211	4.77e-118	0.508	236	1	1	299	none	none	162	1.19e-09	0.391	286	365	0.681	12	0.0296	0.0441	255	0.777	0.673	23	0.592	0.0613	115	none	1	83	2	0.242	128	2.13	0.309	97	2.27	0.264	9	1	0.0487	155	none
ENSG00000173039	RELA	Transcription factor p65 (Nuclear factor NF-kappa-B p65 subunit). [Source:Uniprot/SWISSPROT;Acc:Q04206]	49	0.14	0.117	112	2.89e-22	0.3	22	3.86e-301	0.053	85	1	1	58	0.000182	0.262	118	4e-13	0.285	265	282	0.631	149	0.114	0.548	171	0.741	0.451	81	0.652	0.216	152	none	1	213	3.83	0.548	185	2.94	0.447	52	1.71	0.142	121	10	0.453	149	24
ENSG00000182866	LCK	Proto-oncogene tyrosine-protein kinase LCK (EC 2.7.10.2) (p56-LCK) (Lymphocyte cell-specific protein-tyrosine kinase) (LSK) (T cell- specific protein-tyrosine kinase). [Source:Uniprot/SWISSPROT;Acc:P06239]	50	0.141	0.119	336	1.31e-09	0.901	93	8.2e-213	0.224	49	0.223	0.119	134	0.0993	0.602	87	2.5e-38	0.21	32	4.9e-45	0.0762	103	0.0567	0.379	261	0.779	0.689	189	0.743	0.504	231	none	1	289	5.44	0.74	256	3.56	0.618	64	1.86	0.172	123	11	0.464	78	4
ENSG00000120802	TMPO	Lamina-associated polypeptide 2, isoforms beta/gamma (Thymopoietin, isoforms beta/gamma) (TP beta/gamma) (Thymopoietin-related peptide isoforms beta/gamma) (TPRP isoforms beta/gamma) [Contains: Thymopoietin (TP) (Splenin); Thymopentin (TP5)]. [Source:Uniprot/SWISSPROT;Acc:P42167]	51	0.145	0.121	36	1.43e-23	0.0965	218	4.09e-114	0.525	242	1	1	304	none	none	131	4.68e-12	0.316	354	704	0.843	392	none	none	135	0.72	0.356	57	0.633	0.152	8	1	0.0641	50	1.5	0.141	80	1.8	0.193	118	2.48	0.322	30	1.5	0.116	32	2
ENSG00000113522	RAD50	DNA repair protein RAD50 (EC 3.6.-.-) (hRAD50). [Source:Uniprot/SWISSPROT;Acc:Q92878]	52	0.146	0.124	16	3.19e-24	0.0429	225	1.17e-110	0.542	249	1	1	307	none	none	153	2.72e-10	0.37	95	5.92e-07	0.226	212	none	0.846	326	0.81	0.86	48	0.628	0.128	33	2	0.171	148	3	0.414	245	3.5	0.599	92	2.17	0.251	64	3	0.258	13	1
ENSG00000169398	PTK2	Focal adhesion kinase 1 (EC 2.7.10.2) (FADK 1) (pp125FAK) (Protein- tyrosine kinase 2). [Source:Uniprot/SWISSPROT;Acc:Q05397]	53	0.147	0.126	19	4.57e-24	0.0509	87	1.49e-218	0.21	46	0.223	0.119	71	0.0016	0.321	306	0.00017	0.737	28	5.48e-50	0.0667	195	none	0.846	199	0.754	0.525	215	0.753	0.573	51	2.5	0.214	189	3.38	0.483	184	2.89	0.444	276	5	0.752	69	3	0.258	91	5
ENSG00000076242	MLH1	DNA mismatch repair protein Mlh1 (MutL protein homolog 1). [Source:Uniprot/SWISSPROT;Acc:P40692]	54	0.147	0.129	84	1.36e-22	0.225	184	1.7e-140	0.443	212	1	1	70	0.00119	0.312	33	3.33e-45	0.0797	154	17.5	0.367	184	0.177	0.676	111	0.711	0.293	36	0.606	0.096	60	3.5	0.256	151	3	0.414	263	3.75	0.638	25	1.38	0.0681	168	none	1	224	none
ENSG00000087303	NID2	Nidogen-2 precursor (NID-2) (Osteonidogen). [Source:Uniprot/SWISSPROT;Acc:Q14112]	55	0.152	0.131	5	3.53e-25	0.0134	354	4.34e-48	0.853	9	1.43e-08	0.0194	225	none	none	307	0.000276	0.742	34	2.45e-44	0.081	197	none	0.846	219	0.761	0.578	129	0.697	0.344	12	1	0.0641	218	4	0.581	156	2.5	0.365	57	1.74	0.155	189	none	1	241	none
ENSG00000163349	HIPK1	Homeodomain-interacting protein kinase 1 (EC 2.7.11.1). [Source:Uniprot/SWISSPROT;Acc:Q86Z02]	56	0.154	0.133	105	2.47e-22	0.282	82	1.61e-223	0.198	59	0.388	0.145	232	none	none	134	1.45e-11	0.321	104	7.94e-05	0.245	299	none	none	33	0.647	0.0871	67	0.648	0.179	142	none	1	271	5	0.707	121	2	0.261	185	3.18	0.504	262	none	1	289	none
ENSG00000143190	POU2F1	POU domain, class 2, transcription factor 1 (Octamer-binding transcription factor 1) (Oct-1) (OTF-1) (NF-A1). [Source:Uniprot/SWISSPROT;Acc:P14859]	57	0.158	0.136	275	2.75e-17	0.737	141	4.09e-168	0.34	175	1	1	273	none	none	120	4e-13	0.285	132	1.85	0.314	1	0.0276	0.00368	377	0.896	0.995	289	0.809	0.771	31	1.5	0.132	188	3.38	0.483	169	2.73	0.406	377	none	1	391	none	1	395	none
ENSG00000077150	NFKB2	Nuclear factor NF-kappa-B p100 subunit (DNA-binding factor KBF2) (H2TF1) (Lymphocyte translocation chromosome 10) (Oncogene Lyt-10) (Lyt10) [Contains: Nuclear factor NF-kappa-B p52 subunit]. [Source:Uniprot/SWISSPROT;Acc:Q00653]	58	0.175	0.138	248	4.25e-19	0.665	63	1.14e-250	0.152	117	1	1	24	4.06e-07	0.109	1	1.8e-54	0.00242	97	1.73e-06	0.231	125	0.0755	0.46	179	0.745	0.472	107	0.681	0.285	172	none	1	359	11	0.925	297	4.33	0.715	169	3	0.455	137	19.8	0.513	147	19
ENSG00000109458	GAB1	GRB2-associated-binding protein 1 (GRB2-associated binder 1). [Source:Uniprot/SWISSPROT;Acc:Q13480]	59	0.176	0.14	279	7.17e-17	0.748	249	4.66e-94	0.6	268	1	1	73	0.00237	0.33	214	1.84e-07	0.519	251	243	0.598	348	none	none	204	0.755	0.538	396	none	none	47	2	0.171	80	2	0.242	85	1.86	0.208	221	3.86	0.602	46	2	0.172	52	2.5
ENSG00000121743	GJA3	Gap junction alpha-3 protein (Connexin-46) (Cx46). [Source:Uniprot/SWISSPROT;Acc:Q9Y6H8]	60	0.181	0.143	409	none	none	357	1.19e-47	0.86	360	1	1	142	0.198	0.643	46	2.78e-44	0.111	17	4.47e-72	0.0405	276	none	none	404	none	none	368	0.89	0.981	371	none	1	47	1.33	0.113	36	1.25	0.087	35	1.5	0.0981	176	none	1	232	none
ENSG00000043355	ZIC2	Zinc finger protein ZIC 2 (Zinc finger protein of the cerebellum 2). [Source:Uniprot/SWISSPROT;Acc:O95409]	61	0.181	0.145	404	none	none	75	1.66e-235	0.181	126	1	1	116	0.0275	0.52	16	1.57e-48	0.0386	13	3.46e-122	0.031	6	0.0285	0.0221	43	0.658	0.113	379	none	none	382	none	1	175	3	0.414	202	3	0.478	277	5	0.752	318	none	1	332	none
ENSG00000175445	LPL	Lipoprotein lipase precursor (EC 3.1.1.34) (LPL). [Source:Uniprot/SWISSPROT;Acc:P06858]	62	0.181	0.148	48	4.32e-23	0.129	337	2.37e-56	0.812	343	1	1	212	1	1	66	3.94e-42	0.159	125	0.71	0.298	216	none	0.846	225	0.764	0.594	321	0.835	0.856	330	none	1	277	5	0.707	89	1.86	0.208	99	2.29	0.272	29	1.5	0.116	102	6
ENSG00000184486	POU3F2	POU domain, class 3, transcription factor 2 (Nervous system-specific octamer-binding transcription factor N-Oct-3) (Brain-specific homeobox/POU domain protein 2) (Brain-2) (Protein Brn-2). [Source:Uniprot/SWISSPROT;Acc:P20265]	63	0.185	0.15	335	8.82e-10	0.898	144	5.12e-165	0.347	178	1	1	275	none	none	138	2.15e-11	0.331	124	0.602	0.295	9	0.0291	0.0331	344	0.824	0.908	332	0.848	0.885	340	none	1	103	2	0.242	243	3.5	0.599	386	none	1	396	none	1	399	none
ENSG00000154229	PRKCA	Protein kinase C alpha type (EC 2.7.11.13) (PKC-alpha) (PKC-A). [Source:Uniprot/SWISSPROT;Acc:P17252]	64	0.187	0.152	192	1.09e-20	0.515	233	1.28e-102	0.561	36	0.181	0.0799	20	1.5e-07	0.0905	266	1.67e-05	0.643	62	1.41e-15	0.148	147	0.101	0.54	62	0.679	0.164	381	none	none	383	none	1	209	3.75	0.535	346	5.25	0.836	240	4.13	0.651	294	none	1	315	none
ENSG00000152795	HNRPDL	heterogeneous nuclear ribonucleoprotein D-like [Source:RefSeq_peptide;Acc:NP_112740]	65	0.188	0.155	12	2.23e-24	0.0322	310	1.62e-65	0.747	319	1	1	346	none	none	108	3.8e-14	0.258	401	none	1	79	0.0475	0.29	16	0.62	0.0422	12	0.574	0.032	110	none	1	379	none	1	409	none	1	241	4.13	0.657	295	none	1	316	none
ENSG00000137076	TLN1	Talin-1. [Source:Uniprot/SWISSPROT;Acc:Q9Y490]	66	0.189	0.157	33	1.21e-23	0.0885	259	2.76e-87	0.624	275	1	1	100	0.0119	0.448	205	5.26e-08	0.495	202	99	0.481	333	none	none	40	0.654	0.106	115	0.685	0.307	35	2	0.171	201	3.67	0.517	119	2	0.261	49	1.69	0.134	184	none	1	81	4
ENSG00000138795	LEF1	Lymphoid enhancer-binding factor 1 (LEF-1) (T cell-specific transcription factor 1-alpha) (TCF1-alpha). [Source:Uniprot/SWISSPROT;Acc:Q9UJU2]	67	0.2	0.16	221	4.77e-20	0.592	5	0	0.012	71	1	1	50	6.75e-05	0.226	137	2.15e-11	0.331	98	3.46e-06	0.233	14	0.0303	0.0515	316	0.804	0.834	323	0.837	0.861	59	3	0.239	119	2.29	0.306	166	2.71	0.401	55	1.73	0.15	188	none	1	240	none
ENSG00000175189	INHBC	Inhibin beta C chain precursor (Activin beta-C chain). [Source:Uniprot/SWISSPROT;Acc:P55103]	68	0.2	0.162	373	0.342	1	404	3.91e-19	0.973	400	1	1	132	0.0922	0.57	250	3.44e-06	0.609	215	127	0.512	336	none	none	80	0.693	0.211	241	0.77	0.643	21	1	0.0641	51	1.5	0.141	19	1	0.0338	273	5	0.752	315	none	1	330	none
ENSG00000010671	BTK	Tyrosine-protein kinase BTK (EC 2.7.10.2) (Bruton tyrosine kinase) (Agammaglobulinaemia tyrosine kinase) (ATK) (B cell progenitor kinase) (BPK). [Source:Uniprot/SWISSPROT;Acc:Q06187]	69	0.201	0.164	337	1.57e-09	0.903	92	3.04e-213	0.222	48	0.223	0.119	137	0.114	0.62	50	9.67e-44	0.121	35	1e-43	0.0833	160	0.133	0.588	215	0.76	0.567	50	0.629	0.133	132	none	1	315	6.33	0.807	233	3.31	0.563	243	4.15	0.662	48	2	0.172	173	none
ENSG00000112062	MAPK14	Mitogen-activated protein kinase 14 (EC 2.7.11.24) (Mitogen-activated protein kinase p38 alpha) (MAP kinase p38 alpha) (Cytokine suppressive anti-inflammatory drug-binding protein) (CSAID-binding protein) (CSBP) (MAX-interacting protein 2) (MAP kinase MXI [Source:Uniprot/SWISSPROT;Acc:Q16539]	70	0.205	0.167	64	7.33e-23	0.172	14	1.25e-321	0.0337	24	0.181	0.0799	51	9.04e-05	0.231	244	2.46e-06	0.589	65	1.34e-14	0.155	131	0.0811	0.482	283	0.786	0.747	34	0.603	0.0907	123	none	1	265	4.88	0.681	310	4.53	0.749	219	3.78	0.597	282	none	1	303	none
ENSG00000174371	EXO1	Exonuclease 1 (EC 3.1.-.-) (hExo1) (Exonuclease I) (hExoI). [Source:Uniprot/SWISSPROT;Acc:Q9UQ84]	71	0.223	0.169	118	3.46e-22	0.316	303	5.2e-70	0.73	313	1	1	340	none	none	136	1.73e-11	0.329	174	41	0.414	325	none	none	260	0.778	0.686	244	0.773	0.651	52	2.5	0.214	41	1.33	0.113	97	2	0.261	44	1.62	0.12	4	1	0.0487	2	1
ENSG00000106991	ENG	Endoglin precursor (CD105 antigen). [Source:Uniprot/SWISSPROT;Acc:P17813]	72	0.223	0.171	151	1.61e-21	0.405	56	7.86e-263	0.135	112	1	1	248	none	none	57	1.81e-43	0.14	188	61.4	0.448	41	0.0368	0.151	353	0.833	0.931	180	0.738	0.48	227	none	1	35	1.25	0.09	30	1.1	0.0725	20	1.31	0.0545	165	none	1	221	none
ENSG00000135341	MAP3K7	Mitogen-activated protein kinase kinase kinase 7 (EC 2.7.11.25) (Transforming growth factor-beta-activated kinase 1) (TGF-beta- activated kinase 1). [Source:Uniprot/SWISSPROT;Acc:O43318]	73	0.223	0.174	384	none	none	55	2.03e-263	0.133	25	0.181	0.0799	35	3.97e-05	0.181	286	5.65e-05	0.691	49	2e-22	0.117	151	0.119	0.555	218	0.761	0.575	66	0.647	0.176	10	1	0.0641	325	7	0.841	176	2.79	0.425	128	2.58	0.349	95	5	0.356	71	3.33
ENSG00000182492	BGN	Biglycan precursor (Bone/cartilage proteoglycan I) (PG-S1). [Source:Uniprot/SWISSPROT;Acc:P21810]	74	0.224	0.176	69	9.16e-23	0.185	352	5.98e-49	0.848	356	1	1	372	none	none	362	0.00373	0.874	280	336	0.667	30	0.0333	0.11	17	0.62	0.0449	95	0.668	0.253	163	none	1	86	2	0.242	221	3.17	0.534	10	1.1	0.0272	156	none	1	213	none
ENSG00000126458	RRAS	Ras-related protein R-Ras (p23). [Source:Uniprot/SWISSPROT;Acc:P10301]	75	0.228	0.179	232	1.15e-19	0.622	377	2.24e-40	0.908	379	1	1	49	5.52e-05	0.222	357	0.0029	0.865	37	2e-41	0.0881	52	0.038	0.191	79	0.692	0.208	139	0.708	0.371	194	none	1	37	1.29	0.0951	41	1.29	0.0966	51	1.71	0.142	186	none	1	238	none
ENSG00000157168	NRG1	Pro-neuregulin-1, membrane-bound isoform precursor (Pro-NRG1) [Contains: Neuregulin-1 (Neu differentiation factor) (Heregulin) (HRG) (Breast cancer cell differentiation factor p45) (Acetylcholine receptor-inducing activity) (ARIA) (Sensory and motor neuro [Source:Uniprot/SWISSPROT;Acc:Q02297]	76	0.234	0.181	201	1.68e-20	0.539	24	5.54e-296	0.0578	17	0.0016	0.0436	80	0.00612	0.362	170	2.01e-09	0.411	114	0.015	0.271	306	none	none	339	0.82	0.894	348	0.86	0.928	353	none	1	60	1.5	0.141	100	2	0.261	263	4.6	0.717	308	none	1	67	3
ENSG00000197122	SRC	Proto-oncogene tyrosine-protein kinase Src (EC 2.7.10.2) (p60-Src) (c- Src) (pp60c-src). [Source:Uniprot/SWISSPROT;Acc:P12931]	77	0.236	0.183	188	1.03e-20	0.504	132	1.66e-175	0.318	52	0.223	0.119	54	0.000142	0.244	321	0.000397	0.775	30	3.87e-46	0.0714	196	none	0.846	338	0.819	0.892	271	0.792	0.723	98	14	0.419	253	4.58	0.65	299	4.4	0.722	258	4.4	0.703	84	4	0.303	84	4.2
ENSG00000204217	BMPR2	Bone morphogenetic protein receptor type-2 precursor (EC 2.7.11.30) (Bone morphogenetic protein receptor type II) (BMP type II receptor) (BMPR-II). [Source:Uniprot/SWISSPROT;Acc:Q13873]	78	0.238	0.186	412	none	none	61	5.66e-256	0.147	15	7.16e-05	0.0363	121	0.0922	0.57	72	2.38e-41	0.174	22	2.45e-61	0.0524	26	0.0317	0.0956	178	0.744	0.47	300	0.822	0.8	313	none	1	184	3.33	0.47	384	8.2	0.928	16	1.25	0.0436	161	none	1	217	none
ENSG00000010810	FYN	Proto-oncogene tyrosine-protein kinase Fyn (EC 2.7.10.2) (p59-Fyn) (Protooncogene Syn) (SLK). [Source:Uniprot/SWISSPROT;Acc:P06241]	79	0.242	0.188	67	8.94e-23	0.18	105	1.94e-202	0.253	50	0.223	0.119	75	0.00421	0.339	175	5.31e-09	0.423	33	1.73e-44	0.0786	21	0.031	0.0772	121	0.715	0.319	101	0.673	0.269	168	none	1	320	6.54	0.823	287	4.03	0.693	324	8.38	0.883	347	none	1	72	3.4
ENSG00000106003	LFNG	Beta-1,3-N-acetylglucosaminyltransferase lunatic fringe (EC 2.4.1.222) (O-fucosylpeptide 3-beta-N-acetylglucosaminyltransferase). [Source:Uniprot/SWISSPROT;Acc:Q8NES3]	80	0.245	0.19	315	4.19e-13	0.845	108	6.15e-198	0.26	147	1	1	153	0.25	0.692	78	6.2e-40	0.188	351	693	0.836	179	0.162	0.658	175	0.742	0.462	365	0.879	0.973	368	none	1	21	1	0.0386	13	1	0.0338	346	none	1	363	none	1	369	none
ENSG00000136997	MYC	Myc proto-oncogene protein (c-Myc) (Transcription factor p64). [Source:Uniprot/SWISSPROT;Acc:P01106]	81	0.247	0.193	30	8.94e-24	0.0804	134	5.39e-174	0.323	169	1	1	9	3.34e-09	0.0407	94	2.74e-17	0.229	332	596	0.79	153	0.13	0.563	266	0.78	0.702	65	0.646	0.173	141	none	1	135	2.6	0.35	130	2.13	0.314	119	2.5	0.327	140	22.3	0.524	86	4.5
ENSG00000110958	PTGES3	Prostaglandin E synthase 3 (EC 5.3.99.3) (Cytosolic prostaglandin E2 synthase) (cPGES) (Telomerase-binding protein p23) (Hsp90 co- chaperone) (Progesterone receptor complex p23). [Source:Uniprot/SWISSPROT;Acc:Q15185]	82	0.249	0.195	14	3.12e-24	0.0375	311	2.81e-65	0.749	320	1	1	347	none	none	336	0.0011	0.809	243	218	0.579	345	none	none	29	0.637	0.0765	5	0.561	0.0133	1	1	0.0641	372	none	1	378	7.5	0.911	248	4.21	0.676	33	1.5	0.116	168	none
ENSG00000169083	AR	Androgen receptor (Dihydrotestosterone receptor). [Source:Uniprot/SWISSPROT;Acc:P10275]	83	0.263	0.198	407	none	none	31	2.43e-289	0.0747	93	1	1	79	0.00597	0.357	8	6.42e-52	0.0193	203	99.9	0.483	47	0.0372	0.173	158	0.733	0.417	305	0.825	0.813	91	9	0.385	208	3.75	0.535	217	3.12	0.524	312	7.2	0.85	125	11	0.464	93	5
ENSG00000166949	SMAD3	Mothers against decapentaplegic homolog 3 (SMAD 3) (Mothers against DPP homolog 3) (Mad3) (hMAD-3) (JV15-2) (hSMAD3). [Source:Uniprot/SWISSPROT;Acc:P84022]	84	0.264	0.2	142	1.2e-21	0.381	13	1.50e-323	0.0313	78	1	1	67	0.000547	0.299	140	2.37e-11	0.341	363	746	0.864	55	0.0388	0.202	294	0.79	0.776	112	0.685	0.299	84	7.14	0.359	215	3.89	0.553	242	3.48	0.585	176	3.07	0.48	255	none	1	130	10.8
ENSG00000108061	SHOC2	Leucine-rich repeat protein SHOC-2 (Ras-binding protein Sur-8). [Source:Uniprot/SWISSPROT;Acc:Q9UQ13]	85	0.266	0.202	75	1.06e-22	0.201	353	9.67e-49	0.851	357	1	1	373	none	none	342	0.00137	0.831	414	none	1	271	none	0.846	44	0.662	0.116	29	0.597	0.0773	121	none	1	42	1.33	0.113	45	1.33	0.106	182	3.13	0.496	32	1.5	0.116	26	1.33
ENSG00000171132	PRKCE	Protein kinase C epsilon type (EC 2.7.11.13) (nPKC-epsilon). [Source:Uniprot/SWISSPROT;Acc:Q02156]	86	0.27	0.205	63	7.31e-23	0.169	203	3.96e-126	0.489	34	0.181	0.0799	120	0.0563	0.543	267	1.67e-05	0.643	67	2e-13	0.16	17	0.0306	0.0625	41	0.655	0.108	214	0.753	0.571	38	2	0.171	262	4.75	0.674	226	3.23	0.546	234	4	0.635	290	none	1	311	none
ENSG00000157388	CACNA1D	Voltage-dependent L-type calcium channel subunit alpha-1D (Voltage- gated calcium channel subunit alpha Cav1.3) (Calcium channel, L type, alpha-1 polypeptide, isoform 2). [Source:Uniprot/SWISSPROT;Acc:Q01668]	87	0.27	0.207	343	5.03e-09	0.92	384	7.62e-35	0.925	385	1	1	48	5.44e-05	0.217	172	4.41e-09	0.415	178	46.3	0.424	327	none	none	370	0.873	0.976	201	0.749	0.536	241	none	1	91	2	0.242	109	2	0.261	370	none	1	385	none	1	390	none
ENSG00000125810	CD93	Complement component C1q receptor precursor (Complement component 1 q subcomponent receptor 1) (C1qR) (C1qRp) (C1qR(p)) (C1q/MBL/SPA receptor) (Matrix-remodelling-associated protein 4) (CD93 antigen) (CDw93). [Source:Uniprot/SWISSPROT;Acc:Q9NPY3]	88	0.271	0.21	145	1.33e-21	0.389	339	1.99e-55	0.817	4	1.85e-09	0.00969	223	none	none	179	6.87e-09	0.432	43	5.48e-34	0.102	200	none	0.846	102	0.706	0.269	255	0.783	0.68	281	none	1	399	none	1	393	9.5	0.947	329	9.67	0.896	350	none	1	358	none
ENSG00000020922	MRE11A	Double-strand break repair protein MRE11A (MRE11 homolog 1) (MRE11 meiotic recombination 11 homolog A). [Source:Uniprot/SWISSPROT;Acc:P49959]	89	0.28	0.212	113	2.97e-22	0.303	222	6.28e-112	0.535	246	1	1	305	none	none	44	1.81e-44	0.106	246	224	0.586	346	none	none	323	0.809	0.852	44	0.625	0.117	129	none	1	382	none	1	238	3.33	0.57	108	2.37	0.294	103	6	0.382	16	1
ENSG00000137801	THBS1	Thrombospondin-1 precursor. [Source:Uniprot/SWISSPROT;Acc:P07996]	90	0.281	0.214	106	2.53e-22	0.284	103	1.12e-203	0.248	18	0.0016	0.0436	95	0.00976	0.43	167	1.65e-09	0.403	73	1.41e-11	0.174	205	none	0.846	322	0.809	0.85	163	0.723	0.435	213	none	1	146	2.91	0.375	214	3.09	0.517	147	2.8	0.401	238	none	1	273	none
ENSG00000158092	NCK1	Cytoplasmic protein NCK1 (NCK adaptor protein 1) (SH2/SH3 adaptor protein NCK-alpha). [Source:Uniprot/SWISSPROT;Acc:P16333]	91	0.282	0.217	107	2.61e-22	0.287	116	5.69e-191	0.28	153	1	1	82	0.00618	0.371	276	2.09e-05	0.667	205	103	0.488	96	0.053	0.353	309	0.8	0.815	45	0.626	0.12	76	5.5	0.325	322	6.67	0.828	336	5	0.804	112	2.42	0.305	94	5	0.356	99	5.33
ENSG00000126756	UXT	Protein UXT (Ubiquitously expressed transcript protein). [Source:Uniprot/SWISSPROT;Acc:Q9UBK9]	92	0.288	0.219	199	1.63e-20	0.534	312	9.79e-65	0.752	321	1	1	348	none	none	416	none	none	285	361	0.679	363	none	none	234	0.766	0.617	4	0.559	0.0107	61	4	0.274	268	5	0.707	281	4	0.676	296	6.15	0.807	19	1	0.0487	6	1
ENSG00000135414	GDF11	Growth/differentiation factor 11 precursor (GDF-11) (Bone morphogenetic protein 11). [Source:Uniprot/SWISSPROT;Acc:O95390]	93	0.292	0.221	323	1.29e-11	0.866	95	4.04e-209	0.229	136	1	1	257	none	none	395	0.119	0.952	137	3.8	0.326	11	0.0294	0.0404	381	none	none	313	0.833	0.835	322	none	1	18	1	0.0386	11	1	0.0338	141	2.73	0.384	234	none	1	270	none
ENSG00000168610	STAT3	Signal transducer and activator of transcription 3 (Acute-phase response factor). [Source:Uniprot/SWISSPROT;Acc:P40763]	94	0.297	0.224	138	1.1e-21	0.37	68	1.82e-243	0.164	121	1	1	138	0.136	0.624	98	1.06e-16	0.237	256	256	0.61	161	0.134	0.592	378	0.911	0.997	91	0.666	0.243	160	none	1	195	3.54	0.499	239	3.39	0.577	73	1.99	0.199	116	9	0.438	92	5
ENSG00000087510	TFAP2C	Transcription factor AP-2 gamma (AP2-gamma) (Activating enhancer- binding protein 2 gamma) (Transcription factor ERF-1). [Source:Uniprot/SWISSPROT;Acc:Q92754]	95	0.301	0.226	217	3.41e-20	0.582	164	4.68e-156	0.395	196	1	1	285	none	none	127	1.65e-12	0.304	14	3e-111	0.0333	67	0.0419	0.246	343	0.823	0.905	240	0.77	0.64	270	none	1	57	1.5	0.141	66	1.67	0.164	215	3.67	0.583	10	1	0.0487	156	none
ENSG00000170515	PA2G4	Proliferation-associated protein 2G4 (Cell cycle protein p38-2G4 homolog) (hG4-1) (ErbB3-binding protein 1). [Source:Uniprot/SWISSPROT;Acc:Q9UQ80]	96	0.304	0.229	153	1.72e-21	0.41	187	4.81e-138	0.451	215	1	1	289	none	none	149	9.04e-11	0.357	204	101	0.486	89	0.0508	0.327	164	0.736	0.433	27	0.596	0.072	119	none	1	6	1	0.0386	32	1.13	0.0773	124	2.53	0.338	122	10	0.453	202	none
ENSG00000168214	RBPJ	Recombining binding protein suppressor of hairless (J kappa- recombination signal-binding protein) (RBP-J kappa) (RBP-J) (RBP-JK) (CBF-1) (Renal carcinoma antigen NY-REN-30). [Source:Uniprot/SWISSPROT;Acc:Q06330]	97	0.317	0.231	95	1.72e-22	0.255	16	2.00e-316	0.0386	80	1	1	151	0.25	0.692	97	4.19e-17	0.234	191	68.2	0.455	140	0.0894	0.515	93	0.7	0.245	155	0.72	0.413	205	none	1	396	none	1	131	2.14	0.316	45	1.64	0.123	39	2	0.172	169	none
ENSG00000012048	BRCA1	Breast cancer type 1 susceptibility protein (RING finger protein 53). [Source:Uniprot/SWISSPROT;Acc:P38398]	98	0.32	0.233	268	9.77e-18	0.718	117	6.78e-190	0.282	154	1	1	261	none	none	17	2.06e-48	0.0411	111	0.0049	0.264	303	none	none	288	0.788	0.76	138	0.707	0.368	80	6.29	0.342	207	3.72	0.532	220	3.15	0.531	56	1.73	0.153	104	6.25	0.39	138	14.3
ENSG00000160691	SHC1	SHC-transforming protein 1 (SH2 domain protein C1) (Src homology 2 domain-containing-transforming protein C1). [Source:Uniprot/SWISSPROT;Acc:P29353]	99	0.322	0.236	408	none	none	191	2.19e-134	0.46	218	1	1	34	2.37e-05	0.154	332	0.0011	0.809	230	176	0.548	186	0.206	0.684	182	0.745	0.48	106	0.681	0.283	95	10	0.402	313	6.23	0.805	213	3.08	0.514	142	2.74	0.387	57	2.33	0.213	75	3.8
ENSG00000125952	MAX	Protein max (Myc-associated factor X). [Source:Uniprot/SWISSPROT;Acc:P61244]	100	0.324	0.238	126	6.08e-22	0.338	193	3.63e-133	0.465	220	1	1	39	3.97e-05	0.181	117	4e-13	0.285	140	5	0.333	178	0.161	0.654	235	0.767	0.62	38	0.613	0.101	53	3	0.239	241	4.25	0.62	235	3.33	0.57	385	none	1	127	12	0.472	36	2
ENSG00000106689	LHX2	LIM/homeobox protein Lhx2 (Homeobox protein LH-2). [Source:Uniprot/SWISSPROT;Acc:P50458]	101	0.324	0.24	416	none	none	53	4.89e-265	0.128	111	1	1	247	none	none	111	8.96e-14	0.268	127	0.958	0.302	36	0.0344	0.132	226	0.764	0.596	291	0.81	0.776	307	none	1	169	3	0.414	200	3	0.478	382	none	1	394	none	1	24	1
ENSG00000036828	CASR	Extracellular calcium-sensing receptor precursor (CaSR) (Parathyroid Cell calcium-sensing receptor). [Source:Uniprot/SWISSPROT;Acc:P41180]	102	0.329	0.243	319	8.1e-13	0.855	135	4.02e-173	0.325	170	1	1	271	none	none	58	1.81e-43	0.14	225	167	0.536	234	none	0.846	308	0.799	0.813	303	0.823	0.808	315	none	1	17	1	0.0386	49	1.5	0.126	298	6.33	0.815	333	none	1	23	1
ENSG00000149311	ATM	Serine-protein kinase ATM (EC 2.7.11.1) (Ataxia telangiectasia mutated) (A-T, mutated). [Source:Uniprot/SWISSPROT;Acc:Q13315]	103	0.329	0.245	237	1.56e-19	0.635	25	7.4e-295	0.0602	87	1	1	178	1	1	21	5.15e-47	0.0507	172	36.9	0.41	145	0.0928	0.533	60	0.679	0.158	157	0.721	0.419	207	none	1	251	4.5	0.645	320	4.75	0.771	117	2.47	0.319	221	none	1	97	5
ENSG00000167193	CRK	Proto-oncogene C-crk (p38) (Adapter molecule crk). [Source:Uniprot/SWISSPROT;Acc:P46108]	104	0.333	0.248	157	2.01e-21	0.421	185	2.45e-140	0.446	213	1	1	15	2.1e-08	0.0633	275	2.09e-05	0.667	235	189	0.56	115	0.0694	0.423	159	0.734	0.42	121	0.688	0.323	181	none	1	293	5.67	0.753	181	2.86	0.437	78	2	0.215	79	4	0.303	61	3
ENSG00000081189	MEF2C	Myocyte-specific enhancer factor 2C. [Source:Uniprot/SWISSPROT;Acc:Q06413]	105	0.335	0.25	117	3.44e-22	0.314	62	5.78e-256	0.149	116	1	1	37	3.97e-05	0.181	125	1.65e-12	0.304	318	516	0.757	377	none	none	310	0.8	0.818	275	0.799	0.733	296	none	1	71	1.8	0.18	58	1.55	0.14	285	5.44	0.777	325	none	1	49	2
ENSG00000089234	BRAP	BRCA1-associated protein (EC 6.3.2.-) (BRAP2) (Impedes mitogenic signal propagation) (IMP) (RING finger protein 52) (Renal carcinoma antigen NY-REN-63). [Source:Uniprot/SWISSPROT;Acc:Q7Z569]	106	0.336	0.252	298	8.16e-16	0.799	268	4.44e-83	0.646	283	1	1	203	1	1	376	0.0125	0.906	118	0.106	0.281	308	none	none	66	0.684	0.174	64	0.645	0.171	9	1	0.0641	78	2	0.242	146	2.5	0.365	259	4.45	0.706	34	1.5	0.116	9	1
ENSG00000100603	SNW1	SNW domain-containing protein 1 (Nuclear protein SkiP) (Ski- interacting protein) (Nuclear receptor coactivator NCoA-62). [Source:Uniprot/SWISSPROT;Acc:Q13573]	107	0.336	0.255	94	1.71e-22	0.252	192	4.82e-134	0.463	219	1	1	156	0.25	0.692	301	0.000134	0.729	179	46.7	0.426	162	0.136	0.596	160	0.735	0.422	8	0.565	0.0213	32	1.67	0.137	377	none	1	91	1.91	0.217	175	3.07	0.477	31	1.5	0.116	57	3
ENSG00000101412	E2F1	Transcription factor E2F1 (E2F-1) (Retinoblastoma-binding protein 3) (RBBP-3) (PRB-binding protein E2F-1) (PBR3) (Retinoblastoma-associated protein 1) (RBAP-1). [Source:Uniprot/SWISSPROT;Acc:Q01094]	108	0.336	0.257	278	6.94e-17	0.745	29	1.3e-291	0.0699	91	1	1	56	0.000149	0.253	95	2.74e-17	0.229	185	57.2	0.44	126	0.0769	0.463	259	0.778	0.683	146	0.715	0.389	72	5	0.308	351	9.33	0.902	316	4.67	0.761	136	2.69	0.371	107	7	0.401	197	none
ENSG00000136238	RAC1	Ras-related C3 botulinum toxin substrate 1 precursor (p21-Rac1) (Ras- like protein TC25) (Cell migration-inducing gene 5 protein). [Source:Uniprot/SWISSPROT;Acc:P63000]	109	0.337	0.26	73	9.69e-23	0.196	77	1.62e-231	0.186	128	1	1	29	1.79e-06	0.131	222	2.81e-07	0.536	70	1e-12	0.167	44	0.037	0.162	30	0.639	0.0792	51	0.629	0.136	133	none	1	324	6.88	0.833	298	4.35	0.72	38	1.53	0.104	178	none	1	121	9
ENSG00000113658	SMAD5	Mothers against decapentaplegic homolog 5 (SMAD 5) (Mothers against DPP homolog 5) (Smad5) (hSmad5) (JV5-1). [Source:Uniprot/SWISSPROT;Acc:Q99717]	110	0.355	0.262	11	1.82e-24	0.0295	17	2.30e-314	0.041	81	1	1	123	0.0922	0.57	148	9.04e-11	0.357	150	13.8	0.357	62	0.0402	0.228	89	0.696	0.235	361	0.875	0.963	365	none	1	295	5.67	0.753	350	5.5	0.845	59	1.77	0.158	191	none	1	129	10.5
ENSG00000185499	MUC1	Mucin-1 precursor (MUC-1) (Polymorphic epithelial mucin) (PEM) (PEMT) (Episialin) (Tumor-associated mucin) (Carcinoma-associated mucin) (Tumor-associated epithelial membrane antigen) (EMA) (H23AG) (Peanut- reactive urinary mucin) (PUM) (Breast carcinoma-a [Source:Uniprot/SWISSPROT;Acc:P15941]	111	0.36	0.264	215	2.89e-20	0.576	370	2.81e-42	0.892	373	1	1	385	none	none	165	1.39e-09	0.399	121	0.275	0.288	39	0.0366	0.143	346	0.825	0.913	327	0.84	0.872	335	none	1	101	2	0.242	90	1.91	0.217	338	14	0.921	355	none	1	28	1.5
ENSG00000008083	JARID2	Jumonji protein (Jumonji/ARID domain-containing protein 2). [Source:Uniprot/SWISSPROT;Acc:Q92833]	112	0.367	0.267	45	3.9e-23	0.121	35	5.36e-283	0.0843	97	1	1	240	none	none	143	3.13e-11	0.345	155	18	0.369	321	none	none	368	0.863	0.971	33	0.601	0.088	6	1	0.0641	374	none	1	22	1	0.0338	106	2.35	0.289	215	none	1	257	none
ENSG00000038427	VCAN	Versican core protein precursor (Large fibroblast proteoglycan) (Chondroitin sulfate proteoglycan core protein 2) (PG-M) (Glial hyaluronate-binding protein) (GHAP). [Source:Uniprot/SWISSPROT;Acc:P13611]	113	0.372	0.269	27	7.59e-24	0.0724	281	2.63e-78	0.677	11	1.51e-07	0.0266	168	1	1	194	2.21e-08	0.469	55	1e-19	0.131	69	0.044	0.254	170	0.74	0.449	261	0.786	0.696	285	none	1	401	none	1	267	3.8	0.645	279	5	0.752	320	none	1	334	none
ENSG00000205726	ITSN1	Intersectin-1 (SH3 domain-containing protein 1A) (SH3P17). [Source:Uniprot/SWISSPROT;Acc:Q15811]	114	0.373	0.271	390	none	none	305	3.75e-69	0.735	314	1	1	341	none	none	278	2.09e-05	0.667	106	0.000141	0.252	86	0.0501	0.316	295	0.792	0.778	322	0.836	0.859	331	none	1	278	5	0.707	292	4.2	0.705	238	4.08	0.649	83	4	0.303	131	11
ENSG00000113368	LMNB1	Lamin-B1. [Source:Uniprot/SWISSPROT;Acc:P20700]	115	0.374	0.274	207	2.36e-20	0.555	383	3.81e-37	0.923	384	1	1	143	0.198	0.643	198	3.35e-08	0.478	15	8.49e-81	0.0357	189	none	0.846	227	0.765	0.599	49	0.628	0.131	7	1	0.0641	126	2.5	0.334	74	1.7	0.179	288	5.67	0.785	328	none	1	22	1
ENSG00000196793	ZNF239	Zinc finger protein 239 (Zinc finger protein MOK-2) (HOK-2). [Source:Uniprot/SWISSPROT;Acc:Q16600]	116	0.374	0.276	322	6.85e-12	0.863	207	8.43e-121	0.499	232	1	1	296	none	none	89	2.01e-18	0.215	48	7e-23	0.114	282	none	none	328	0.813	0.865	246	0.775	0.656	273	none	1	15	1	0.0386	9	1	0.0338	164	3	0.455	247	none	1	20	1
ENSG00000179218	CALR	Calreticulin precursor (CRP55) (Calregulin) (HACBP) (ERp60) (grp60). [Source:Uniprot/SWISSPROT;Acc:P27797]	117	0.374	0.279	110	2.81e-22	0.295	177	1.34e-146	0.427	207	1	1	193	1	1	327	0.000486	0.79	180	46.9	0.429	61	0.0401	0.224	220	0.762	0.58	177	0.735	0.472	224	none	1	206	3.71	0.53	223	3.2	0.539	161	2.92	0.439	119	9	0.438	77	4
ENSG00000138376	BARD1	BRCA1-associated RING domain protein 1 (BARD-1). [Source:Uniprot/SWISSPROT;Acc:Q99728]	118	0.383	0.281	287	2.52e-16	0.769	157	3.39e-159	0.378	189	1	1	282	none	none	35	4.46e-45	0.0845	60	6.32e-16	0.143	203	none	0.846	185	0.746	0.488	94	0.668	0.251	103	18	0.44	181	3.33	0.47	257	3.57	0.621	236	4	0.635	90	4.67	0.333	126	9.5
ENSG00000180900	SCRIB	Protein LAP4 (Protein scribble homolog) (hScrib). [Source:Uniprot/SWISSPROT;Acc:Q14160]	119	0.384	0.283	260	3.76e-18	0.697	390	1.7e-31	0.937	391	1	1	396	none	none	164	1.19e-09	0.391	284	355	0.676	362	none	none	293	0.79	0.773	126	0.692	0.336	184	none	1	391	none	1	413	none	1	4	1	0.00545	37	2	0.172	103	6
ENSG00000158773	USF1	Upstream stimulatory factor 1 (Major late transcription factor 1). [Source:Uniprot/SWISSPROT;Acc:P22415]	120	0.386	0.286	385	none	none	162	2.34e-156	0.39	194	1	1	284	none	none	124	8.52e-13	0.3	402	none	1	88	0.0506	0.324	71	0.688	0.187	383	none	none	29	1	0.0641	147	3	0.414	151	2.5	0.365	376	none	1	390	none	1	394	none
ENSG00000143867	OSR1	Protein odd-skipped-related 1. [Source:Uniprot/SWISSPROT;Acc:Q8TAX0]	121	0.387	0.288	276	3.99e-17	0.74	130	3.42e-178	0.313	166	1	1	268	none	none	299	0.00012	0.722	61	1.22e-15	0.145	24	0.0315	0.0882	383	none	none	411	none	none	411	none	1	416	none	1	27	1	0.0338	354	none	1	370	none	1	376	none
ENSG00000171105	INSR	Insulin receptor precursor (EC 2.7.10.1) (IR) (CD220 antigen) [Contains: Insulin receptor subunit alpha; Insulin receptor subunit beta]. [Source:Uniprot/SWISSPROT;Acc:P06213]	122	0.393	0.29	160	2.43e-21	0.429	109	1.21e-197	0.263	51	0.223	0.119	145	0.229	0.656	42	1.02e-44	0.099	25	1.41e-55	0.0595	146	0.0949	0.537	311	0.801	0.821	330	0.845	0.88	338	none	1	125	2.4	0.319	139	2.28	0.336	89	2.08	0.243	208	none	1	253	none
ENSG00000084463	WBP11	WW domain-binding protein 11 (WBP-11) (SH3 domain-binding protein SNP70) (Npw38-binding protein) (NpwBP). [Source:Uniprot/SWISSPROT;Acc:Q9Y2W2]	123	0.393	0.293	50	4.53e-23	0.134	293	8.09e-73	0.706	304	1	1	334	none	none	303	0.000134	0.729	181	51.6	0.431	170	0.144	0.625	27	0.634	0.0712	14	0.578	0.0373	3	1	0.0641	190	3.5	0.491	264	3.75	0.638	113	2.43	0.308	117	9	0.438	62	3
ENSG00000156299	TIAM1	T-lymphoma invasion and metastasis-inducing protein 1 (TIAM-1 protein). [Source:Uniprot/SWISSPROT;Acc:Q13009]	124	0.403	0.295	306	2.04e-14	0.82	113	4.67e-193	0.272	151	1	1	136	0.104	0.611	319	0.00039	0.771	290	384	0.69	78	0.0474	0.287	39	0.652	0.103	314	0.833	0.837	323	none	1	67	1.67	0.167	68	1.67	0.164	256	4.36	0.698	58	2.5	0.221	33	2
ENSG00000148175	STOM	Erythrocyte band 7 integral membrane protein (Stomatin) (Protein 7.2b). [Source:Uniprot/SWISSPROT;Acc:P27105]	125	0.404	0.298	9	1.14e-24	0.0241	302	2.04e-70	0.728	312	1	1	339	none	none	383	0.0214	0.925	393	981	0.936	269	none	0.846	48	0.665	0.127	272	0.793	0.725	42	2	0.171	378	none	1	408	none	1	416	none	1	416	none	1	416	none
ENSG00000072501	SMC1A	Structural maintenance of chromosomes protein 1A (SMC1alpha protein) (Sb1.8). [Source:Uniprot/SWISSPROT;Acc:Q14683]	126	0.404	0.3	49	4.44e-23	0.131	247	1.57e-94	0.595	266	1	1	202	1	1	65	2.68e-42	0.157	107	0.000245	0.255	300	none	none	364	0.853	0.96	22	0.589	0.0587	5	1	0.0641	373	none	1	364	6	0.87	198	3.33	0.537	272	none	1	45	2
ENSG00000141562	NARF	nuclear prelamin A recognition factor isoform a [Source:RefSeq_peptide;Acc:NP_036468]	127	0.405	0.302	170	3.47e-21	0.456	334	5.37e-57	0.805	340	1	1	362	none	none	304	0.000134	0.729	255	254	0.607	351	none	none	229	0.765	0.604	142	0.712	0.379	197	none	1	8	1	0.0386	4	1	0.0338	29	1.44	0.079	172	none	1	228	none
ENSG00000103275	UBE2I	SUMO-conjugating enzyme UBC9 (EC 6.3.2.-) (SUMO-protein ligase) (Ubiquitin-conjugating enzyme E2 I) (Ubiquitin-protein ligase I) (Ubiquitin carrier protein I) (Ubiquitin carrier protein 9) (p18). [Source:Uniprot/SWISSPROT;Acc:P63279]	128	0.405	0.305	13	2.63e-24	0.0349	314	1.88e-64	0.757	323	1	1	350	none	none	326	0.000457	0.785	333	597	0.793	384	none	none	205	0.756	0.541	2	0.55	0.00533	85	7.5	0.363	331	7.2	0.851	344	5.19	0.831	272	4.86	0.741	109	7.2	0.408	199	none
ENSG00000121879	PIK3CA	Phosphatidylinositol-4,5-bisphosphate 3-kinase catalytic subunit alpha isoform (EC 2.7.1.153) (PI3-kinase p110 subunit alpha) (PtdIns-3- kinase p110) (PI3K). [Source:Uniprot/SWISSPROT;Acc:P42336]	129	0.405	0.307	17	4.06e-24	0.0456	229	5.95e-106	0.552	253	1	1	10	4.74e-09	0.0452	86	6.99e-39	0.208	345	669	0.821	389	none	none	57	0.676	0.15	74	0.65	0.197	146	none	1	130	2.5	0.334	222	3.17	0.534	299	6.33	0.815	334	none	1	343	none
ENSG00000080573	COL5A3	Collagen alpha-3(V) chain precursor. [Source:Uniprot/SWISSPROT;Acc:P25940]	130	0.407	0.31	183	8.41e-21	0.491	118	3.98e-188	0.284	155	1	1	101	0.0166	0.457	220	2.64e-07	0.531	42	4.47e-34	0.1	122	0.075	0.449	333	0.816	0.879	213	0.753	0.568	250	none	1	92	2	0.242	188	3	0.478	21	1.31	0.0572	166	none	1	222	none
ENSG00000125976	CPNE1|RBM12	Copine-1 (Copine I). [Source:Uniprot/SWISSPROT;Acc:Q99829]	131	0.409	0.312	37	1.45e-23	0.0992	341	2.67e-54	0.822	345	1	1	364	none	none	146	3.82e-11	0.35	404	none	1	412	none	none	189	0.749	0.499	13	0.576	0.0347	111	none	1	246	4.33	0.632	279	4	0.676	206	3.44	0.561	274	none	1	46	2
ENSG00000104320	NBN	Nibrin (Nijmegen breakage syndrome protein 1) (Cell cycle regulatory protein p95). [Source:Uniprot/SWISSPROT;Acc:O60934]	132	0.41	0.314	72	9.59e-23	0.193	69	7.98e-241	0.166	122	1	1	252	none	none	26	7.62e-46	0.0628	151	14.1	0.36	319	none	none	284	0.787	0.749	21	0.584	0.056	114	none	1	380	none	1	210	3	0.478	13	1.16	0.0354	158	none	1	215	none
ENSG00000115415	STAT1	Signal transducer and activator of transcription 1-alpha/beta (Transcription factor ISGF-3 components p91/p84). [Source:Uniprot/SWISSPROT;Acc:P42224]	133	0.417	0.317	205	2.23e-20	0.55	159	2.87e-158	0.383	191	1	1	167	0.715	0.751	3	5.32e-53	0.00725	187	59.8	0.445	329	none	none	351	0.831	0.926	37	0.611	0.0987	82	7	0.35	210	3.78	0.54	258	3.62	0.623	68	1.91	0.185	197	none	1	120	8
ENSG00000162836	ACP6	Lysophosphatidic acid phosphatase type 6 precursor (EC 3.1.3.2) (Acid phosphatase 6, lysophosphatidic) (Acid phosphatase-like protein 1) (PACPL1). [Source:Uniprot/SWISSPROT;Acc:Q9NPH0]	134	0.418	0.319	392	none	none	364	9.69e-46	0.877	367	1	1	215	1	1	253	3.44e-06	0.609	392	979	0.933	407	none	none	1	0.564	0.00264	253	0.781	0.675	22	1	0.0641	375	none	1	406	none	1	415	none	1	55	2	0.172	179	none
ENSG00000078061	ARAF	A-Raf proto-oncogene serine/threonine-protein kinase (EC 2.7.11.1) (A- raf-1) (Proto-oncogene Pks). [Source:Uniprot/SWISSPROT;Acc:P10398]	135	0.42	0.321	88	1.54e-22	0.236	319	2.17e-62	0.769	42	0.181	0.0799	18	5.48e-08	0.0814	300	0.000125	0.725	57	4.9e-19	0.136	202	none	0.846	374	0.88	0.987	104	0.674	0.277	171	none	1	302	6	0.781	269	3.83	0.65	213	3.66	0.58	111	7.5	0.416	100	5.5
ENSG00000112658	SRF	Serum response factor (SRF). [Source:Uniprot/SWISSPROT;Acc:P11831]	136	0.42	0.324	211	2.64e-20	0.566	12	0	0.0289	77	1	1	36	3.97e-05	0.181	104	1.09e-14	0.251	258	261	0.614	117	0.0706	0.43	46	0.665	0.121	68	0.648	0.181	143	none	1	177	3.1	0.455	270	3.85	0.652	87	2.05	0.237	206	none	1	252	none
ENSG00000141551	CSNK1D	Casein kinase I isoform delta (EC 2.7.11.1) (CKI-delta) (CKId). [Source:Uniprot/SWISSPROT;Acc:P48730]	137	0.43	0.326	68	9.02e-23	0.182	395	9.64e-28	0.952	61	0.388	0.145	72	0.00216	0.326	77	5.48e-40	0.186	108	0.000316	0.257	301	none	none	213	0.758	0.562	47	0.627	0.125	131	none	1	338	8	0.877	265	3.75	0.638	80	2	0.215	40	2	0.172	170	none
ENSG00000112242	E2F3	Transcription factor E2F3 (E2F-3). [Source:Uniprot/SWISSPROT;Acc:O00716]	138	0.432	0.329	206	2.34e-20	0.552	167	2.11e-154	0.402	199	1	1	57	0.000149	0.253	102	1.3e-15	0.246	319	530	0.76	107	0.0582	0.393	390	none	none	414	none	none	414	none	1	330	7	0.841	208	3	0.478	18	1.3	0.049	163	none	1	219	none
ENSG00000117122	MFAP2	Microfibrillar-associated protein 2 precursor (MFAP-2) (Microfibril- associated glycoprotein) (MAGP) (MAGP-1). [Source:Uniprot/SWISSPROT;Acc:P55001]	139	0.434	0.331	383	none	none	413	1.1e-10	0.993	407	1	1	410	none	none	398	0.193	0.959	247	226	0.588	154	0.13	0.566	74	0.689	0.195	116	0.687	0.309	177	none	1	43	1.33	0.113	35	1.25	0.087	5	1.02	0.0136	152	none	1	17	1
ENSG00000158458	NRG2	Pro-neuregulin-2, membrane-bound isoform precursor (Pro-NRG2) [Contains: Neuregulin-2 (NRG-2) (Neural- and thymus-derived activator for ERBB kinases) (NTAK) (Divergent of neuregulin-1) (DON-1)]. [Source:Uniprot/SWISSPROT;Acc:O14511]	140	0.435	0.333	305	4.69e-15	0.818	181	8.04e-143	0.436	19	0.0016	0.0436	81	0.00612	0.362	320	0.00039	0.773	110	0.003	0.26	49	0.0376	0.18	304	0.796	0.802	307	0.829	0.819	317	none	1	97	2	0.242	20	1	0.0338	209	3.5	0.569	276	none	1	297	none
ENSG00000064393	HIPK2	Homeodomain-interacting protein kinase 2 (EC 2.7.11.1) (hHIPk2). [Source:Uniprot/SWISSPROT;Acc:Q9H2X6]	141	0.44	0.336	247	4.17e-19	0.662	78	2.1e-231	0.188	58	0.388	0.145	231	none	none	133	1.45e-11	0.321	103	7.94e-05	0.245	72	0.0457	0.265	21	0.627	0.0554	306	0.826	0.816	58	3	0.239	144	2.83	0.37	168	2.73	0.406	294	6	0.801	332	none	1	124	9
ENSG00000131981	LGALS3	Galectin-3 (Galactose-specific lectin 3) (Mac-2 antigen) (IgE-binding protein) (35 kDa lectin) (Carbohydrate-binding protein 35) (CBP 35) (Laminin-binding protein) (Lectin L-29) (L-31) (Galactoside-binding protein) (GALBP). [Source:Uniprot/SWISSPROT;Acc:P17931]	142	0.44	0.338	175	4.72e-21	0.469	129	1.38e-178	0.311	165	1	1	267	none	none	144	3.82e-11	0.35	403	none	1	411	none	none	230	0.765	0.607	264	0.787	0.704	288	none	1	122	2.33	0.311	88	1.86	0.208	2	1	0.00545	1	1	0.0487	153	none
ENSG00000018236	CNTN1	Contactin-1 precursor (Neural cell surface protein F3) (Glycoprotein gp135). [Source:Uniprot/SWISSPROT;Acc:Q12860]	143	0.445	0.34	326	3.64e-11	0.874	379	3.97e-40	0.913	380	1	1	217	1	1	233	1.5e-06	0.563	81	2.45e-09	0.193	293	none	none	24	0.632	0.0633	232	0.766	0.619	264	none	1	167	3	0.414	234	3.33	0.57	336	12.3	0.916	353	none	1	361	none
ENSG00000135763	KIAA0133	Uncharacterized protein KIAA0133. [Source:Uniprot/SWISSPROT;Acc:Q14146]	144	0.445	0.343	92	1.65e-22	0.247	400	1.95e-22	0.964	419	none	none	419	none	none	241	1.77e-06	0.572	156	19.7	0.371	322	none	none	408	none	none	148	0.717	0.395	200	none	1	394	none	1	25	1	0.0338	353	none	1	369	none	1	375	none
ENSG00000126351	THRA	Thyroid hormone receptor alpha (C-erbA-alpha) (c-erbA-1) (EAR-7) (EAR7). [Source:Uniprot/SWISSPROT;Acc:P10827]	145	0.449	0.345	228	8.82e-20	0.611	44	3.86e-273	0.106	104	1	1	179	1	1	130	3.9e-12	0.312	217	145	0.517	18	0.0307	0.0662	13	0.61	0.0343	156	0.72	0.416	206	none	1	196	3.6	0.504	271	3.88	0.655	289	5.67	0.785	329	none	1	340	none
ENSG00000105647	PIK3R2	Phosphatidylinositol 3-kinase regulatory subunit beta (PI3-kinase p85- subunit beta) (PtdIns-3-kinase p85-beta). [Source:Uniprot/SWISSPROT;Acc:O00459]	146	0.452	0.348	146	1.33e-21	0.391	221	5.45e-112	0.533	245	1	1	13	2.07e-08	0.0543	171	4.41e-09	0.415	161	22.6	0.383	87	0.0501	0.32	254	0.775	0.67	295	0.816	0.787	310	none	1	76	1.86	0.195	81	1.81	0.196	334	12	0.91	22	1	0.0487	30	2
ENSG00000089289	IGBP1	Immunoglobulin-binding protein 1 (CD79a-binding protein 1) (B cell signal transduction molecule alpha 4) (Alpha 4 protein) (Renal carcinoma antigen NY-REN-16). [Source:Uniprot/SWISSPROT;Acc:P78318]	147	0.455	0.35	222	4.95e-20	0.595	313	1.85e-64	0.754	322	1	1	349	none	none	367	0.00534	0.891	376	840	0.895	266	none	0.846	10	0.607	0.0264	26	0.596	0.0693	118	none	1	129	2.5	0.334	71	1.67	0.164	245	4.2	0.67	14	1	0.0487	159	none
ENSG00000170365	SMAD1	Mothers against decapentaplegic homolog 1 (SMAD 1) (Mothers against DPP homolog 1) (Mad-related protein 1) (Transforming growth factor- beta-signaling protein 1) (BSP-1) (hSMAD1) (JV4-1). [Source:Uniprot/SWISSPROT;Acc:Q15797]	148	0.456	0.352	283	1.12e-16	0.759	15	3.71e-317	0.0361	79	1	1	122	0.0922	0.57	141	2.37e-11	0.341	224	166	0.533	233	none	0.846	183	0.745	0.483	296	0.817	0.789	101	15	0.427	214	3.89	0.55	145	2.49	0.35	60	1.77	0.163	192	none	1	140	15.7
ENSG00000150093	ITGB1	Integrin beta-1 precursor (Fibronectin receptor subunit beta) (Integrin VLA-4 subunit beta) (CD29 antigen). [Source:Uniprot/SWISSPROT;Acc:P05556]	149	0.456	0.355	31	9.28e-24	0.0831	40	2.68e-277	0.0964	21	0.0435	0.0508	96	0.0107	0.434	270	1.99e-05	0.652	72	2e-12	0.171	288	none	none	406	none	none	122	0.689	0.325	182	none	1	247	4.33	0.632	227	3.24	0.548	292	5.75	0.793	331	none	1	342	none
ENSG00000103126	AXIN1	Axin-1 (Axis inhibition protein 1) (hAxin). [Source:Uniprot/SWISSPROT;Acc:O15169]	150	0.463	0.357	59	6.66e-23	0.158	140	2.29e-168	0.337	174	1	1	69	0.00119	0.312	70	5.65e-42	0.169	316	507	0.752	375	none	none	257	0.778	0.678	76	0.651	0.203	148	none	1	137	2.6	0.35	216	3.1	0.522	123	2.52	0.335	76	3.5	0.285	186	none
ENSG00000197299	BLM	Bloom syndrome protein (EC 3.6.1.-) (RecQ protein-like 3) (DNA helicase, RecQ-like type 2). [Source:Uniprot/SWISSPROT;Acc:P54132]	151	0.465	0.36	208	2.43e-20	0.558	284	3.69e-75	0.684	296	1	1	330	none	none	13	7.69e-49	0.029	254	250	0.605	350	none	none	271	0.781	0.715	135	0.706	0.36	191	none	1	392	none	1	366	6.5	0.882	144	2.75	0.39	236	none	1	42	2
ENSG00000055208	MAP3K7IP2	Mitogen-activated protein kinase kinase kinase 7-interacting protein 2 (TAK1-binding protein 2). [Source:Uniprot/SWISSPROT;Acc:Q9NYJ8]	152	0.466	0.362	4	1.4e-25	0.0107	292	4.73e-73	0.704	303	1	1	44	3.97e-05	0.181	375	0.0125	0.906	357	718	0.85	394	none	none	279	0.784	0.736	78	0.652	0.208	150	none	1	156	3	0.414	152	2.5	0.365	30	1.44	0.079	131	14	0.487	152	41
ENSG00000141756	FKBP10	FK506-binding protein 10 precursor (EC 5.2.1.8) (Peptidyl-prolyl cis- trans isomerase) (PPIase) (Rotamase) (65 kDa FK506-binding protein) (FKBP65) (Immunophilin FKBP65). [Source:Uniprot/SWISSPROT;Acc:Q96AY3]	153	0.471	0.364	163	2.66e-21	0.437	324	1.31e-60	0.781	331	1	1	355	none	none	296	9.76e-05	0.715	412	none	1	42	0.0368	0.154	145	0.727	0.383	223	0.756	0.595	19	1	0.0641	2	1	0.0386	92	2	0.261	75	2	0.215	202	none	1	249	none
ENSG00000011243	AKAP8L	A-kinase anchor protein 8-like (AKAP8-like protein) (Neighbor of A- kinase-anchoring protein 95) (Neighbor of AKAP95) (Homologous to AKAP95 protein) (HA95) (Helicase A-binding protein 95) (HAP95). [Source:Uniprot/SWISSPROT;Acc:Q9ULX6]	154	0.473	0.367	168	3.05e-21	0.45	344	4.57e-52	0.829	348	1	1	366	none	none	315	0.000363	0.761	293	394	0.698	366	none	none	214	0.76	0.565	133	0.702	0.355	189	none	1	65	1.67	0.167	102	2	0.261	208	3.45	0.567	45	2	0.172	11	1
ENSG00000182809	CRIP2	Cysteine-rich protein 2 (CRP2) (Protein ESP1). [Source:Uniprot/SWISSPROT;Acc:P52943]	155	0.482	0.369	156	1.95e-21	0.418	133	9.67e-175	0.32	168	1	1	270	none	none	309	0.000287	0.746	210	111	0.5	230	none	0.846	286	0.788	0.755	193	0.744	0.515	234	none	1	54	1.5	0.141	51	1.5	0.126	359	none	1	24	1	0.0487	8	1
ENSG00000038382	TRIO	Triple functional domain protein (EC 2.7.11.1) (PTPRF-interacting protein). [Source:Uniprot/SWISSPROT;Acc:O75962]	156	0.496	0.371	62	7.29e-23	0.166	286	1.28e-74	0.689	41	0.181	0.0799	228	none	none	242	1.8e-06	0.585	86	6.32e-09	0.205	296	none	none	143	0.726	0.377	234	0.767	0.624	265	none	1	45	1.33	0.113	50	1.5	0.126	165	3	0.455	248	none	1	279	none
ENSG00000101265	RASSF2	Ras association domain-containing protein 2. [Source:Uniprot/SWISSPROT;Acc:P50749]	157	0.496	0.374	399	none	none	267	9.72e-85	0.643	282	1	1	323	none	none	353	0.00202	0.855	315	504	0.75	256	none	0.846	155	0.732	0.409	160	0.722	0.427	210	none	1	10	1	0.0386	6	1	0.0338	216	3.71	0.589	11	1	0.0487	157	none
ENSG00000177885	GRB2	Growth factor receptor-bound protein 2 (Adapter protein GRB2) (SH2/SH3 adapter GRB2) (Protein Ash). [Source:Uniprot/SWISSPROT;Acc:P62993]	158	0.499	0.376	85	1.39e-22	0.228	342	6.93e-53	0.824	346	1	1	2	4.66e-15	0.00905	273	2.09e-05	0.667	173	38.6	0.412	48	0.0375	0.176	313	0.802	0.826	54	0.631	0.144	106	21	0.453	311	6.12	0.799	273	3.94	0.659	145	2.76	0.395	136	18.9	0.509	113	6.5
ENSG00000139626	ITGB7	Integrin beta-7 precursor. [Source:Uniprot/SWISSPROT;Acc:P26010]	159	0.502	0.379	346	1.06e-08	0.928	244	1.76e-96	0.588	22	0.0435	0.0508	91	0.0095	0.416	269	1.99e-05	0.652	100	1.18e-05	0.236	213	none	0.846	167	0.738	0.441	61	0.64	0.163	138	none	1	222	4	0.581	204	3	0.478	158	2.87	0.431	244	none	1	98	5
ENSG00000123159	GIPC1	PDZ domain-containing protein GIPC1 (RGS19-interacting protein 1) (GAIP C-terminus-interacting protein) (RGS-GAIP-interacting protein) (Tax interaction protein 2) (TIP-2). [Source:Uniprot/SWISSPROT;Acc:O14908]	160	0.503	0.381	255	8.5e-19	0.684	261	1.09e-86	0.629	276	1	1	320	none	none	408	1	1	287	373	0.683	364	none	none	341	0.82	0.9	221	0.755	0.589	256	none	1	397	none	1	345	5.2	0.833	401	none	1	405	none	1	408	none
ENSG00000140464	PML	Probable transcription factor PML (Tripartite motif-containing protein 19) (RING finger protein 71). [Source:Uniprot/SWISSPROT;Acc:P29590]	161	0.504	0.383	250	5.26e-19	0.67	26	1.27e-294	0.0627	88	1	1	108	0.022	0.489	105	3.19e-14	0.254	138	4.1	0.329	315	none	none	221	0.762	0.583	166	0.726	0.443	55	3	0.239	128	2.5	0.334	138	2.26	0.333	166	3	0.455	249	none	1	280	none
ENSG00000065559	MAP2K4	Dual specificity mitogen-activated protein kinase kinase 4 (EC 2.7.12.2) (MAP kinase kinase 4) (JNK-activating kinase 1) (c-Jun N-terminal kinase kinase 1) (JNKK) (SAPK/ERK kinase 1) (SEK1). [Source:Uniprot/SWISSPROT;Acc:P45985]	162	0.505	0.386	56	5.59e-23	0.15	394	2.41e-29	0.949	43	0.181	0.0799	30	2.29e-06	0.136	329	0.000878	0.795	68	4.24e-13	0.162	74	0.0458	0.272	151	0.731	0.398	389	none	none	390	none	1	283	5	0.707	347	5.25	0.836	305	6.8	0.831	72	3	0.258	14	1
ENSG00000141968	VAV1	Proto-oncogene vav. [Source:Uniprot/SWISSPROT;Acc:P15498]	163	0.509	0.388	321	1.8e-12	0.861	243	1.63e-96	0.586	263	1	1	76	0.00444	0.344	284	5.18e-05	0.686	146	10.8	0.348	316	none	none	117	0.714	0.309	35	0.605	0.0933	124	none	1	194	3.54	0.499	155	2.5	0.365	154	2.85	0.42	66	3	0.258	90	5
ENSG00000102119	EMD	Emerin. [Source:Uniprot/SWISSPROT;Acc:P50402]	164	0.514	0.39	375	none	none	136	4.63e-172	0.328	171	1	1	272	none	none	68	4.17e-42	0.164	297	401	0.707	76	0.0462	0.279	300	0.795	0.792	120	0.688	0.32	180	none	1	138	2.67	0.355	196	3	0.478	47	1.65	0.128	78	4	0.303	187	none
ENSG00000143337	TOR1AIP1	Torsin-1A-interacting protein 1. [Source:Uniprot/SWISSPROT;Acc:Q5JTV8]	165	0.515	0.393	104	2.36e-22	0.279	362	6.05e-46	0.872	365	1	1	380	none	none	178	6.31e-09	0.43	192	69.2	0.457	330	none	none	150	0.729	0.396	75	0.651	0.2	147	none	1	384	none	1	23	1	0.0338	352	none	1	368	none	1	374	none
ENSG00000107187	LHX3	LIM/homeobox protein Lhx3. [Source:Uniprot/SWISSPROT;Acc:Q9UBR4]	166	0.528	0.395	366	7.08e-05	0.981	51	2.34e-265	0.123	109	1	1	246	none	none	14	1.13e-48	0.0338	119	0.113	0.283	309	none	none	130	0.719	0.343	280	0.803	0.747	300	none	1	230	4	0.581	332	5	0.804	189	3.25	0.515	264	none	1	291	none
ENSG00000080815	PSEN1	Presenilin-1 (EC 3.4.23.-) (PS-1) (Protein S182) [Contains: Presenilin-1 NTF subunit; Presenilin-1 CTF subunit; Presenilin-1 CTF12 (PS1-CTF12)]. [Source:Uniprot/SWISSPROT;Acc:P49768]	167	0.528	0.398	90	1.59e-22	0.241	11	0	0.0265	76	1	1	150	0.25	0.692	60	2.05e-43	0.145	386	910	0.919	404	none	none	263	0.78	0.694	164	0.724	0.437	214	none	1	259	4.67	0.666	183	2.88	0.442	95	2.25	0.259	211	none	1	96	5
ENSG00000109320	NFKB1	Nuclear factor NF-kappa-B p105 subunit (DNA-binding factor KBF1) (EBP- 1) [Contains: Nuclear factor NF-kappa-B p50 subunit]. [Source:Uniprot/SWISSPROT;Acc:P19838]	168	0.531	0.4	116	3.26e-22	0.311	102	5.68e-204	0.246	143	1	1	25	4.06e-07	0.109	88	6.47e-19	0.213	99	1.18e-05	0.236	298	none	none	317	0.805	0.836	58	0.634	0.155	135	none	1	288	5.44	0.74	290	4.13	0.7	139	2.71	0.379	118	9	0.438	142	16.3
ENSG00000139618	BRCA2	Breast cancer type 2 susceptibility protein (Fanconi anemia group D1 protein). [Source:Uniprot/SWISSPROT;Acc:P51587]	169	0.532	0.402	388	none	none	204	1.39e-125	0.492	229	1	1	162	0.492	0.733	24	3.57e-46	0.0556	242	205	0.576	344	none	none	176	0.743	0.464	176	0.735	0.469	48	2.33	0.205	140	2.75	0.362	197	3	0.478	194	3.28	0.529	269	none	1	44	2
ENSG00000119699	TGFB3	Transforming growth factor beta-3 precursor (TGF-beta-3). [Source:Uniprot/SWISSPROT;Acc:P10600]	170	0.534	0.405	263	5.36e-18	0.705	85	1.74e-221	0.205	131	1	1	23	2.45e-07	0.0995	228	8.8e-07	0.551	340	640	0.81	83	0.0494	0.305	274	0.782	0.723	256	0.784	0.683	23	1	0.0641	63	1.6	0.162	101	2	0.261	151	2.83	0.414	241	none	1	275	none
ENSG00000116030	SUMO1|SUMO1P3	Small ubiquitin-related modifier 1 precursor (SUMO-1) (Sentrin) (Ubiquitin-like protein SMT3C) (SMT3 homolog 3) (Ubiquitin-homology domain protein PIC1) (Ubiquitin-like protein UBL1) (GAP-modifying protein 1) (GMP1). [Source:Uniprot/SWISSPROT;Acc:P63165]	171	0.534	0.407	203	2.02e-20	0.544	210	1.21e-118	0.506	235	1	1	298	none	none	281	2.94e-05	0.679	219	155	0.521	337	none	none	31	0.639	0.0818	7	0.564	0.0187	77	5.67	0.329	312	6.2	0.802	301	4.46	0.727	318	7.92	0.866	144	37	0.539	133	11
ENSG00000113140	SPARC	SPARC precursor (Secreted protein acidic and rich in cysteine) (Osteonectin) (ON) (Basement-membrane protein 40) (BM-40). [Source:Uniprot/SWISSPROT;Acc:P09486]	172	0.546	0.41	18	4.38e-24	0.0483	176	1.01e-146	0.424	206	1	1	287	none	none	385	0.0311	0.93	133	1.97	0.317	313	none	none	83	0.693	0.219	137	0.706	0.365	193	none	1	248	4.33	0.632	165	2.67	0.396	28	1.43	0.0763	171	none	1	227	none
ENSG00000023734	STRAP	Serine-threonine kinase receptor-associated protein (UNR-interacting protein) (WD-40 repeat protein PT-WD) (MAP activator with WD repeats). [Source:Uniprot/SWISSPROT;Acc:Q9Y3F4]	173	0.547	0.412	71	9.54e-23	0.19	195	1.34e-131	0.47	222	1	1	292	none	none	282	3.83e-05	0.681	394	982	0.938	408	none	none	291	0.789	0.768	17	0.58	0.0453	4	1	0.0641	31	1.2	0.0823	84	1.86	0.208	365	none	1	380	none	1	386	none
ENSG00000162434	JAK1	Tyrosine-protein kinase JAK1 (EC 2.7.10.2) (Janus kinase 1) (JAK-1). [Source:Uniprot/SWISSPROT;Acc:P23458]	174	0.548	0.414	65	7.35e-23	0.174	338	1.01e-55	0.814	55	0.223	0.119	166	0.715	0.751	280	2.16e-05	0.676	38	2e-39	0.0905	198	none	0.846	56	0.675	0.148	103	0.673	0.275	170	none	1	205	3.7	0.527	304	4.5	0.737	172	3.05	0.469	254	none	1	122	9
ENSG00000124788	ATXN1	Ataxin-1 (Spinocerebellar ataxia type 1 protein). [Source:Uniprot/SWISSPROT;Acc:P54253]	175	0.55	0.417	96	1.73e-22	0.257	283	2.52e-75	0.682	295	1	1	329	none	none	193	2.16e-08	0.464	214	126	0.51	3	0.0278	0.011	152	0.731	0.401	186	0.742	0.496	230	none	1	306	6	0.781	400	13	0.966	122	2.5	0.327	148	63.5	0.554	148	21.2
ENSG00000035928	RFC1	Replication factor C subunit 1 (Replication factor C large subunit) (RF-C 140 kDa subunit) (Activator 1 140 kDa subunit) (Activator 1 large subunit) (A1 140 kDa subunit) (DNA-binding protein PO-GA). [Source:Uniprot/SWISSPROT;Acc:P35251]	176	0.551	0.419	22	5.76e-24	0.059	201	9.9e-127	0.484	227	1	1	294	none	none	92	1.73e-17	0.222	211	116	0.502	335	none	none	350	0.831	0.923	43	0.624	0.115	128	none	1	141	2.75	0.362	114	2	0.261	150	2.8	0.409	240	none	1	43	2
ENSG00000152977	ZIC1	Zinc finger protein ZIC 1 (Zinc finger protein of the cerebellum 1). [Source:Uniprot/SWISSPROT;Acc:Q15915]	177	0.551	0.421	354	8.04e-07	0.949	49	5.31e-268	0.118	108	1	1	245	none	none	183	9.48e-09	0.442	12	2e-126	0.0286	46	0.0372	0.169	87	0.695	0.23	352	0.865	0.939	357	none	1	171	3	0.414	201	3	0.478	246	4.2	0.67	298	none	1	318	none
ENSG00000121653	MAPK8IP1	C-jun-amino-terminal kinase-interacting protein 1 (JNK-interacting protein 1) (JIP-1) (JNK MAP kinase scaffold protein 1) (Islet-brain 1) (IB-1) (Mitogen-activated protein kinase 8-interacting protein 1). [Source:Uniprot/SWISSPROT;Acc:Q9UQF2]	178	0.555	0.424	224	6.33e-20	0.601	297	1e-71	0.716	308	1	1	45	3.97e-05	0.181	61	3.21e-43	0.147	153	17.1	0.364	100	0.0547	0.368	8	0.605	0.0211	140	0.709	0.373	195	none	1	158	3	0.414	198	3	0.478	264	4.6	0.717	309	none	1	116	7
ENSG00000143140	GJA5	Gap junction alpha-5 protein (Connexin-40) (Cx40). [Source:Uniprot/SWISSPROT;Acc:P36382]	179	0.564	0.426	257	1.05e-18	0.689	67	2.54e-245	0.161	120	1	1	141	0.198	0.643	403	1	1	24	2.45e-60	0.0571	92	0.0524	0.338	250	0.772	0.66	251	0.78	0.669	278	none	1	94	2	0.242	190	3	0.478	17	1.29	0.0463	162	none	1	218	none
ENSG00000117899	MESDC2	Mesoderm development candidate 2 (Renal carcinoma antigen NY-REN-61). [Source:Uniprot/SWISSPROT;Acc:Q14696]	180	0.567	0.429	34	1.21e-23	0.0912	190	8.62e-135	0.458	416	none	none	416	none	none	419	none	none	419	none	1	272	none	0.846	168	0.74	0.443	392	none	none	393	none	1	23	1	0.0386	14	1	0.0338	347	none	1	364	none	1	370	none
ENSG00000164331	ANKRA2	Ankyrin repeat family A protein 2 (RFXANK-like 2). [Source:Uniprot/SWISSPROT;Acc:Q9H9E1]	181	0.569	0.431	147	1.42e-21	0.394	363	6.77e-46	0.875	366	1	1	381	none	none	344	0.00137	0.831	79	1.1e-09	0.188	291	none	none	146	0.728	0.385	151	0.719	0.403	15	1	0.0641	1	1	0.0386	1	1	0.0338	230	4	0.635	287	none	1	308	none
ENSG00000069702	TGFBR3	TGF-beta receptor type III precursor (TGFR-3) (Transforming growth factor beta receptor III) (Betaglycan). [Source:Uniprot/SWISSPROT;Acc:Q03167]	182	0.576	0.433	136	9.63e-22	0.365	248	1.79e-94	0.598	267	1	1	315	none	none	256	3.44e-06	0.609	372	807	0.886	399	none	none	42	0.658	0.111	301	0.822	0.803	314	none	1	46	1.33	0.113	31	1.1	0.0725	50	1.69	0.136	185	none	1	237	none
ENSG00000136999	NOV	Protein NOV homolog precursor (NovH) (Nephroblastoma overexpressed gene protein homolog). [Source:Uniprot/SWISSPROT;Acc:P48745]	183	0.58	0.436	61	7.16e-23	0.164	228	3.57e-107	0.549	252	1	1	309	none	none	396	0.119	0.952	128	1.06	0.305	141	0.0894	0.518	354	0.833	0.934	374	0.904	0.997	377	none	1	61	1.5	0.141	61	1.57	0.145	319	8	0.872	345	none	1	354	none
ENSG00000175054	ATR	Serine/threonine-protein kinase ATR (EC 2.7.11.1) (Ataxia telangiectasia and Rad3-related protein) (FRAP-related protein 1). [Source:Uniprot/SWISSPROT;Acc:Q13535]	184	0.582	0.438	89	1.54e-22	0.239	174	6.81e-150	0.419	204	1	1	192	1	1	160	1e-09	0.386	308	468	0.733	373	none	none	240	0.769	0.633	32	0.599	0.0853	68	4.5	0.291	81	2	0.242	293	4.25	0.708	193	3.27	0.526	268	none	1	21	1
ENSG00000026508	CD44	CD44 antigen precursor (Phagocytic glycoprotein I) (PGP-1) (HUTCH-I) (Extracellular matrix receptor-III) (ECMR-III) (GP90 lymphocyte homing/adhesion receptor) (Hermes antigen) (Hyaluronate receptor) (Heparan sulfate proteoglycan) (Epican) (CDw44). [Source:Uniprot/SWISSPROT;Acc:P16070]	185	0.585	0.44	159	2.4e-21	0.426	127	1.94e-180	0.306	163	1	1	185	1	1	207	6.34e-08	0.5	328	567	0.781	257	none	0.846	55	0.673	0.145	72	0.65	0.192	145	none	1	136	2.6	0.35	163	2.62	0.394	297	6.17	0.809	20	1	0.0487	164	none
ENSG00000169946	ZFPM2	Zinc finger protein ZFPM2 (Zinc finger protein multitype 2) (Friend of GATA protein 2) (FOG-2) (hFOG-2). [Source:Uniprot/SWISSPROT;Acc:Q8WW38]	186	0.586	0.443	320	1.37e-12	0.858	145	1.03e-164	0.349	179	1	1	276	none	none	6	2.44e-52	0.0145	109	0.003	0.26	302	none	none	70	0.688	0.185	283	0.805	0.755	302	none	1	232	4	0.581	205	3	0.478	383	none	1	395	none	1	398	none
ENSG00000171720	HDAC3	Histone deacetylase 3 (HD3) (RPD3-2) (SMAP45). [Source:Uniprot/SWISSPROT;Acc:O15379]	187	0.594	0.445	47	4.1e-23	0.126	170	1.75e-152	0.41	202	1	1	286	none	none	121	4.88e-13	0.292	273	305	0.65	53	0.0381	0.195	236	0.768	0.623	18	0.581	0.048	112	none	1	264	4.8	0.679	241	3.41	0.582	116	2.47	0.316	220	none	1	261	none
ENSG00000080561	MID2	Midline-2 (Midline defect 2) (Tripartite motif-containing protein 1) (Midin-2) (RING finger protein 60). [Source:Uniprot/SWISSPROT;Acc:Q9UJV3]	188	0.595	0.448	284	1.71e-16	0.761	368	4.83e-43	0.887	371	1	1	384	none	none	285	5.18e-05	0.686	8	1e-163	0.00952	121	0.0736	0.445	104	0.708	0.274	173	0.732	0.461	222	none	1	11	1	0.0386	94	2	0.261	366	none	1	381	none	1	387	none
ENSG00000196591	HDAC2	Histone deacetylase 2 (HD2). [Source:Uniprot/SWISSPROT;Acc:Q92769]	189	0.601	0.45	396	none	none	194	8.8e-133	0.467	221	1	1	86	0.00779	0.385	109	3.9e-14	0.263	327	564	0.779	71	0.0446	0.261	128	0.718	0.338	42	0.621	0.112	94	10	0.402	255	4.63	0.656	255	3.53	0.614	388	none	1	110	7.33	0.412	115	7
ENSG00000140564	FURIN	Furin precursor (EC 3.4.21.75) (Paired basic amino acid residue cleaving enzyme) (PACE) (Dibasic-processing enzyme). [Source:Uniprot/SWISSPROT;Acc:P09958]	190	0.605	0.452	109	2.8e-22	0.292	234	2.3e-101	0.564	257	1	1	310	none	none	364	0.00388	0.879	117	0.104	0.279	128	0.0787	0.471	108	0.709	0.285	243	0.772	0.648	40	2	0.171	300	6	0.781	387	9	0.937	180	3.13	0.49	259	none	1	286	none
ENSG00000105851	PIK3CG	Phosphatidylinositol-4,5-bisphosphate 3-kinase catalytic subunit gamma isoform (EC 2.7.1.153) (PI3-kinase p110 subunit gamma) (PtdIns-3- kinase subunit p110) (PI3K) (PI3Kgamma) (p120-PI3K). [Source:Uniprot/SWISSPROT;Acc:P48736]	191	0.606	0.455	292	4.82e-16	0.783	230	8.76e-106	0.554	254	1	1	11	4.74e-09	0.0452	388	0.0574	0.937	216	134	0.514	231	none	0.846	228	0.765	0.602	113	0.685	0.301	11	1	0.0641	117	2.25	0.301	150	2.5	0.365	290	5.75	0.793	17	1	0.0487	162	none
ENSG00000102882	MAPK3	Mitogen-activated protein kinase 3 (EC 2.7.11.24) (Extracellular signal-regulated kinase 1) (ERK-1) (Insulin-stimulated MAP2 kinase) (MAP kinase 1) (MAPK 1) (p44-ERK1) (ERT2) (p44-MAPK) (Microtubule- associated protein 2 kinase). [Source:Uniprot/SWISSPROT;Acc:P27361]	192	0.606	0.457	55	5.49e-23	0.147	79	1.59e-230	0.19	27	0.181	0.0799	3	1.49e-13	0.0136	322	0.000403	0.78	78	6.32e-10	0.186	206	none	0.846	397	none	none	265	0.788	0.707	289	none	1	333	7.33	0.856	311	4.54	0.751	341	17	0.929	358	none	1	365	none
ENSG00000138442	WDR12	WD repeat protein 12 (YTM1 homolog). [Source:Uniprot/SWISSPROT;Acc:Q9GZL7]	193	0.609	0.46	176	4.74e-21	0.472	381	1.89e-38	0.918	382	1	1	391	none	none	169	1.8e-09	0.408	405	none	1	413	none	none	418	none	none	105	0.677	0.28	54	3	0.239	4	1	0.0386	2	1	0.0338	217	3.75	0.591	281	none	1	302	none
ENSG00000070831	CDC42	Cell division control protein 42 homolog precursor (G25K GTP-binding protein). [Source:Uniprot/SWISSPROT;Acc:P60953]	194	0.614	0.462	86	1.43e-22	0.231	84	1.94e-222	0.202	130	1	1	255	none	none	360	0.0029	0.865	69	6.93e-13	0.164	287	none	none	20	0.627	0.0528	30	0.598	0.08	122	none	1	356	10.4	0.915	291	4.16	0.703	104	2.33	0.283	100	5.6	0.375	106	6
ENSG00000116809	ZBTB17	Zinc finger and BTB domain-containing protein 17 (Zinc finger protein 151) (Myc-interacting zinc finger protein) (Miz-1 protein). [Source:Uniprot/SWISSPROT;Acc:Q13105]	195	0.615	0.464	417	none	none	38	6.66e-280	0.0916	100	1	1	242	none	none	103	1.03e-14	0.249	53	2.65e-20	0.126	187	0.242	0.688	244	0.77	0.644	111	0.685	0.296	176	none	1	223	4	0.581	164	2.67	0.396	77	2	0.215	27	1.5	0.116	167	none
ENSG00000149295	DRD2	D(2) dopamine receptor (Dopamine D2 receptor). [Source:Uniprot/SWISSPROT;Acc:P14416]	196	0.615	0.467	350	2.55e-08	0.938	175	4.42e-147	0.422	205	1	1	89	0.00838	0.403	47	3.22e-44	0.114	160	22.2	0.381	54	0.0384	0.199	285	0.787	0.752	286	0.807	0.763	43	2	0.171	364	13	0.933	389	9	0.937	411	none	1	414	none	1	50	2
ENSG00000179862	CITED4	Cbp/p300-interacting transactivator 4 (MSG1-related protein 2) (MRG- 2). [Source:Uniprot/SWISSPROT;Acc:Q96RK1]	197	0.62	0.469	318	7.85e-13	0.853	172	1.33e-151	0.414	66	0.998	0.16	235	none	none	180	7.76e-09	0.435	84	4.24e-09	0.2	208	none	0.846	365	0.858	0.963	407	none	none	407	none	1	25	1	0.0386	15	1	0.0338	348	none	1	365	none	1	371	none
ENSG00000011465	DCN	Decorin precursor (Bone proteoglycan II) (PG-S2) (PG40). [Source:Uniprot/SWISSPROT;Acc:P07585]	198	0.622	0.471	174	4.43e-21	0.466	143	3.36e-165	0.345	177	1	1	128	0.0922	0.57	221	2.64e-07	0.531	244	219	0.581	152	0.124	0.559	393	none	none	159	0.722	0.424	209	none	1	142	2.75	0.362	244	3.5	0.599	11	1.13	0.03	157	none	1	214	none
ENSG00000161021	MAML1|LTC4S	Mastermind-like protein 1 (Mam-1). [Source:Uniprot/SWISSPROT;Acc:Q92585]	199	0.626	0.474	76	1.1e-22	0.204	153	2.5e-162	0.371	187	1	1	155	0.25	0.692	123	6.03e-13	0.297	212	116	0.505	174	0.157	0.64	268	0.781	0.707	165	0.724	0.44	215	none	1	48	1.4	0.123	62	1.6	0.15	313	7.25	0.853	21	1	0.0487	165	none
ENSG00000105538	RASIP1	Ras-interacting protein 1 (Rain). [Source:Uniprot/SWISSPROT;Acc:Q5U651]	200	0.629	0.476	261	4.43e-18	0.7	373	1.4e-41	0.899	376	1	1	388	none	none	372	0.00534	0.891	176	42.8	0.419	95	0.0529	0.349	389	none	none	220	0.755	0.587	255	none	1	164	3	0.414	118	2	0.261	3	1	0.00545	151	none	1	210	none
ENSG00000125845	BMP2	Bone morphogenetic protein 2 precursor (BMP-2) (BMP-2A). [Source:Uniprot/SWISSPROT;Acc:P12643]	201	0.631	0.479	401	none	none	27	3.05e-293	0.0651	89	1	1	104	0.0177	0.466	196	2.26e-08	0.473	195	77.5	0.464	105	0.0571	0.386	85	0.694	0.224	158	0.721	0.421	208	none	1	159	3	0.414	153	2.5	0.365	71	1.96	0.193	199	none	1	247	none
ENSG00000142512	SIGLEC10	Sialic acid-binding Ig-like lectin 10 precursor (Siglec-10) (Siglec- like protein 2). [Source:Uniprot/SWISSPROT;Acc:Q96LC7]	202	0.64	0.481	307	2.36e-14	0.823	375	1.97e-40	0.904	378	1	1	390	none	none	177	5.77e-09	0.428	112	0.00548	0.267	304	none	none	407	none	none	418	none	none	418	none	1	29	1	0.0386	17	1	0.0338	350	none	1	366	none	1	372	none
ENSG00000104067	TJP1	Tight junction protein ZO-1 (Zonula occludens 1 protein) (Zona occludens 1 protein) (Tight junction protein 1). [Source:Uniprot/SWISSPROT;Acc:Q07157]	203	0.643	0.483	58	6.64e-23	0.155	265	6.63e-85	0.639	280	1	1	90	0.00838	0.403	173	4.41e-09	0.415	208	106	0.495	183	0.172	0.673	136	0.72	0.359	82	0.657	0.219	153	none	1	296	5.75	0.761	318	4.71	0.768	300	6.33	0.815	112	7.5	0.416	107	6
ENSG00000101665	SMAD7	Mothers against decapentaplegic homolog 7 (SMAD 7) (Mothers against DPP homolog 7) (Smad7) (hSMAD7). [Source:Uniprot/SWISSPROT;Acc:O15105]	204	0.655	0.486	213	2.71e-20	0.571	199	1.49e-127	0.48	225	1	1	129	0.0922	0.57	142	2.37e-11	0.341	331	572	0.788	7	0.0287	0.0257	305	0.796	0.805	262	0.786	0.699	286	none	1	123	2.38	0.316	259	3.64	0.626	90	2.08	0.245	209	none	1	141	16
ENSG00000197614	MFAP5	Microfibrillar-associated protein 5 precursor (MFAP-5) (Microfibril- associated glycoprotein 2) (MAGP-2) (MP25). [Source:Uniprot/SWISSPROT;Acc:Q13361]	205	0.657	0.488	195	1.3e-20	0.523	412	1.1e-10	0.993	406	1	1	409	none	none	397	0.193	0.959	223	166	0.531	164	0.138	0.603	147	0.728	0.388	205	0.751	0.547	244	none	1	12	1	0.0386	65	1.67	0.164	8	1.07	0.0218	154	none	1	211	none
ENSG00000133961	NUMB	Protein numb homolog (h-Numb) (Protein S171). [Source:Uniprot/SWISSPROT;Acc:P49757]	206	0.659	0.49	26	7.24e-24	0.0697	110	1.59e-197	0.265	148	1	1	154	0.25	0.692	297	0.000112	0.717	317	512	0.755	376	none	none	318	0.805	0.839	190	0.743	0.507	232	none	1	182	3.33	0.47	177	2.8	0.428	262	4.53	0.714	307	none	1	325	none
ENSG00000078747	ITCH	E3 ubiquitin-protein ligase Itchy homolog (EC 6.3.2.-) (Itch) (Atrophin-1-interacting protein 4) (AIP4) (NFE2-associated polypeptide 1) (NAPP1). [Source:Uniprot/SWISSPROT;Acc:Q96J02]	207	0.66	0.493	129	6.9e-22	0.346	178	2.45e-145	0.429	208	1	1	194	1	1	225	6.09e-07	0.543	288	374	0.686	247	none	0.846	157	0.733	0.414	390	none	none	391	none	1	134	2.5	0.334	83	1.83	0.198	253	4.33	0.692	303	none	1	322	none
ENSG00000099942	CRKL	Crk-like protein. [Source:Uniprot/SWISSPROT;Acc:P46109]	208	0.663	0.495	141	1.16e-21	0.378	81	2.43e-227	0.195	129	1	1	14	2.1e-08	0.0633	274	2.09e-05	0.667	234	188	0.557	180	0.162	0.662	270	0.781	0.712	52	0.63	0.139	86	8	0.372	292	5.67	0.753	232	3.31	0.56	72	1.98	0.196	200	none	1	94	5
ENSG00000204366	ZBTB12	Zinc finger and BTB domain-containing protein 12 (Protein G10). [Source:Uniprot/SWISSPROT;Acc:Q9Y330]	209	0.67	0.498	386	none	none	202	3.28e-126	0.487	228	1	1	295	none	none	116	3.78e-13	0.278	66	7.07e-14	0.157	20	0.0308	0.0735	382	none	none	410	none	none	410	none	1	28	1	0.0386	96	2	0.261	368	none	1	383	none	1	389	none
ENSG00000108854	SMURF2	Smad ubiquitination regulatory factor 2 (EC 6.3.2.-) (Ubiquitin-- protein ligase SMURF2) (Smad-specific E3 ubiquitin ligase 2) (hSMURF2). [Source:Uniprot/SWISSPROT;Acc:Q9HAU4]	210	0.679	0.5	53	4.81e-23	0.142	206	9.35e-122	0.496	231	1	1	130	0.0922	0.57	261	8.87e-06	0.63	245	220	0.583	64	0.0415	0.235	84	0.694	0.222	132	0.7	0.352	188	none	1	33	1.2	0.0823	167	2.73	0.406	14	1.17	0.0381	159	none	1	109	6
ENSG00000160678	S100A1	Protein S100-A1 (S100 calcium-binding protein A1) (S-100 protein alpha subunit) (S-100 protein alpha chain). [Source:Uniprot/SWISSPROT;Acc:P23297]	211	0.686	0.502	7	3.71e-25	0.0188	266	9.1e-85	0.641	281	1	1	322	none	none	351	0.00146	0.848	309	474	0.736	374	none	none	122	0.715	0.322	178	0.738	0.475	225	none	1	368	16	0.943	402	20	0.971	34	1.47	0.0899	175	none	1	231	none
ENSG00000137337	MDC1	Mediator of DNA damage checkpoint protein 1 (Nuclear factor with BRCT domains 1). [Source:Uniprot/SWISSPROT;Acc:Q14676]	212	0.692	0.505	66	8.06e-23	0.177	307	4.29e-68	0.74	316	1	1	343	none	none	145	3.82e-11	0.35	134	2.05	0.319	217	none	0.846	195	0.752	0.515	85	0.663	0.227	155	none	1	7	1	0.0386	93	2	0.261	295	6.07	0.804	114	8	0.423	200	none
ENSG00000107984	DKK1	Dickkopf-related protein 1 precursor (Dkk-1) (Dickkopf-1) (hDkk-1) (SK). [Source:Uniprot/SWISSPROT;Acc:O94907]	213	0.692	0.507	420	none	none	107	1.19e-199	0.258	146	1	1	182	1	1	352	0.00188	0.85	142	5.55	0.338	40	0.0366	0.147	376	0.89	0.992	206	0.751	0.549	18	1	0.0641	266	5	0.707	157	2.5	0.365	41	1.57	0.109	180	none	1	38	2
ENSG00000166484	MAPK7	Mitogen-activated protein kinase 7 (EC 2.7.11.24) (Extracellular signal-regulated kinase 5) (ERK-5) (ERK4) (BMK1 kinase). [Source:Uniprot/SWISSPROT;Acc:Q13164]	214	0.693	0.51	173	3.67e-21	0.464	399	2.98e-25	0.961	62	0.388	0.145	32	5.65e-06	0.145	323	0.000403	0.78	80	1.41e-09	0.19	292	none	none	96	0.702	0.253	154	0.72	0.411	36	2	0.171	127	2.5	0.334	161	2.6	0.389	160	2.9	0.436	245	none	1	278	none
ENSG00000100968	NFATC4	Nuclear factor of activated T-cells, cytoplasmic 4 (NF-ATc4) (NFATc4) (T cell transcription factor NFAT3) (NF-AT3). [Source:Uniprot/SWISSPROT;Acc:Q14934]	215	0.703	0.512	144	1.32e-21	0.386	52	4.02e-265	0.125	110	1	1	68	0.00056	0.308	107	3.8e-14	0.258	199	87.6	0.474	15	0.0304	0.0551	129	0.718	0.34	308	0.829	0.821	318	none	1	98	2	0.242	69	1.67	0.164	363	none	1	378	none	1	384	none
ENSG00000085265	FCN1	Ficolin-1 precursor (Ficolin-A) (Ficolin-alpha) (M-ficolin) (Collagen/fibrinogen domain-containing protein 1). [Source:Uniprot/SWISSPROT;Acc:O00602]	216	0.706	0.514	345	9.24e-09	0.925	356	8.75e-48	0.858	359	1	1	375	none	none	209	7.61e-08	0.505	126	0.727	0.3	312	none	none	224	0.763	0.591	249	0.78	0.664	276	none	1	16	1	0.0386	10	1	0.0338	268	4.76	0.73	312	none	1	327	none
ENSG00000090382	LYZ	Lysozyme C precursor (EC 3.2.1.17) (1,4-beta-N-acetylmuramidase C). [Source:Uniprot/SWISSPROT;Acc:P61626]	217	0.708	0.517	134	8.47e-22	0.359	366	2.08e-44	0.882	369	1	1	383	none	none	54	1.48e-43	0.13	387	933	0.921	268	none	0.846	181	0.745	0.478	198	0.747	0.528	239	none	1	161	3	0.414	199	3	0.478	381	none	1	56	2.25	0.21	12	1
ENSG00000130707	ASS1	Argininosuccinate synthase (EC 6.3.4.5) (Citrulline--aspartate ligase). [Source:Uniprot/SWISSPROT;Acc:P00966]	218	0.709	0.519	220	4.63e-20	0.59	346	2.72e-51	0.834	350	1	1	214	1	1	75	1.9e-40	0.181	194	72.2	0.462	98	0.0537	0.36	248	0.771	0.654	325	0.839	0.867	333	none	1	406	none	1	123	2	0.261	320	8	0.872	60	2.5	0.221	34	2
ENSG00000109920	FNBP4	formin binding protein 4 [Source:RefSeq_peptide;Acc:NP_056123]	219	0.71	0.521	35	1.3e-23	0.0938	347	5.5e-50	0.836	351	1	1	367	none	none	174	4.41e-09	0.415	123	0.295	0.293	311	none	none	315	0.804	0.831	63	0.641	0.168	140	none	1	52	1.5	0.141	187	3	0.478	32	1.46	0.0872	173	none	1	229	none
ENSG00000136931	NR5A1	Steroidogenic factor 1 (STF-1) (SF-1) (Adrenal 4-binding protein) (Steroid hormone receptor Ad4BP) (Fushi tarazu factor homolog 1). [Source:Uniprot/SWISSPROT;Acc:Q13285]	220	0.713	0.524	379	none	none	33	3.51e-286	0.0795	95	1	1	239	none	none	19	1.02e-47	0.0459	213	118	0.507	59	0.0395	0.217	385	none	none	318	0.835	0.848	327	none	1	317	6.5	0.815	207	3	0.478	317	7.75	0.864	344	none	1	353	none
ENSG00000116132	PRRX1	Paired mesoderm homeobox protein 1 (PRX-1) (Paired-related homeobox protein 1) (Homeobox protein PHOX1). [Source:Uniprot/SWISSPROT;Acc:P54821]	221	0.718	0.526	282	1.07e-16	0.756	119	1.41e-186	0.287	156	1	1	262	none	none	182	8.41e-09	0.44	101	1.41e-05	0.24	214	none	0.846	265	0.78	0.699	194	0.744	0.517	235	none	1	88	2	0.242	148	2.5	0.365	61	1.83	0.166	193	none	1	243	none
ENSG00000163482	STK36	Serine/threonine-protein kinase 36 (EC 2.7.11.1) (Fused homolog). [Source:Uniprot/SWISSPROT;Acc:Q9NRP7]	222	0.727	0.529	130	7.04e-22	0.349	137	3.1e-171	0.33	31	0.181	0.0799	114	0.0275	0.52	154	3.5e-10	0.372	58	5.29e-19	0.138	285	none	none	186	0.746	0.491	395	none	none	396	none	1	110	2	0.242	274	4	0.676	390	none	1	52	2	0.172	177	none
ENSG00000131018	SYNE1|C6orf98	Nesprin-1 (Nuclear envelope spectrin repeat protein 1) (Synaptic nuclear envelope protein 1) (Syne-1) (Myocyte nuclear envelope protein 1) (Myne-1) (Enaptin). [Source:Uniprot/SWISSPROT;Acc:Q8NF91]	223	0.73	0.531	139	1.12e-21	0.373	280	1.45e-78	0.675	57	0.326	0.138	230	none	none	151	1.47e-10	0.362	52	3.46e-21	0.124	201	none	0.846	97	0.702	0.256	218	0.755	0.581	253	none	1	93	2	0.242	189	3	0.478	212	3.63	0.578	279	none	1	300	none
ENSG00000172531	PPP1CA	Serine/threonine-protein phosphatase PP1-alpha catalytic subunit (EC 3.1.3.16) (PP-1A). [Source:Uniprot/SWISSPROT;Acc:P62136]	224	0.731	0.533	119	4.09e-22	0.319	100	6.41e-206	0.241	141	1	1	110	0.0224	0.498	401	0.3	0.969	377	844	0.898	108	0.0585	0.397	355	0.835	0.937	15	0.579	0.04	105	20	0.449	314	6.33	0.807	398	11.8	0.961	202	3.39	0.55	85	4.25	0.318	134	12
ENSG00000077312	SNRPA	U1 small nuclear ribonucleoprotein A (U1 snRNP protein A) (U1A protein) (U1-A). [Source:Uniprot/SWISSPROT;Acc:P09012]	225	0.732	0.536	162	2.58e-21	0.434	309	5.33e-67	0.745	318	1	1	345	none	none	262	8.87e-06	0.63	342	647	0.814	388	none	none	106	0.709	0.28	10	0.573	0.0267	2	1	0.0641	217	4	0.581	278	4	0.676	303	6.44	0.826	70	3	0.258	117	8
ENSG00000100097	LGALS1	Galectin-1 (Lectin galactoside-binding soluble 1) (Beta-galactoside- binding lectin L-14-I) (Lactose-binding lectin 1) (S-Lac lectin 1) (Galaptin) (14 kDa lectin) (HPL) (HBL) (Putative MAPK-activating protein MP12). [Source:Uniprot/SWISSPROT;Acc:P09382]	226	0.739	0.538	235	1.42e-19	0.63	104	8.92e-203	0.251	144	1	1	260	none	none	381	0.0204	0.918	266	290	0.633	34	0.0343	0.125	231	0.765	0.609	123	0.689	0.328	183	none	1	360	11	0.925	351	5.5	0.845	7	1.07	0.0191	153	none	1	18	1
ENSG00000142192	APP	Amyloid beta A4 protein precursor (APP) (ABPP) (Alzheimer disease amyloid protein) (Cerebral vascular amyloid peptide) (CVAP) (Protease nexin-II) (PN-II) (APPI) (PreA4) [Contains: Soluble APP-alpha (S-APP- alpha); Soluble APP-beta (S-APP-beta); C99; Beta- [Source:Uniprot/SWISSPROT;Acc:P05067]	227	0.742	0.54	79	1.25e-22	0.212	20	1.4e-307	0.0482	84	1	1	177	1	1	63	9.55e-43	0.152	240	195	0.571	135	0.0821	0.496	373	0.879	0.984	175	0.735	0.467	223	none	1	239	4.18	0.614	212	3.08	0.512	138	2.71	0.376	232	none	1	41	2
ENSG00000152214	RIT2	GTP-binding protein Rit2 (Ras-like protein expressed in neurons) (Ras- like without CAAX protein 2). [Source:Uniprot/SWISSPROT;Acc:Q99578]	228	0.753	0.543	365	5.33e-05	0.976	331	2.32e-59	0.798	337	1	1	359	none	none	374	0.00641	0.903	39	2.45e-38	0.0929	157	0.132	0.577	28	0.637	0.0739	207	0.752	0.552	245	none	1	163	3	0.414	47	1.43	0.114	271	4.83	0.738	16	1	0.0487	161	none
ENSG00000171843	MLLT3	Protein AF-9 (ALL1 fused gene from chromosome 9 protein) (Myeloid/lymphoid or mixed-lineage leukemia translocated to chromosome 3 protein) (YEATS domain-containing protein 3). [Source:Uniprot/SWISSPROT;Acc:P42568]	229	0.753	0.545	300	8.81e-16	0.804	215	2.08e-116	0.518	239	1	1	302	none	none	181	7.76e-09	0.435	368	780	0.876	5	0.0283	0.0184	142	0.726	0.375	202	0.749	0.539	242	none	1	225	4	0.581	120	2	0.261	76	2	0.215	8	1	0.0487	154	none
ENSG00000106631	MYL7	Myosin regulatory light chain 2, atrial isoform (Myosin light chain 2a) (MLC-2a) (MLC2a) (Myosin regulatory light chain 7). [Source:Uniprot/SWISSPROT;Acc:Q01449]	230	0.754	0.548	342	3.73e-09	0.917	316	1.47e-62	0.761	325	1	1	352	none	none	341	0.00137	0.831	314	500	0.748	255	none	0.846	330	0.814	0.871	284	0.806	0.757	24	1	0.0641	376	none	1	407	none	1	15	1.18	0.0409	160	none	1	216	none
ENSG00000184216	IRAK1	Interleukin-1 receptor-associated kinase 1 (EC 2.7.11.1) (IRAK-1). [Source:Uniprot/SWISSPROT;Acc:P51617]	231	0.754	0.55	378	none	none	173	1.55e-150	0.417	32	0.181	0.0799	171	1	1	324	0.000403	0.78	77	5.92e-10	0.181	290	none	none	35	0.647	0.0923	28	0.597	0.0747	120	none	1	367	16	0.943	272	3.89	0.657	159	2.87	0.433	86	4.5	0.326	190	none
ENSG00000185624	P4HB	Protein disulfide-isomerase precursor (EC 5.3.4.1) (PDI) (Prolyl 4- hydroxylase subunit beta) (Cellular thyroid hormone-binding protein) (p55). [Source:Uniprot/SWISSPROT;Acc:P07237]	232	0.754	0.552	230	9.84e-20	0.617	294	1.74e-72	0.708	305	1	1	335	none	none	311	0.000309	0.751	339	639	0.807	97	0.0535	0.357	123	0.715	0.325	119	0.688	0.317	179	none	1	191	3.5	0.491	247	3.5	0.599	186	3.19	0.507	89	4.67	0.333	104	6
ENSG00000132872	SYT4	Synaptotagmin-4 (Synaptotagmin IV) (SytIV). [Source:Uniprot/SWISSPROT;Acc:Q9H2B2]	233	0.757	0.555	285	1.78e-16	0.764	252	9.33e-93	0.607	270	1	1	316	none	none	310	0.000287	0.746	330	571	0.786	383	none	none	3	0.589	0.00792	376	none	none	379	none	1	282	5	0.707	386	9	0.937	409	none	1	412	none	1	415	none
ENSG00000109670	FBXW7	F-box/WD repeat protein 7 (F-box and WD-40 domain protein 7) (F-box protein FBX30) (hCdc4) (Archipelago homolog) (hAgo) (SEL-10). [Source:Uniprot/SWISSPROT;Acc:Q969H0]	234	0.764	0.557	15	3.13e-24	0.0402	296	9.99e-72	0.713	307	1	1	209	1	1	150	1.47e-10	0.362	367	775	0.874	397	none	none	12	0.609	0.0317	204	0.75	0.544	243	none	1	162	3	0.414	353	5.67	0.855	402	none	1	99	5	0.356	194	none
ENSG00000096063	SRPK1	Serine/threonine-protein kinase SRPK1 (EC 2.7.11.1) (Serine/arginine- rich protein-specific kinase 1) (SR-protein-specific kinase 1) (SFRS protein kinase 1). [Source:Uniprot/SWISSPROT;Acc:Q96SB4]	235	0.764	0.56	172	3.56e-21	0.461	197	6.83e-129	0.475	60	0.388	0.145	233	none	none	245	2.46e-06	0.589	233	184	0.555	235	none	0.846	137	0.722	0.361	98	0.67	0.261	165	none	1	387	none	1	356	5.67	0.855	98	2.28	0.267	102	6	0.382	15	1
ENSG00000114115	RBP1	Retinol-binding protein I, cellular (Cellular retinol-binding protein) (CRBP). [Source:Uniprot/SWISSPROT;Acc:P09455]	236	0.765	0.562	180	7.95e-21	0.483	402	8.69e-22	0.969	398	1	1	402	none	none	412	1	1	303	432	0.721	252	none	0.846	348	0.828	0.918	328	0.841	0.875	336	none	1	102	2	0.242	295	4.33	0.715	393	none	1	400	none	1	403	none
ENSG00000113578	FGF1	Heparin-binding growth factor 1 precursor (HBGF-1) (Acidic fibroblast growth factor) (aFGF) (Beta-endothelial cell growth factor) (ECGF- beta). [Source:Uniprot/SWISSPROT;Acc:P05230]	237	0.768	0.564	91	1.62e-22	0.244	66	7.42e-246	0.159	119	1	1	62	0.000203	0.276	185	1.81e-08	0.444	279	336	0.664	245	none	0.846	335	0.817	0.884	150	0.718	0.4	202	none	1	361	11	0.925	284	4	0.676	121	2.5	0.327	42	2	0.172	10	1
ENSG00000108840	HDAC5	Histone deacetylase 5 (HD5) (Antigen NY-CO-9). [Source:Uniprot/SWISSPROT;Acc:Q9UQL6]	238	0.771	0.567	60	7.03e-23	0.161	41	2.16e-276	0.0988	102	1	1	243	none	none	157	6.18e-10	0.379	389	938	0.926	116	0.0703	0.426	15	0.618	0.0396	269	0.791	0.717	292	none	1	242	4.25	0.62	325	4.83	0.785	130	2.6	0.354	226	none	1	64	3
ENSG00000196782	MAML3	Mastermind-like protein 3 (Mam-3). [Source:Uniprot/SWISSPROT;Acc:Q96JK9]	239	0.78	0.569	372	0.0137	0.997	155	2.5e-162	0.371	415	none	none	160	0.25	0.692	200	3.66e-08	0.481	182	51.7	0.433	328	none	none	209	0.757	0.551	397	none	none	397	none	1	24	1	0.0386	44	1.33	0.106	358	none	1	374	none	1	380	none
ENSG00000092969	TGFB2	Transforming growth factor beta-2 precursor (TGF-beta-2) (Glioblastoma-derived T-cell suppressor factor) (G-TSF) (BSC-1 cell growth inhibitor) (Polyergin) (Cetermin). [Source:Uniprot/SWISSPROT;Acc:P61812]	240	0.781	0.571	374	none	none	32	9.72e-288	0.0771	94	1	1	22	2.45e-07	0.0995	227	8.8e-07	0.551	364	766	0.867	165	0.14	0.607	366	0.859	0.966	254	0.781	0.677	280	none	1	68	1.71	0.175	132	2.17	0.319	58	1.77	0.158	190	none	1	242	none
ENSG00000179603	GRM8	Metabotropic glutamate receptor 8 precursor (mGluR8). [Source:Uniprot/SWISSPROT;Acc:O00222]	241	0.794	0.574	360	3.07e-06	0.965	238	1.16e-98	0.573	259	1	1	201	1	1	252	3.44e-06	0.609	227	174	0.54	120	0.0721	0.441	391	none	none	346	0.859	0.923	351	none	1	20	1	0.0386	12	1	0.0338	214	3.67	0.583	280	none	1	301	none
ENSG00000106462	EZH2	Enhancer of zeste homolog 2 (ENX-1). [Source:Uniprot/SWISSPROT;Acc:Q15910]	242	0.796	0.576	167	3.01e-21	0.448	59	2.66e-258	0.142	115	1	1	250	none	none	112	2.54e-13	0.271	54	4e-20	0.129	133	0.0819	0.489	369	0.867	0.974	84	0.663	0.224	154	none	1	64	1.67	0.167	326	5	0.804	134	2.67	0.362	229	none	1	267	none
ENSG00000136827	TOR1A	Torsin A precursor (Torsin family 1 member A) (Dystonia 1 protein). [Source:Uniprot/SWISSPROT;Acc:O14656]	243	0.796	0.579	121	4.36e-22	0.324	327	2.06e-60	0.788	334	1	1	356	none	none	34	3.65e-45	0.0821	391	946	0.931	406	none	none	172	0.742	0.454	24	0.595	0.064	116	none	1	381	none	1	410	none	1	179	3.11	0.488	258	none	1	285	none
ENSG00000071051	NCK2	Cytoplasmic protein NCK2 (NCK adaptor protein 2) (SH2/SH3 adaptor protein NCK-beta) (Nck-2). [Source:Uniprot/SWISSPROT;Acc:O43639]	244	0.799	0.581	193	1.16e-20	0.517	179	7.79e-145	0.431	209	1	1	83	0.00618	0.371	312	0.000321	0.756	197	81.1	0.469	81	0.0488	0.298	387	none	none	412	none	none	412	none	1	261	4.67	0.666	250	3.5	0.599	222	3.87	0.605	87	4.5	0.326	76	4
ENSG00000171791	BCL2	Apoptosis regulator Bcl-2. [Source:Uniprot/SWISSPROT;Acc:P10415]	245	0.801	0.583	6	3.64e-25	0.0161	205	6.5e-122	0.494	230	1	1	47	4.92e-05	0.213	25	5.19e-46	0.0604	380	853	0.905	60	0.0399	0.221	267	0.781	0.704	222	0.756	0.592	257	none	1	358	10.6	0.92	374	7.2	0.903	191	3.26	0.52	266	none	1	146	18
ENSG00000068028	RASSF1	Ras association domain-containing protein 1. [Source:Uniprot/SWISSPROT;Acc:Q9NS23]	246	0.801	0.586	197	1.42e-20	0.528	272	7.66e-82	0.655	287	1	1	113	0.0253	0.507	224	4.22e-07	0.541	252	244	0.6	349	none	none	239	0.768	0.631	79	0.652	0.211	64	4	0.274	152	3	0.414	357	6	0.87	105	2.34	0.286	214	none	1	63	3
ENSG00000171777	RASGRP4	RAS guanyl releasing protein 4 isoform 1 [Source:RefSeq_peptide;Acc:NP_733748]	247	0.805	0.588	293	6.05e-16	0.786	94	2.35e-211	0.227	135	1	1	38	3.97e-05	0.181	389	0.109	0.942	94	3.16e-07	0.221	211	none	0.846	302	0.795	0.797	403	none	none	403	none	1	111	2	0.242	111	2	0.261	371	none	1	386	none	1	391	none
ENSG00000111252	SH2B3	SH2B adapter protein 3 (Lymphocyte-specific adapter protein Lnk) (Signal transduction protein Lnk) (Lymphocyte adapter protein). [Source:Uniprot/SWISSPROT;Acc:Q9UQQ2]	248	0.81	0.59	165	2.87e-21	0.442	156	3.05e-161	0.376	188	1	1	281	none	none	217	1.84e-07	0.519	143	6.21	0.34	77	0.0465	0.283	253	0.775	0.668	110	0.682	0.293	175	none	1	390	none	1	55	1.5	0.126	132	2.64	0.36	228	none	1	65	3
ENSG00000135966	TGFBRAP1	TGF beta receptor associated protein -1 [Source:RefSeq_peptide;Acc:NP_004248]	249	0.811	0.593	227	7.51e-20	0.609	235	1.52e-100	0.566	417	none	none	417	none	none	414	1	1	175	42.6	0.417	326	none	none	162	0.736	0.427	88	0.664	0.235	158	none	1	36	1.29	0.0951	40	1.29	0.0966	22	1.33	0.0599	167	none	1	223	none
ENSG00000177606	JUN	Transcription factor AP-1 (Activator protein 1) (AP1) (Proto-oncogene c-jun) (V-jun avian sarcoma virus 17 oncogene homolog) (p39). [Source:Uniprot/SWISSPROT;Acc:P05412]	250	0.814	0.595	196	1.37e-20	0.525	88	1.36e-217	0.212	132	1	1	17	3.47e-08	0.0769	91	4.2e-18	0.22	177	44.5	0.421	99	0.0538	0.364	233	0.766	0.615	259	0.786	0.691	92	9.67	0.393	216	3.95	0.555	289	4.12	0.698	143	2.75	0.39	235	none	1	271	none
ENSG00000204531	POU5F1P1|POU5F1	POU domain, class 5, transcription factor 1 (Octamer-binding transcription factor 3) (Oct-3) (Oct-4). [Source:Uniprot/SWISSPROT;Acc:Q01860]	251	0.824	0.598	341	3.19e-09	0.914	125	4.65e-182	0.301	161	1	1	266	none	none	100	1.7e-16	0.242	115	0.0818	0.274	38	0.0359	0.14	169	0.74	0.446	302	0.823	0.805	25	1	0.0641	219	4	0.581	331	5	0.804	197	3.33	0.537	271	none	1	294	none
ENSG00000164171	ITGA2	Integrin alpha-2 precursor (Platelet membrane glycoprotein Ia) (GPIa) (Collagen receptor) (VLA-2 alpha chain) (CD49b antigen). [Source:Uniprot/SWISSPROT;Acc:P17301]	252	0.825	0.6	80	1.26e-22	0.214	126	9.32e-181	0.304	162	1	1	92	0.0095	0.416	188	1.9e-08	0.457	157	20.4	0.374	134	0.0819	0.493	342	0.821	0.902	172	0.732	0.459	221	none	1	305	6	0.781	237	3.33	0.57	178	3.11	0.485	257	none	1	284	none
ENSG00000164107	HAND2	Heart- and neural crest derivatives-expressed protein 2 (Deciduum, heart, autonomic nervous system and neural crest derivatives-expressed protein 2) (dHAND). [Source:Uniprot/SWISSPROT;Acc:P61296]	253	0.825	0.602	277	6.37e-17	0.743	7	0	0.0169	72	1	1	236	none	none	110	8.85e-14	0.266	369	789	0.879	129	0.0794	0.474	292	0.789	0.77	357	0.869	0.952	361	none	1	203	3.67	0.517	296	4.33	0.715	394	none	1	401	none	1	404	none
ENSG00000168959	GRM5	Metabotropic glutamate receptor 5 precursor (mGluR5). [Source:Uniprot/SWISSPROT;Acc:P41594]	254	0.826	0.605	356	9.56e-07	0.954	318	2.11e-62	0.766	327	1	1	119	0.0545	0.538	393	0.119	0.952	306	451	0.729	253	none	0.846	4	0.591	0.0106	358	0.872	0.955	362	none	1	234	4	0.581	79	1.78	0.191	340	16.3	0.926	357	none	1	364	none
ENSG00000119185	ITGB1BP1	Integrin beta-1-binding protein 1 (Integrin cytoplasmic domain- associated protein 1) (ICAP-1). [Source:Uniprot/SWISSPROT;Acc:O14713]	255	0.83	0.607	182	8.12e-21	0.488	378	2.85e-40	0.911	418	none	none	418	none	none	338	0.0011	0.809	361	736	0.86	396	none	none	50	0.666	0.132	56	0.631	0.149	134	none	1	85	2	0.242	147	2.5	0.365	269	4.77	0.733	313	none	1	328	none
ENSG00000166225	FRS2	Fibroblast growth factor receptor substrate 2 (FGFR substrate 2) (Suc1-associated neurotrophic factor target 1) (SNT-1) (FGFR-signaling adaptor SNT). [Source:Uniprot/SWISSPROT;Acc:Q8WU20]	256	0.84	0.61	338	1.89e-09	0.906	37	7.08e-282	0.0892	99	1	1	241	none	none	361	0.00369	0.872	359	730	0.855	111	0.0631	0.408	76	0.69	0.201	384	none	none	385	none	1	204	3.67	0.517	54	1.5	0.126	360	none	1	375	none	1	381	none
ENSG00000170345	FOS	Proto-oncogene protein c-fos (Cellular oncogene fos) (G0/G1 switch regulatory protein 7). [Source:Uniprot/SWISSPROT;Acc:P01100]	257	0.847	0.612	70	9.3e-23	0.188	76	7.97e-233	0.183	127	1	1	33	1.19e-05	0.149	210	7.76e-08	0.507	406	none	1	23	0.0314	0.0846	362	0.85	0.955	211	0.753	0.563	249	none	1	334	7.4	0.859	294	4.27	0.71	280	5.08	0.763	321	none	1	335	none
ENSG00000162735	PEX19	Peroxisomal biogenesis factor 19 (Peroxin-19) (Peroxisomal farnesylated protein) (33 kDa housekeeping protein). [Source:Uniprot/SWISSPROT;Acc:P40855]	258	0.847	0.614	414	none	none	333	7.76e-58	0.802	339	1	1	361	none	none	400	0.24	0.966	259	265	0.617	353	none	none	99	0.703	0.261	141	0.709	0.376	196	none	1	365	14	0.938	385	8.5	0.93	37	1.5	0.0981	92	5	0.356	54	2.5
ENSG00000115085	ZAP70	Tyrosine-protein kinase ZAP-70 (EC 2.7.10.2) (70 kDa zeta-associated protein) (Syk-related tyrosine kinase). [Source:Uniprot/SWISSPROT;Acc:P43403]	259	0.848	0.617	317	5.55e-13	0.85	89	1.09e-215	0.214	47	0.223	0.119	133	0.0993	0.602	74	8.36e-41	0.179	40	5.92e-38	0.0952	199	none	0.846	272	0.781	0.718	209	0.752	0.557	247	none	1	197	3.63	0.506	266	3.77	0.643	85	2.02	0.232	205	none	1	95	5
ENSG00000120885	CLU	Clusterin precursor (Complement-associated protein SP-40,40) (Complement cytolysis inhibitor) (CLI) (NA1/NA2) (Apolipoprotein J) (Apo-J) (Testosterone-repressed prostate message 2) (TRPM-2) [Contains: Clusterin beta chain (ApoJalpha) (Complement cytolysis [Source:Uniprot/SWISSPROT;Acc:P10909]	260	0.851	0.619	240	1.95e-19	0.643	254	4.09e-92	0.612	272	1	1	318	none	none	268	1.79e-05	0.647	168	31.6	0.4	224	none	0.846	398	none	none	200	0.749	0.533	37	2	0.171	244	4.33	0.632	224	3.2	0.539	322	8	0.872	73	3	0.258	183	none
ENSG00000084674	APOB	Apolipoprotein B-100 precursor (Apo B-100) [Contains: Apolipoprotein B-48 (Apo B-48)]. [Source:Uniprot/SWISSPROT;Acc:P04114]	261	0.852	0.621	210	2.53e-20	0.563	287	4.8e-74	0.692	298	1	1	331	none	none	67	3.94e-42	0.159	145	10.3	0.345	221	none	0.846	75	0.69	0.198	355	0.867	0.947	28	1	0.0641	199	3.67	0.517	358	6	0.87	183	3.13	0.499	260	none	1	287	none
ENSG00000134086	VHL	Von Hippel-Lindau disease tumor suppressor (pVHL) (G7 protein). [Source:Uniprot/SWISSPROT;Acc:P40337]	262	0.853	0.624	291	4.28e-16	0.78	106	6.41e-201	0.255	145	1	1	118	0.0418	0.534	22	1.4e-46	0.0531	347	679	0.826	391	none	none	413	none	none	364	0.878	0.971	74	5	0.308	326	7	0.841	367	6.67	0.886	101	2.29	0.272	143	26.8	0.536	108	6
ENSG00000141738	GRB7	Growth factor receptor-bound protein 7 (GRB7 adapter protein) (Epidermal growth factor receptor GRB-7) (B47). [Source:Uniprot/SWISSPROT;Acc:Q14451]	263	0.857	0.626	288	3.04e-16	0.772	401	3.76e-22	0.966	397	1	1	401	none	none	337	0.0011	0.809	136	3.78	0.324	218	none	0.846	307	0.798	0.81	224	0.757	0.597	258	none	1	74	1.83	0.188	75	1.73	0.181	66	1.88	0.18	195	none	1	39	2
ENSG00000101213	PTK6	Tyrosine-protein kinase 6 (EC 2.7.10.2) (Breast tumor kinase) (Tyrosine-protein kinase BRK). [Source:Uniprot/SWISSPROT;Acc:Q13882]	264	0.857	0.629	352	8.72e-08	0.944	321	3.19e-61	0.773	54	0.223	0.119	229	none	none	260	5.81e-06	0.628	29	5.66e-48	0.069	278	none	none	306	0.797	0.807	309	0.83	0.824	319	none	1	59	1.5	0.141	99	2	0.261	275	5	0.752	317	none	1	48	2
ENSG00000011052	NME1|NME2	Nucleoside diphosphate kinase B (EC 2.7.4.6) (NDK B) (NDP kinase B) (nm23-H2) (C-myc purine-binding transcription factor PUF). [Source:Uniprot/SWISSPROT;Acc:P22392]	265	0.858	0.631	233	1.23e-19	0.625	161	2.02e-156	0.388	193	1	1	188	1	1	15	1.24e-48	0.0362	356	711	0.848	262	none	0.846	334	0.816	0.881	55	0.631	0.147	63	4	0.274	257	4.67	0.666	371	7	0.896	86	2.03	0.234	147	46	0.551	79	4
ENSG00000067560	RHOA	Transforming protein RhoA precursor (H12). [Source:Uniprot/SWISSPROT;Acc:P61586]	266	0.86	0.633	46	3.93e-23	0.123	258	1.01e-87	0.622	274	1	1	74	0.00376	0.335	358	0.0029	0.865	64	8.94e-15	0.152	204	none	0.846	49	0.666	0.129	127	0.692	0.339	185	none	1	321	6.57	0.825	313	4.57	0.756	43	1.61	0.117	182	none	1	235	none
ENSG00000120708	TGFBI	Transforming growth factor-beta-induced protein ig-h3 precursor (Beta ig-h3) (Kerato-epithelin) (RGD-containing collagen-associated protein) (RGD-CAP). [Source:Uniprot/SWISSPROT;Acc:Q15582]	267	0.861	0.636	264	6.07e-18	0.708	291	2.85e-73	0.701	302	1	1	333	none	none	49	7.09e-44	0.116	218	148	0.519	232	none	0.846	188	0.747	0.496	179	0.738	0.477	226	none	1	224	4	0.581	305	4.5	0.737	27	1.38	0.0736	170	none	1	226	none
ENSG00000156475	PPP2R2B	Serine/threonine-protein phosphatase 2A 55 kDa regulatory subunit B beta isoform (PP2A, subunit B, B-beta isoform) (PP2A, subunit B, B55- beta isoform) (PP2A, subunit B, PR55-beta isoform) (PP2A, subunit B, R2-beta isoform). [Source:Uniprot/SWISSPROT;Acc:Q00005]	268	0.862	0.638	243	3e-19	0.651	326	2.02e-60	0.786	333	1	1	139	0.195	0.629	339	0.00137	0.831	239	193	0.569	237	none	0.846	36	0.648	0.095	143	0.712	0.381	198	none	1	393	none	1	24	1	0.0338	326	8.75	0.888	50	2	0.172	175	none
ENSG00000007908	SELE	E-selectin precursor (Endothelial leukocyte adhesion molecule 1) (ELAM-1) (Leukocyte-endothelial cell adhesion molecule 2) (LECAM2) (CD62E antigen). [Source:Uniprot/SWISSPROT;Acc:P16581]	269	0.863	0.64	254	8.15e-19	0.681	376	1.97e-40	0.906	16	0.000409	0.0387	169	1	1	168	1.65e-09	0.403	92	2.45e-07	0.219	210	none	0.846	245	0.771	0.646	335	0.849	0.893	343	none	1	170	3	0.414	134	2.2	0.324	210	3.5	0.569	277	none	1	298	none
ENSG00000168259	DNAJC7	DnaJ homolog subfamily C member 7 (Tetratricopeptide repeat protein 2) (TPR repeat protein 2). [Source:Uniprot/SWISSPROT;Acc:Q99615]	270	0.864	0.643	120	4.16e-22	0.322	396	2.11e-27	0.954	394	1	1	398	none	none	294	9.39e-05	0.708	149	12.6	0.355	222	none	0.846	88	0.696	0.232	187	0.743	0.499	66	4	0.274	269	5	0.707	140	2.33	0.338	304	6.67	0.828	71	3	0.258	27	1.33
ENSG00000138698	RAP1GDS1	Rap1 GTPase-GDP dissociation stimulator 1 (SMG P21 stimulatory GDP/GTP exchange protein) (SMG GDS protein) (Exchange factor smgGDS). [Source:Uniprot/SWISSPROT;Acc:P52306]	271	0.877	0.645	114	3.05e-22	0.306	405	5.34e-19	0.976	401	1	1	404	none	none	346	0.00137	0.831	336	621	0.8	386	none	none	19	0.623	0.0501	100	0.671	0.267	167	none	1	118	2.25	0.301	136	2.25	0.329	307	7	0.839	338	none	1	347	none
ENSG00000058335	RASGRF1	Guanine nucleotide-releasing protein (GNRP) (Ras-specific nucleotide exchange factor CDC25) (Ras-specific guanine nucleotide-releasing factor). [Source:Uniprot/SWISSPROT;Acc:Q13972]	272	0.88	0.648	353	1.32e-07	0.946	279	1.14e-78	0.672	293	1	1	43	3.97e-05	0.181	292	9.39e-05	0.708	41	2e-36	0.0976	66	0.0418	0.243	38	0.65	0.1	353	0.865	0.941	358	none	1	410	none	1	253	3.5	0.599	278	5	0.752	319	none	1	333	none
ENSG00000198929	NOS1AP	Carboxyl-terminal PDZ ligand of neuronal nitric oxide synthase protein (C--terminal PDZ ligand of neuronal nitric oxide synthase protein) (Nitric oxide synthase 1 adaptor protein). [Source:Uniprot/SWISSPROT;Acc:O75052]	273	0.883	0.65	361	6.03e-06	0.968	273	1.3e-81	0.658	288	1	1	326	none	none	366	0.00534	0.891	416	none	1	417	none	none	26	0.634	0.0686	285	0.807	0.76	303	none	1	403	none	1	373	7	0.896	405	none	1	408	none	1	411	none
ENSG00000136754	ABI1	Abl interactor 1 (Abelson interactor 1) (Abi-1) (Spectrin SH3 domain- binding protein 1) (Eps8 SH3 domain-binding protein) (Eps8-binding protein) (e3B1) (Nap1-binding protein) (Nap1BP) (Abl-binding protein 4) (AblBP4). [Source:Uniprot/SWISSPROT;Acc:Q8IZP0]	274	0.889	0.652	51	4.71e-23	0.137	255	2.14e-90	0.614	273	1	1	319	none	none	302	0.000134	0.729	295	399	0.702	368	none	none	329	0.813	0.868	20	0.582	0.0533	113	none	1	124	2.4	0.319	194	3	0.478	380	none	1	97	5	0.356	85	4.5
ENSG00000168522	FNTA	Protein farnesyltransferase/geranylgeranyltransferase type I alpha subunit (EC 2.5.1.58) (EC 2.5.1.59) (CAAX farnesyltransferase alpha subunit) (Ras proteins prenyltransferase alpha) (FTase-alpha) (Type I protein geranyl-geranyltransferase alpha subunit) [Source:Uniprot/SWISSPROT;Acc:P49354]	275	0.89	0.655	21	5.41e-24	0.0563	288	5.56e-74	0.694	299	1	1	332	none	none	331	0.00105	0.8	413	none	1	415	none	none	163	0.736	0.43	391	none	none	392	none	1	109	2	0.242	70	1.67	0.164	133	2.67	0.362	81	4	0.303	189	none
ENSG00000139329	LUM	Lumican precursor (Keratan sulfate proteoglycan lumican) (KSPG lumican). [Source:Uniprot/SWISSPROT;Acc:P51884]	276	0.89	0.657	155	1.9e-21	0.416	365	1.25e-44	0.88	368	1	1	382	none	none	363	0.00373	0.874	198	83.8	0.471	228	none	0.846	51	0.668	0.135	225	0.757	0.6	259	none	1	165	3	0.414	275	4	0.676	9	1.08	0.0245	155	none	1	212	none
ENSG00000113916	BCL6	B-cell lymphoma 6 protein (BCL-6) (Zinc finger protein 51) (LAZ-3 protein) (BCL-5) (Zinc finger and BTB domain-containing protein 27). [Source:Uniprot/SWISSPROT;Acc:P41182]	277	0.892	0.66	265	7.56e-18	0.71	30	1.33e-291	0.0723	92	1	1	238	none	none	90	2.66e-18	0.217	46	1.41e-23	0.11	166	0.141	0.61	161	0.735	0.425	297	0.82	0.792	57	3	0.239	267	5	0.707	236	3.33	0.57	125	2.53	0.341	222	none	1	262	none
ENSG00000127191	TRAF2	TNF receptor-associated factor 2 (Tumor necrosis factor type 2 receptor-associated protein 3). [Source:Uniprot/SWISSPROT;Acc:Q12933]	278	0.892	0.662	216	3.38e-20	0.579	250	7.24e-94	0.602	269	1	1	42	3.97e-05	0.181	328	0.000779	0.792	135	3	0.321	314	none	none	345	0.824	0.91	134	0.704	0.357	190	none	1	371	53	0.954	403	23.8	0.973	225	3.88	0.613	139	21.5	0.521	136	13.3
ENSG00000137806	NDUFAF1	Complex I intermediate-associated protein 30, mitochondrial precursor (NADH dehydrogenase [ubiquinone] 1 alpha subcomplex assembly factor 1). [Source:Uniprot/SWISSPROT;Acc:Q9Y375]	279	0.893	0.664	249	4.63e-19	0.668	270	5.45e-83	0.651	285	1	1	325	none	none	238	1.77e-06	0.572	323	550	0.769	380	none	none	6	0.602	0.0158	278	0.8	0.741	298	none	1	402	none	1	415	none	1	187	3.2	0.51	43	2	0.172	172	none
ENSG00000094631	HDAC6	Histone deacetylase 6 (HD6). [Source:Uniprot/SWISSPROT;Acc:Q9UBN7]	280	0.894	0.667	111	2.89e-22	0.298	120	1.93e-186	0.289	157	1	1	263	none	none	147	4.75e-11	0.355	257	258	0.612	352	none	none	69	0.685	0.182	268	0.791	0.715	41	2	0.171	337	8	0.877	377	7.5	0.911	36	1.5	0.0981	177	none	1	233	none
ENSG00000205250	E2F4	Transcription factor E2F4 (E2F-4). [Source:Uniprot/SWISSPROT;Acc:Q16254]	281	0.894	0.669	406	none	none	39	2.6e-279	0.094	101	1	1	124	0.0922	0.57	96	2.74e-17	0.229	253	245	0.602	124	0.0753	0.456	363	0.851	0.958	281	0.804	0.749	100	15	0.427	115	2.2	0.293	171	2.75	0.418	102	2.3	0.278	213	none	1	256	none
ENSG00000138675	FGF5	Fibroblast growth factor 5 precursor (FGF-5) (HBGF-5) (Smag-82). [Source:Uniprot/SWISSPROT;Acc:P12034]	282	0.896	0.671	331	1.35e-10	0.887	149	1.09e-163	0.359	183	1	1	64	0.000203	0.276	249	3.44e-06	0.609	409	none	1	45	0.0371	0.165	384	none	none	326	0.84	0.869	334	none	1	131	2.5	0.334	112	2	0.261	330	10	0.902	351	none	1	359	none
ENSG00000008735	MAPK8IP2	C-jun-amino-terminal kinase-interacting protein 2 (JNK-interacting protein 2) (JIP-2) (JNK MAP kinase scaffold protein 2) (Islet-brain-2) (IB-2) (Mitogen-activated protein kinase 8-interacting protein 2). [Source:Uniprot/SWISSPROT;Acc:Q13387]	283	0.896	0.674	299	8.27e-16	0.802	231	5.82e-105	0.557	255	1	1	41	3.97e-05	0.181	402	1	1	220	157	0.524	338	none	none	410	none	none	147	0.715	0.392	14	1	0.0641	198	3.67	0.517	173	2.75	0.418	207	3.44	0.564	275	none	1	296	none
ENSG00000106366	SERPINE1	Plasminogen activator inhibitor 1 precursor (PAI-1) (Endothelial plasminogen activator inhibitor) (PAI). [Source:Uniprot/SWISSPROT;Acc:P05121]	284	0.896	0.676	102	2.2e-22	0.273	112	2.97e-193	0.27	150	1	1	184	1	1	229	8.8e-07	0.551	324	552	0.771	159	0.133	0.585	208	0.757	0.549	238	0.768	0.635	39	2	0.171	202	3.67	0.517	314	4.67	0.761	67	1.89	0.183	196	none	1	245	none
ENSG00000143801	PSEN2	Presenilin-2 (EC 3.4.23.-) (PS-2) (STM-2) (E5-1) (AD3LP) (AD5) [Contains: Presenilin-2 NTF subunit; Presenilin-2 CTF subunit]. [Source:Uniprot/SWISSPROT;Acc:P49810]	285	0.897	0.679	150	1.55e-21	0.402	36	3.67e-282	0.0867	98	1	1	152	0.25	0.692	84	2.41e-39	0.203	399	none	1	409	none	none	246	0.771	0.649	273	0.794	0.728	294	none	1	366	15	0.941	178	2.83	0.43	110	2.4	0.3	217	none	1	73	3.5
ENSG00000122565	CBX3	Chromobox protein homolog 3 (Heterochromatin protein 1 homolog gamma) (HP1 gamma) (Modifier 2 protein) (HECH). [Source:Uniprot/SWISSPROT;Acc:Q13185]	286	0.898	0.681	43	2.9e-23	0.115	198	1.08e-127	0.477	224	1	1	293	none	none	132	1.39e-11	0.319	206	104	0.49	109	0.059	0.401	78	0.691	0.206	19	0.582	0.0507	62	4	0.274	220	4	0.581	369	7	0.896	229	3.93	0.624	286	none	1	307	none
ENSG00000134352	IL6ST	Interleukin-6 receptor subunit beta precursor (IL-6R-beta) (Interleukin-6 signal transducer) (Membrane glycoprotein 130) (gp130) (Oncostatin-M receptor alpha subunit) (CD130 antigen) (CDw130). [Source:Uniprot/SWISSPROT;Acc:P40189]	287	0.901	0.683	161	2.46e-21	0.432	282	4.37e-78	0.68	294	1	1	165	0.706	0.742	271	1.99e-05	0.652	144	9.26	0.343	102	0.0564	0.375	91	0.698	0.24	212	0.753	0.565	78	6	0.333	254	4.6	0.653	228	3.25	0.551	235	4	0.635	291	none	1	312	none
ENSG00000006125	AP2B1	AP-2 complex subunit beta-1 (Adapter-related protein complex 2 beta-1 subunit) (Beta-adaptin) (Plasma membrane adaptor HA2/AP2 adaptin beta subunit) (Clathrin assembly protein complex 2 beta large chain) (AP105B). [Source:Uniprot/SWISSPROT;Acc:P63010]	288	0.904	0.686	74	1.01e-22	0.198	274	5.15e-81	0.66	289	1	1	327	none	none	335	0.0011	0.809	147	12.2	0.35	317	none	none	9	0.606	0.0237	298	0.82	0.795	311	none	1	350	9	0.895	339	5	0.804	190	3.25	0.515	265	none	1	139	15
ENSG00000125965	GDF5	Growth/differentiation factor 5 precursor (GDF-5) (Cartilage-derived morphogenetic protein 1) (CDMP-1) (Radotermin). [Source:Uniprot/SWISSPROT;Acc:P43026]	289	0.91	0.688	387	none	none	115	1.69e-191	0.277	152	1	1	127	0.0922	0.57	30	2e-45	0.0725	338	633	0.805	387	none	none	144	0.727	0.38	304	0.825	0.811	316	none	1	309	6	0.781	122	2	0.261	373	none	1	387	none	1	392	none
ENSG00000091831	ESR1	Estrogen receptor (ER) (Estradiol receptor) (ER-alpha). [Source:Uniprot/SWISSPROT;Acc:P03372]	290	0.911	0.69	148	1.44e-21	0.397	123	1.77e-183	0.296	159	1	1	264	none	none	93	2.12e-17	0.225	400	none	1	410	none	none	301	0.795	0.794	317	0.835	0.845	326	none	1	329	7	0.841	288	4.08	0.696	265	4.67	0.722	126	12	0.472	87	4.67
ENSG00000147601	TERF1	Telomeric repeat-binding factor 1 (TTAGGG repeat-binding factor 1) (NIMA-interacting protein 2) (Telomeric protein Pin2/TRF1). [Source:Uniprot/SWISSPROT;Acc:P54274]	291	0.911	0.693	133	8.25e-22	0.357	214	1.66e-117	0.516	238	1	1	301	none	none	211	7.76e-08	0.507	201	98.3	0.479	229	none	0.846	59	0.677	0.156	380	none	none	46	2	0.171	347	9	0.895	397	11	0.957	251	4.25	0.681	301	none	1	110	6
ENSG00000082458	DLG3	Discs large homolog 3 (Synapse-associated protein 102) (SAP102) (Neuroendocrine-DLG) (XLMR). [Source:Uniprot/SWISSPROT;Acc:Q92796]	292	0.912	0.695	270	1.4e-17	0.724	277	8.26e-80	0.667	291	1	1	328	none	none	314	0.000321	0.756	349	687	0.831	168	0.143	0.618	22	0.631	0.058	230	0.763	0.613	263	none	1	307	6	0.781	251	3.5	0.599	152	2.83	0.414	132	15	0.494	204	none
ENSG00000113083	LOX	Protein-lysine 6-oxidase precursor (EC 1.4.3.13) (Lysyl oxidase). [Source:Uniprot/SWISSPROT;Acc:P28300]	293	0.914	0.698	100	2.05e-22	0.268	131	4.54e-177	0.316	167	1	1	269	none	none	259	3.96e-06	0.626	411	none	1	114	0.0676	0.419	275	0.783	0.726	228	0.76	0.608	261	none	1	166	3	0.414	329	5	0.804	26	1.38	0.0708	169	none	1	225	none
ENSG00000140285	FGF7	Keratinocyte growth factor precursor (KGF) (Fibroblast growth factor 7) (FGF-7) (HBGF-7). [Source:Uniprot/SWISSPROT;Acc:P21781]	294	0.915	0.7	259	2.81e-18	0.694	121	1.99e-186	0.292	158	1	1	63	0.000203	0.276	392	0.119	0.952	186	59.5	0.443	150	0.116	0.551	77	0.69	0.203	311	0.832	0.829	26	1	0.0641	299	6	0.781	262	3.67	0.63	148	2.8	0.401	239	none	1	274	none
ENSG00000132341	RAN	GTP-binding nuclear protein Ran (GTPase Ran) (Ras-like protein TC4) (Androgen receptor-associated protein 24). [Source:Uniprot/SWISSPROT;Acc:P62826]	295	0.917	0.702	274	2.67e-17	0.735	160	1.42e-157	0.386	192	1	1	283	none	none	243	2.31e-06	0.587	47	4.47e-23	0.112	281	none	none	23	0.631	0.0607	39	0.613	0.104	125	none	1	370	29	0.951	343	5.13	0.826	174	3.05	0.474	128	13	0.479	203	none
ENSG00000129515	SNX6	Sorting nexin-6 (TRAF4-associated factor 2). [Source:Uniprot/SWISSPROT;Acc:Q9UNH7]	296	0.919	0.705	149	1.51e-21	0.399	226	5.48e-110	0.545	250	1	1	308	none	none	406	1	1	241	200	0.574	238	none	0.846	119	0.715	0.314	41	0.619	0.109	127	none	1	62	1.56	0.159	59	1.56	0.143	192	3.27	0.523	267	none	1	292	none
ENSG00000163435	ELF3	E74-like factor 3 (ets domain transcription factor, epithelial-specific ) [Source:RefSeq_peptide;Acc:NP_004424]	297	0.921	0.707	266	7.81e-18	0.713	70	6.03e-239	0.169	123	1	1	253	none	none	122	5.88e-13	0.295	296	400	0.705	369	none	none	320	0.807	0.844	293	0.814	0.781	44	2	0.171	149	3	0.414	116	2	0.261	331	10	0.902	352	none	1	360	none
ENSG00000157077	ZFYVE9	Zinc finger FYVE domain-containing protein 9 (Mothers against decapentaplegic homolog-interacting protein) (Madh-interacting protein) (Smad anchor for receptor activation) (Receptor activation anchor) (hSARA) (Novel serine protease) (NSP). [Source:Uniprot/SWISSPROT;Acc:O95405]	298	0.924	0.71	103	2.35e-22	0.276	263	2.8e-85	0.634	278	1	1	131	0.0922	0.57	386	0.0348	0.932	237	192	0.564	343	none	none	54	0.671	0.142	144	0.714	0.384	13	1	0.0641	211	3.8	0.542	355	5.67	0.855	170	3	0.455	252	none	1	135	12.5
ENSG00000078043	PIAS2	E3 SUMO-protein ligase PIAS2 (Protein inhibitor of activated STAT2) (Protein inhibitor of activated STAT x) (Msx-interacting zinc finger protein) (Miz1) (DAB2-interacting protein) (DIP) (Androgen receptor- interacting protein 3) (ARIP3) (PIAS-NY protein). [Source:Uniprot/SWISSPROT;Acc:O75928]	299	0.924	0.712	262	4.54e-18	0.702	165	2.25e-155	0.398	197	1	1	164	0.706	0.742	129	3.9e-12	0.312	152	16.3	0.362	320	none	none	379	0.917	1	331	0.848	0.883	339	none	1	75	1.83	0.188	141	2.38	0.341	308	7	0.839	59	2.5	0.221	180	none
ENSG00000144381	HSPD1	60 kDa heat shock protein, mitochondrial precursor (Hsp60) (60 kDa chaperonin) (CPN60) (Heat shock protein 60) (HSP-60) (Mitochondrial matrix protein P1) (P60 lymphocyte protein) (HuCHA60). [Source:Uniprot/SWISSPROT;Acc:P10809]	300	0.925	0.714	29	8.75e-24	0.0777	227	2.42e-108	0.547	251	1	1	200	1	1	73	3.97e-41	0.176	229	175	0.545	341	none	none	258	0.778	0.681	93	0.668	0.248	162	none	1	354	10	0.91	317	4.67	0.761	261	4.5	0.708	35	1.5	0.116	145	18
ENSG00000131100	ATP6V1E1	Vacuolar ATP synthase subunit E (EC 3.6.3.14) (V-ATPase E subunit) (Vacuolar proton pump E subunit) (V-ATPase 31 kDa subunit) (P31). [Source:Uniprot/SWISSPROT;Acc:P36543]	301	0.927	0.717	154	1.73e-21	0.413	322	4.53e-61	0.776	329	1	1	210	1	1	404	1	1	321	545	0.764	379	none	none	7	0.604	0.0185	149	0.717	0.397	201	none	1	304	6	0.781	362	6	0.87	173	3.05	0.471	96	5	0.356	192	none
ENSG00000149554	CHEK1	Serine/threonine-protein kinase Chk1 (EC 2.7.11.1). [Source:Uniprot/SWISSPROT;Acc:O14757]	302	0.928	0.719	334	6.32e-10	0.895	240	1.84e-97	0.578	38	0.181	0.0799	174	1	1	152	2.28e-10	0.367	71	1.34e-12	0.169	172	0.15	0.632	94	0.701	0.248	109	0.682	0.291	174	none	1	303	6	0.781	182	2.86	0.437	120	2.5	0.327	80	4	0.303	188	none
ENSG00000131037	EPS8L1	Epidermal growth factor receptor kinase substrate 8-like protein 1 (Epidermal growth factor receptor pathway substrate 8-related protein 1) (EPS8-like protein 1). [Source:Uniprot/SWISSPROT;Acc:Q8TE68]	303	0.929	0.721	179	5.63e-21	0.48	409	7.41e-15	0.986	403	1	1	406	none	none	413	1	1	300	418	0.714	370	none	none	34	0.647	0.0897	208	0.752	0.555	246	none	1	55	1.5	0.141	52	1.5	0.126	74	2	0.215	201	none	1	248	none
ENSG00000129675	ARHGEF6	Rho guanine nucleotide exchange factor 6 (Rac/Cdc42 guanine nucleotide exchange factor 6) (PAK-interacting exchange factor alpha) (Alpha-Pix) (COOL-2). [Source:Uniprot/SWISSPROT;Acc:Q15052]	304	0.932	0.724	98	1.96e-22	0.263	271	4.41e-82	0.653	286	1	1	144	0.203	0.652	333	0.0011	0.809	102	1.73e-05	0.243	215	none	0.846	216	0.761	0.57	71	0.649	0.189	144	none	1	383	none	1	72	1.67	0.164	257	4.38	0.7	305	none	1	47	2
ENSG00000163083	INHBB	Inhibin beta B chain precursor (Activin beta-B chain). [Source:Uniprot/SWISSPROT;Acc:P09529]	305	0.935	0.726	332	5.81e-10	0.89	101	1.34e-205	0.243	142	1	1	126	0.0922	0.57	394	0.119	0.952	358	727	0.852	80	0.0487	0.294	281	0.784	0.741	250	0.78	0.667	277	none	1	70	1.8	0.18	42	1.29	0.0966	114	2.43	0.311	219	none	1	260	none
ENSG00000068831	RASGRP2	RAS guanyl releasing protein 2 isoform 2 [Source:RefSeq_peptide;Acc:NP_722541]	306	0.936	0.729	325	2.85e-11	0.871	208	8.94e-121	0.501	233	1	1	40	3.97e-05	0.181	390	0.109	0.942	90	1.26e-07	0.214	37	0.0356	0.136	148	0.729	0.391	97	0.669	0.259	164	none	1	87	2	0.242	327	5	0.804	126	2.55	0.343	223	none	1	263	none
ENSG00000185532	PRKG1	cGMP-dependent protein kinase 1, alpha isozyme (EC 2.7.11.12) (CGK 1 alpha) (cGKI-alpha). [Source:Uniprot/SWISSPROT;Acc:Q13976]	307	0.937	0.731	330	1.07e-10	0.885	80	1.28e-227	0.193	28	0.181	0.0799	117	0.0283	0.529	291	7.81e-05	0.7	89	6.93e-08	0.212	70	0.0443	0.257	174	0.742	0.459	362	0.876	0.965	366	none	1	193	3.5	0.491	322	4.8	0.78	140	2.71	0.381	233	none	1	269	none
ENSG00000170027	YWHAG	14-3-3 protein gamma (Protein kinase C inhibitor protein 1) (KCIP-1). [Source:Uniprot/SWISSPROT;Acc:P61981]	308	0.937	0.733	57	6.36e-23	0.153	169	9.74e-153	0.407	201	1	1	190	1	1	334	0.0011	0.809	129	1.55	0.307	123	0.0752	0.452	18	0.621	0.0475	377	none	none	380	none	1	287	5.33	0.735	395	10.2	0.954	413	none	1	133	17.6	0.498	151	38.3
ENSG00000163631	ALB	Serum albumin precursor. [Source:Uniprot/SWISSPROT;Acc:P02768]	309	0.94	0.736	304	4.67e-15	0.815	237	5.61e-99	0.571	258	1	1	311	none	none	45	2.02e-44	0.109	310	484	0.738	254	none	0.846	72	0.688	0.19	341	0.852	0.909	348	none	1	186	3.33	0.47	162	2.6	0.389	309	7	0.839	146	40	0.547	208	none
ENSG00000122861	PLAU	Urokinase-type plasminogen activator precursor (EC 3.4.21.73) (uPA) (U-plasminogen activator) [Contains: Urokinase-type plasminogen activator long chain A; Urokinase-type plasminogen activator short chain A; Urokinase-type plasminogen activator chain B]. [Source:Uniprot/SWISSPROT;Acc:P00749]	310	0.943	0.738	393	none	none	328	3.19e-60	0.79	23	0.0623	0.0557	170	1	1	176	5.4e-09	0.425	83	3.46e-09	0.198	294	none	none	359	0.843	0.947	191	0.744	0.509	233	none	1	273	5	0.707	381	8	0.923	107	2.36	0.292	216	none	1	258	none
ENSG00000128534	LSM8	U6 snRNA-associated Sm-like protein LSm8. [Source:Uniprot/SWISSPROT;Acc:O95777]	311	0.943	0.74	158	2.09e-21	0.424	306	1.1e-68	0.737	315	1	1	342	none	none	355	0.00202	0.855	346	678	0.824	390	none	none	61	0.679	0.161	9	0.572	0.024	107	27	0.457	369	24	0.949	405	none	1	281	5.13	0.766	141	24	0.528	207	none
ENSG00000164045	CDC25A	M-phase inducer phosphatase 1 (EC 3.1.3.48) (Dual specificity phosphatase Cdc25A). [Source:Uniprot/SWISSPROT;Acc:P30304]	312	0.943	0.743	181	8.06e-21	0.485	289	1.28e-73	0.696	300	1	1	207	1	1	206	5.26e-08	0.495	222	160	0.529	148	0.114	0.544	303	0.796	0.799	188	0.743	0.501	56	3	0.239	291	5.67	0.753	230	3.29	0.556	244	4.18	0.665	297	none	1	51	2.33
ENSG00000147459	PPP2R2A|DOCK5	Dedicator of cytokinesis protein 5. [Source:Uniprot/SWISSPROT;Acc:Q9H7D0]	313	0.945	0.745	99	2.04e-22	0.265	336	8.3e-57	0.81	342	1	1	140	0.195	0.629	202	5.07e-08	0.488	267	291	0.636	356	none	none	299	0.795	0.789	60	0.635	0.16	137	none	1	154	3	0.414	117	2	0.261	311	7.14	0.847	340	none	1	349	none
ENSG00000100311	PDGFB	Platelet-derived growth factor B chain precursor (PDGF B-chain) (Platelet-derived growth factor beta polypeptide) (PDGF-2) (c-sis) (Becaplermin). [Source:Uniprot/SWISSPROT;Acc:P01127]	314	0.945	0.748	295	6.77e-16	0.791	168	8.67e-153	0.405	200	1	1	16	2.41e-08	0.0724	226	8.8e-07	0.551	289	377	0.688	35	0.0344	0.129	278	0.784	0.734	319	0.835	0.851	328	none	1	185	3.33	0.47	172	2.75	0.418	100	2.29	0.272	212	none	1	255	none
ENSG00000135218	CD36	Platelet glycoprotein 4 (Platelet glycoprotein IV) (GPIV) (Glycoprotein IIIb) (GPIIIB) (Leukocyte differentiation antigen CD36) (CD36 antigen) (PAS IV) (PAS-4 protein) (Platelet collagen receptor) (Fatty acid translocase) (FAT) (Thrombospondin receptor). [Source:Uniprot/SWISSPROT;Acc:P16671]	315	0.945	0.75	132	7.58e-22	0.354	325	1.61e-60	0.783	332	1	1	211	1	1	62	8.82e-43	0.15	228	174	0.543	340	none	none	287	0.788	0.757	199	0.748	0.531	240	none	1	121	2.33	0.311	87	1.86	0.208	286	5.5	0.779	326	none	1	338	none
ENSG00000120729	MYOT	Myotilin (Titin immunoglobulin domain protein) (Myofibrillar titin- like Ig domains protein) (57 kDa cytoskeletal protein). [Source:Uniprot/SWISSPROT;Acc:Q9UBF9]	316	0.947	0.752	23	5.96e-24	0.0617	329	4.04e-60	0.793	335	1	1	357	none	none	31	2.28e-45	0.0749	88	4.24e-08	0.21	209	none	0.846	331	0.815	0.873	343	0.854	0.915	349	none	1	407	none	1	285	4	0.676	239	4.13	0.651	293	none	1	314	none
ENSG00000160271	RALGDS	Ral guanine nucleotide dissociation stimulator (RalGEF) (RalGDS). [Source:Uniprot/SWISSPROT;Acc:Q12967]	317	0.947	0.755	418	none	none	323	4.87e-61	0.778	330	1	1	105	0.0189	0.475	379	0.0204	0.918	59	3.46e-16	0.14	286	none	none	223	0.763	0.588	233	0.767	0.621	20	1	0.0641	243	4.33	0.632	129	2.13	0.309	205	3.43	0.556	67	3	0.258	182	none
ENSG00000149021	SCGB1A1	Uteroglobin precursor (Secretoglobin family 1A member 1) (Clara cell phospholipid-binding protein) (CCPBP) (Clara cells 10 kDa secretory protein) (CC10) (Urinary protein 1) (Urine protein 1) (UP1). [Source:Uniprot/SWISSPROT;Acc:P11684]	318	0.949	0.757	339	2.14e-09	0.909	150	1.33e-163	0.361	184	1	1	279	none	none	255	3.44e-06	0.609	281	344	0.669	156	0.132	0.574	296	0.792	0.781	338	0.851	0.901	346	none	1	19	1	0.0386	43	1.33	0.106	127	2.57	0.346	224	none	1	264	none
ENSG00000144061	NPHP1	Nephrocystin-1 (Juvenile nephronophthisis 1 protein). [Source:Uniprot/SWISSPROT;Acc:O15259]	319	0.949	0.76	124	5.44e-22	0.332	332	7.39e-58	0.8	338	1	1	360	none	none	76	2.91e-40	0.184	263	278	0.626	355	none	none	298	0.794	0.786	354	0.867	0.944	359	none	1	187	3.33	0.47	203	3	0.478	137	2.7	0.373	231	none	1	268	none
ENSG00000107643	MAPK8	Mitogen-activated protein kinase 8 (EC 2.7.11.24) (Stress-activated protein kinase JNK1) (c-Jun N-terminal kinase 1) (JNK-46). [Source:Uniprot/SWISSPROT;Acc:P45983]	320	0.952	0.762	344	6.54e-09	0.922	122	2.11e-186	0.294	30	0.181	0.0799	19	9.38e-08	0.086	289	7.81e-05	0.7	75	2.83e-10	0.179	57	0.0391	0.21	277	0.783	0.731	344	0.855	0.917	350	none	1	279	5	0.707	268	3.81	0.647	314	7.25	0.853	341	none	1	350	none
ENSG00000136653	RASSF5	Ras association domain-containing family protein 5 (New ras effector 1) (Regulator for cell adhesion and polarization enriched in lymphoid tissues) (RAPL). [Source:Uniprot/SWISSPROT;Acc:Q8WWW0]	321	0.953	0.764	28	7.64e-24	0.0751	241	3.26e-97	0.581	261	1	1	112	0.0253	0.507	399	0.216	0.964	341	646	0.812	259	none	0.846	340	0.82	0.897	405	none	none	405	none	1	139	2.67	0.355	113	2	0.261	372	none	1	74	3	0.258	184	none
ENSG00000122641	INHBA	Inhibin beta A chain precursor (Activin beta-A chain) (Erythroid differentiation protein) (EDF). [Source:Uniprot/SWISSPROT;Acc:P08476]	322	0.953	0.767	272	1.76e-17	0.729	47	1.05e-271	0.113	106	1	1	125	0.0922	0.57	377	0.017	0.911	298	403	0.71	249	none	0.846	202	0.754	0.533	196	0.745	0.523	237	none	1	89	2	0.242	86	1.86	0.208	157	2.86	0.428	243	none	1	277	none
ENSG00000184489	PTP4A3	Protein tyrosine phosphatase type IVA protein 3 (EC 3.1.3.48) (Protein-tyrosine phosphatase 4a3) (Protein-tyrosine phosphatase of regenerating liver 3) (PRL-3) (PRL-R). [Source:Uniprot/SWISSPROT;Acc:O75365]	323	0.956	0.769	223	5.6e-20	0.598	371	5.5e-42	0.894	374	1	1	386	none	none	387	0.0387	0.935	159	21.8	0.379	323	none	none	140	0.723	0.369	248	0.777	0.661	275	none	1	398	none	1	26	1	0.0338	203	3.4	0.553	134	18.8	0.502	205	none
ENSG00000124181	PLCG1	1-phosphatidylinositol-4,5-bisphosphate phosphodiesterase gamma 1 (EC 3.1.4.11) (Phosphoinositide phospholipase C) (PLC-gamma-1) (Phospholipase C-gamma-1) (PLC-II) (PLC-148). [Source:Uniprot/SWISSPROT;Acc:P19174]	324	0.956	0.771	39	1.67e-23	0.105	224	7.29e-111	0.54	248	1	1	65	0.000346	0.294	161	1.19e-09	0.391	307	463	0.731	182	0.172	0.669	165	0.737	0.435	263	0.787	0.701	287	none	1	237	4.07	0.609	215	3.1	0.519	267	4.75	0.728	311	none	1	82	4
ENSG00000034971	MYOC	Myocilin precursor (Trabecular meshwork-induced glucocorticoid response protein). [Source:Uniprot/SWISSPROT;Acc:Q99972]	325	0.962	0.774	229	8.92e-20	0.614	217	1.33e-115	0.523	241	1	1	303	none	none	59	1.81e-43	0.14	131	1.82	0.312	175	0.157	0.643	314	0.803	0.828	290	0.809	0.773	306	none	1	96	2	0.242	328	5	0.804	287	5.5	0.779	327	none	1	339	none
ENSG00000101144	BMP7	Bone morphogenetic protein 7 precursor (BMP-7) (Osteogenic protein 1) (OP-1) (Eptotermin alfa). [Source:Uniprot/SWISSPROT;Acc:P18075]	326	0.963	0.776	405	none	none	18	2.11e-313	0.0434	82	1	1	103	0.0177	0.466	316	0.000364	0.763	291	386	0.693	365	none	none	207	0.757	0.546	270	0.792	0.72	293	none	1	276	5	0.707	142	2.4	0.343	146	2.8	0.401	237	none	1	272	none
ENSG00000075711	DLG1	Disks large homolog 1 (Synapse-associated protein 97) (SAP-97) (hDlg). [Source:Uniprot/SWISSPROT;Acc:Q12959]	327	0.963	0.779	127	6.17e-22	0.34	180	3.41e-143	0.434	210	1	1	288	none	none	277	2.09e-05	0.667	262	276	0.624	242	none	0.846	64	0.68	0.169	117	0.687	0.312	178	none	1	336	7.8	0.864	363	6	0.87	201	3.38	0.548	44	2	0.172	114	7
ENSG00000185046	ANKS1B	cajalin 2 isoform a [Source:RefSeq_peptide;Acc:NP_690001]	328	0.964	0.781	297	7.97e-16	0.796	419	none	none	413	1	1	415	none	none	350	0.00137	0.831	82	3.16e-09	0.195	207	none	0.846	14	0.611	0.0369	350	0.863	0.933	355	none	1	409	none	1	124	2	0.261	374	none	1	388	none	1	393	none
ENSG00000186795	KCNK18	potassium channel, subfamily K, member 18 [Source:RefSeq_peptide;Acc:NP_862823]	329	0.965	0.783	381	none	none	398	1.24e-26	0.959	396	1	1	400	none	none	411	1	1	334	612	0.795	173	0.155	0.636	395	none	none	416	none	none	416	none	1	418	none	1	28	1	0.0338	355	none	1	371	none	1	377	none
ENSG00000153721	MAGI1|CNKSR3	CNKSR family member 3 [Source:RefSeq_peptide;Acc:NP_775786]	330	0.965	0.786	419	none	none	295	2.67e-72	0.711	306	1	1	336	none	none	263	8.89e-06	0.635	167	29.5	0.398	93	0.0525	0.342	180	0.745	0.475	393	none	none	394	none	1	236	4	0.581	21	1	0.0338	351	none	1	367	none	1	373	none
ENSG00000145321	GC	Vitamin D-binding protein precursor (DBP) (Group-specific component) (Gc-globulin) (VDB). [Source:Uniprot/SWISSPROT;Acc:P02774]	331	0.968	0.788	82	1.29e-22	0.22	392	1.07e-30	0.945	393	1	1	397	none	none	189	1.9e-08	0.457	353	699	0.84	261	none	0.846	81	0.693	0.214	333	0.848	0.888	341	none	1	132	2.5	0.334	195	3	0.478	321	8	0.872	49	2	0.172	174	none
ENSG00000107882	SUFU	Suppressor of fused homolog (SUFUH). [Source:Uniprot/SWISSPROT;Acc:Q9UMX1]	332	0.969	0.79	413	none	none	42	2.32e-276	0.101	103	1	1	115	0.0275	0.52	192	2.16e-08	0.464	373	809	0.888	85	0.0498	0.313	388	none	none	413	none	none	413	none	1	323	6.67	0.828	324	4.8	0.78	398	none	1	88	4.5	0.326	191	none
ENSG00000205302	SNX2	Sorting nexin-2 (Transformation-related gene 9 protein) (TRG-9). [Source:Uniprot/SWISSPROT;Acc:O60749]	333	0.97	0.793	389	none	none	351	2.92e-49	0.843	355	1	1	371	none	none	370	0.00534	0.891	122	0.287	0.29	94	0.0528	0.346	131	0.719	0.346	131	0.697	0.349	187	none	1	73	1.83	0.188	104	2	0.261	211	3.54	0.575	278	none	1	299	none
ENSG00000110492	MDK	Midkine precursor (MK) (Neurite outgrowth-promoting protein) (Midgestation and kidney protein) (Amphiregulin-associated protein) (ARAP) (Neurite outgrowth-promoting factor 2). [Source:Uniprot/SWISSPROT;Acc:P21741]	334	0.971	0.795	190	1.05e-20	0.509	124	5.8e-183	0.299	160	1	1	265	none	none	317	0.000364	0.763	231	182	0.55	82	0.0494	0.301	47	0.665	0.124	252	0.781	0.672	279	none	1	308	6	0.781	315	4.67	0.761	81	2	0.215	203	none	1	250	none
ENSG00000174791	RIN1	Ras and Rab interactor 1 (Ras interaction/interference protein 1) (Ras inhibitor JC99). [Source:Uniprot/SWISSPROT;Acc:Q13671]	335	0.971	0.798	314	3.5e-13	0.842	343	9.06e-53	0.827	347	1	1	365	none	none	368	0.00534	0.891	301	421	0.717	251	none	0.846	325	0.81	0.858	288	0.808	0.768	305	none	1	342	8	0.877	382	8	0.923	83	2	0.215	28	1.5	0.116	25	1.17
ENSG00000132535	DLG4	Discs large homolog 4 (Postsynaptic density protein 95) (PSD-95) (Synapse-associated protein 90) (SAP90). [Source:Uniprot/SWISSPROT;Acc:P78352]	336	0.971	0.8	271	1.66e-17	0.727	146	4.3e-164	0.352	180	1	1	277	none	none	287	7.64e-05	0.693	355	710	0.845	393	none	none	113	0.712	0.298	227	0.759	0.605	79	6	0.333	352	9.38	0.905	368	6.71	0.889	293	5.8	0.798	18	1	0.0487	163	none
ENSG00000157978	LDLRAP1	Low density lipoprotein receptor adapter protein 1 (Autosomal recessive hypercholesterolemia protein). [Source:Uniprot/SWISSPROT;Acc:Q5SW96]	337	0.972	0.802	380	none	none	246	5.13e-95	0.593	265	1	1	314	none	none	39	7.23e-45	0.0942	396	none	1	163	0.137	0.599	107	0.709	0.282	245	0.774	0.653	272	none	1	66	1.67	0.167	67	1.67	0.164	231	4	0.635	288	none	1	309	none
ENSG00000186350	RXRA	Retinoic acid receptor RXR-alpha (Retinoid X receptor alpha). [Source:Uniprot/SWISSPROT;Acc:P19793]	338	0.972	0.805	258	1.55e-18	0.692	147	8.54e-164	0.354	181	1	1	111	0.024	0.502	101	2.77e-16	0.244	221	159	0.526	32	0.0334	0.118	139	0.723	0.367	216	0.754	0.576	251	none	1	332	7.29	0.853	341	5.07	0.824	283	5.22	0.771	323	none	1	123	9
ENSG00000131759	RARA	Retinoic acid receptor alpha (RAR-alpha). [Source:Uniprot/SWISSPROT;Acc:P10276]	339	0.973	0.807	296	6.79e-16	0.794	34	3.14e-284	0.0819	96	1	1	109	0.022	0.489	113	2.87e-13	0.273	272	300	0.648	177	0.16	0.651	156	0.733	0.412	184	0.742	0.491	229	none	1	340	8	0.877	308	4.5	0.737	228	3.92	0.621	285	none	1	306	none
ENSG00000141759	TXNL4A	Thioredoxin-like protein 4A (Thioredoxin-like U5 snRNP protein U5- 15kD) (Spliceosomal U5 snRNP-specific 15 kDa protein) (DIM1 protein homolog). [Source:Uniprot/SWISSPROT;Acc:P83876]	340	0.974	0.81	108	2.64e-22	0.29	262	3.44e-86	0.631	277	1	1	321	none	none	325	0.000457	0.785	248	235	0.59	347	none	none	52	0.67	0.137	25	0.596	0.0667	117	none	1	84	2	0.242	107	2	0.261	204	3.43	0.556	273	none	1	295	none
ENSG00000147010	SH3KBP1	SH3 domain-containing kinase-binding protein 1 (Cbl-interacting protein of 85 kDa) (Human Src-family kinase-binding protein 1) (HSB-1) (CD2-binding protein 3) (CD2BP3). [Source:Uniprot/SWISSPROT;Acc:Q96B97]	341	0.978	0.812	391	none	none	315	2.95e-63	0.759	324	1	1	351	none	none	163	1.19e-09	0.391	162	23.6	0.386	118	0.0708	0.434	237	0.768	0.625	398	none	none	398	none	1	297	5.75	0.761	218	3.13	0.527	384	none	1	25	1	0.0487	166	none
ENSG00000130396	MLLT4	Afadin (Protein AF-6). [Source:Uniprot/SWISSPROT;Acc:P55196]	342	0.979	0.814	20	5.09e-24	0.0536	348	2.03e-49	0.839	352	1	1	368	none	none	279	2.09e-05	0.667	277	317	0.66	360	none	none	412	none	none	336	0.85	0.896	344	none	1	318	6.5	0.815	404	none	1	414	none	1	54	2	0.172	59	3
ENSG00000182636	NDN	Necdin. [Source:Uniprot/SWISSPROT;Acc:Q99608]	343	0.98	0.817	281	1.06e-16	0.753	57	4.43e-262	0.137	113	1	1	249	none	none	128	3.05e-12	0.309	184	56.9	0.438	227	none	0.846	110	0.71	0.29	153	0.72	0.408	204	none	1	395	none	1	414	none	1	200	3.36	0.545	108	7	0.401	198	none
ENSG00000028528	SNX1	Sorting nexin-1. [Source:Uniprot/SWISSPROT;Acc:Q13596]	344	0.981	0.819	87	1.46e-22	0.233	335	6.72e-57	0.807	341	1	1	363	none	none	239	1.77e-06	0.572	362	740	0.862	263	none	0.846	203	0.755	0.536	62	0.641	0.165	139	none	1	72	1.83	0.188	82	1.83	0.198	177	3.08	0.482	256	none	1	283	none
ENSG00000164053	TREX1	ATR-interacting protein (ATM and Rad3-related-interacting protein). [Source:Uniprot/SWISSPROT;Acc:Q8WXE1]	345	0.982	0.821	252	6.65e-19	0.676	308	1.01e-67	0.742	317	1	1	344	none	none	71	8.65e-42	0.171	163	24.2	0.388	139	0.0877	0.511	118	0.714	0.311	80	0.652	0.213	151	none	1	157	3	0.414	302	4.5	0.737	46	1.64	0.125	183	none	1	236	none
ENSG00000173406	DAB1	Disabled homolog 1. [Source:Uniprot/SWISSPROT;Acc:O75553]	346	0.983	0.824	364	5.33e-05	0.976	142	1.28e-167	0.342	176	1	1	274	none	none	298	0.000112	0.717	360	736	0.857	395	none	none	242	0.77	0.639	359	0.874	0.957	363	none	1	310	6	0.781	126	2.09	0.304	375	none	1	389	none	1	69	3
ENSG00000184384	MAML2	Mastermind-like protein 2 (Mam-2). [Source:Uniprot/SWISSPROT;Acc:Q8IZL2]	347	0.983	0.826	294	6.52e-16	0.788	154	2.5e-162	0.371	414	none	none	159	0.25	0.692	199	3.66e-08	0.481	139	4.35	0.331	219	none	0.846	109	0.71	0.288	385	none	none	386	none	1	107	2	0.242	37	1.25	0.087	356	none	1	372	none	1	378	none
ENSG00000186111	PIP5K1C	Phosphatidylinositol-4-phosphate 5-kinase type-1 gamma (EC 2.7.1.68) (Phosphatidylinositol-4-phosphate 5-kinase type I gamma) (PtdIns(4)P- 5-kinase gamma) (PtdInsPKIgamma) (PIP5KIgamma). [Source:Uniprot/SWISSPROT;Acc:O60331]	348	0.984	0.829	52	4.76e-23	0.139	158	1.7e-158	0.381	190	1	1	93	0.0095	0.416	378	0.0187	0.913	304	439	0.724	371	none	none	197	0.752	0.52	287	0.807	0.765	304	none	1	168	3	0.414	154	2.5	0.365	167	3	0.455	250	none	1	281	none
ENSG00000143466	IKBKE	Inhibitor of nuclear factor kappa-B kinase subunit epsilon (EC 2.7.11.10) (I kappa-B kinase epsilon) (IkBKE) (IKK-epsilon) (IKK- E) (Inducible I kappa-B kinase) (IKK-i). [Source:Uniprot/SWISSPROT;Acc:Q14164]	349	0.984	0.831	403	none	none	256	6.2e-89	0.617	39	0.181	0.0799	175	1	1	197	3.31e-08	0.476	96	1.41e-06	0.229	158	0.133	0.581	217	0.761	0.573	99	0.671	0.264	166	none	1	388	none	1	411	none	1	65	1.87	0.177	145	38.7	0.543	143	17.5
ENSG00000085117	CD82	CD82 antigen (Inducible membrane protein R2) (C33 antigen) (IA4) (Metastasis suppressor Kangai 1) (Suppressor of tumorigenicity-6) (Tetraspanin-27) (Tspan-27). [Source:Uniprot/SWISSPROT;Acc:P27701]	350	0.985	0.833	238	1.79e-19	0.638	388	1.7e-31	0.937	389	1	1	219	1	1	405	1	1	374	812	0.89	110	0.0608	0.404	68	0.685	0.179	145	0.714	0.387	199	none	1	263	4.75	0.674	323	4.8	0.78	397	none	1	403	none	1	406	none
ENSG00000102678	FGF9	Glia-activating factor precursor (GAF) (Fibroblast growth factor 9) (FGF-9) (HBGF-9). [Source:Uniprot/SWISSPROT;Acc:P31371]	351	0.985	0.836	400	none	none	58	1.33e-258	0.14	114	1	1	61	0.000203	0.276	184	1.81e-08	0.444	269	298	0.64	90	0.0509	0.331	321	0.808	0.847	197	0.745	0.525	238	none	1	90	2	0.242	108	2	0.261	188	3.21	0.512	263	none	1	290	none
ENSG00000162714	ZNF496	Zinc finger protein 496. [Source:Uniprot/SWISSPROT;Acc:Q96IT1]	352	0.986	0.838	135	8.87e-22	0.362	188	3.54e-136	0.453	216	1	1	290	none	none	115	3.78e-13	0.278	76	5.92e-10	0.181	289	none	none	134	0.72	0.354	387	none	none	388	none	1	108	2	0.242	192	3	0.478	379	none	1	393	none	1	397	none
ENSG00000163873	GRIK3	Glutamate receptor, ionotropic kainate 3 precursor (Glutamate receptor 7) (GluR-7) (GluR7) (Excitatory amino acid receptor 5) (EAA5). [Source:Uniprot/SWISSPROT;Acc:Q13003]	353	0.986	0.84	410	none	none	387	9.16e-32	0.933	388	1	1	218	1	1	254	3.44e-06	0.609	226	170	0.538	339	none	none	411	none	none	340	0.852	0.907	27	1	0.0641	79	2	0.242	105	2	0.261	342	20	0.932	359	none	1	366	none
ENSG00000177463	NR2C2	Orphan nuclear receptor TR4 (Orphan nuclear receptor TAK1). [Source:Uniprot/SWISSPROT;Acc:P49116]	354	0.986	0.843	128	6.27e-22	0.343	74	1.17e-236	0.178	125	1	1	254	none	none	135	1.66e-11	0.326	158	20.5	0.376	223	none	0.846	280	0.784	0.739	320	0.835	0.853	329	none	1	100	2	0.242	191	3	0.478	323	8.25	0.88	346	none	1	355	none
ENSG00000088832	FKBP1A	FK506-binding protein 1A (EC 5.2.1.8) (Peptidyl-prolyl cis-trans isomerase) (PPIase) (Rotamase) (12 kDa FKBP) (FKBP-12) (Immunophilin FKBP12). [Source:Uniprot/SWISSPROT;Acc:P62942]	355	0.987	0.845	398	none	none	320	1.34e-61	0.771	328	1	1	354	none	none	382	0.0204	0.918	271	300	0.645	357	none	none	243	0.77	0.641	114	0.685	0.304	65	4	0.274	301	6	0.781	365	6.5	0.882	94	2.2	0.256	41	2	0.172	171	none
ENSG00000117525	F3	Tissue factor precursor (TF) (Coagulation factor III) (Thromboplastin) (CD142 antigen). [Source:Uniprot/SWISSPROT;Acc:P13726]	356	0.987	0.848	137	1.05e-21	0.367	369	7.65e-43	0.889	372	1	1	216	1	1	257	3.83e-06	0.621	282	344	0.669	29	0.0325	0.107	358	0.839	0.945	282	0.805	0.752	301	none	1	231	4	0.581	333	5	0.804	62	1.85	0.169	194	none	1	244	none
ENSG00000005961	ITGA2B	Integrin alpha-IIb precursor (Platelet membrane glycoprotein IIb) (GPalpha IIb) (GPIIb) (CD41 antigen) [Contains: Integrin alpha-IIb heavy chain; Integrin alpha-IIb light chain]. [Source:Uniprot/SWISSPROT;Acc:P08514]	357	0.987	0.85	329	5.97e-11	0.882	380	5.25e-39	0.916	381	1	1	94	0.0095	0.416	37	7.15e-45	0.0894	249	237	0.593	239	none	0.846	324	0.809	0.855	247	0.776	0.659	274	none	1	143	2.75	0.362	115	2	0.261	301	6.4	0.82	335	none	1	344	none
ENSG00000042832	TG	Thyroglobulin precursor. [Source:Uniprot/SWISSPROT;Acc:P01266]	358	0.988	0.852	327	3.65e-11	0.877	385	1.69e-33	0.928	386	1	1	393	none	none	43	1.07e-44	0.104	232	183	0.552	342	none	none	360	0.846	0.95	406	none	none	406	none	1	176	3	0.414	303	4.5	0.737	247	4.2	0.67	299	none	1	319	none
ENSG00000198932	GPRASP1	G-protein coupled receptor-associated sorting protein 1 (GASP-1). [Source:Uniprot/SWISSPROT;Acc:Q5JY77]	359	0.99	0.855	231	1e-19	0.619	417	none	none	411	1	1	413	none	none	240	1.77e-06	0.572	193	69.2	0.46	33	0.0338	0.121	116	0.713	0.306	161	0.722	0.429	211	none	1	160	3	0.414	392	9.5	0.947	412	none	1	415	none	1	125	9
ENSG00000094916	CBX5	Chromobox protein homolog 5 (Heterochromatin protein 1 homolog alpha) (HP1 alpha) (Antigen p25). [Source:Uniprot/SWISSPROT;Acc:P45973]	360	0.991	0.857	171	3.47e-21	0.458	301	1.95e-70	0.725	311	1	1	338	none	none	246	2.69e-06	0.594	166	28.3	0.395	112	0.0639	0.412	166	0.737	0.438	118	0.687	0.315	88	8	0.372	270	5	0.707	352	5.6	0.85	284	5.43	0.774	324	none	1	337	none
ENSG00000006451	RALA	Ras-related protein Ral-A. [Source:Uniprot/SWISSPROT;Acc:P11233]	361	0.991	0.86	125	5.57e-22	0.335	367	3.96e-44	0.884	370	1	1	163	0.492	0.733	359	0.0029	0.865	36	2.45e-42	0.0857	127	0.0782	0.467	347	0.826	0.916	108	0.681	0.288	173	none	1	355	10	0.91	231	3.29	0.556	53	1.71	0.142	187	none	1	239	none
ENSG00000118217	ATF6	Cyclic AMP-dependent transcription factor ATF-6 alpha (Activating transcription factor 6 alpha) (ATF6-alpha). [Source:Uniprot/SWISSPROT;Acc:P18850]	362	0.991	0.862	376	none	none	152	3.01e-163	0.366	186	1	1	280	none	none	99	1.06e-16	0.239	326	561	0.776	382	none	none	290	0.789	0.765	195	0.744	0.52	236	none	1	44	1.33	0.113	98	2	0.261	111	2.41	0.302	218	none	1	259	none
ENSG00000140368	PSTPIP1	Proline-serine-threonine phosphatase-interacting protein 1 (PEST phosphatase-interacting protein 1) (CD2-binding protein 1) (H-PIP). [Source:Uniprot/SWISSPROT;Acc:O43586]	363	0.992	0.864	312	1.37e-13	0.836	349	2.03e-49	0.839	353	1	1	369	none	none	40	8.64e-45	0.0966	169	33	0.402	169	0.144	0.621	200	0.754	0.528	92	0.667	0.245	161	none	1	386	none	1	390	9	0.937	199	3.35	0.542	138	21	0.517	206	none
ENSG00000111676	ATN1	Atrophin-1 (Dentatorubral-pallidoluysian atrophy protein). [Source:Uniprot/SWISSPROT;Acc:P54259]	364	0.992	0.867	131	7.18e-22	0.351	151	2.83e-163	0.364	185	1	1	187	1	1	215	1.84e-07	0.519	325	558	0.774	381	none	none	153	0.732	0.404	235	0.767	0.627	266	none	1	226	4	0.581	375	7.25	0.906	332	10	0.902	149	65	0.558	144	17.7
ENSG00000161405	IKZF3	Zinc finger protein Aiolos (IKAROS family zinc finger protein 3). [Source:Uniprot/SWISSPROT;Acc:Q9UKT9]	365	0.992	0.869	357	1.44e-06	0.957	65	4.24e-250	0.157	118	1	1	251	none	none	114	3.78e-13	0.278	63	3.46e-15	0.15	181	0.17	0.665	396	none	none	347	0.86	0.925	352	none	1	408	none	1	286	4	0.676	392	none	1	399	none	1	402	none
ENSG00000132646	PCNA	Proliferating cell nuclear antigen (PCNA) (Cyclin). [Source:Uniprot/SWISSPROT;Acc:P12004]	366	0.992	0.871	411	none	none	219	1.38e-113	0.528	243	1	1	198	1	1	232	1.08e-06	0.56	320	535	0.762	378	none	none	177	0.743	0.467	90	0.666	0.24	97	12.5	0.415	357	10.5	0.918	372	7	0.896	153	2.83	0.414	61	2.6	0.228	111	6.5
ENSG00000176884	GRIN1	Glutamate [NMDA] receptor subunit zeta 1 precursor (N-methyl-D- aspartate receptor subunit NR1). [Source:Uniprot/SWISSPROT;Acc:Q05586]	367	0.992	0.874	358	2.54e-06	0.96	264	4.68e-85	0.636	279	1	1	161	0.472	0.729	330	0.000974	0.797	366	769	0.871	155	0.132	0.57	53	0.671	0.14	257	0.785	0.685	282	none	1	400	none	1	179	2.83	0.43	328	9.46	0.894	51	2	0.172	176	none
ENSG00000179477	ALOX12B	Arachidonate 12-lipoxygenase, 12R type (EC 1.13.11.-) (Epidermis-type lipoxygenase 12) (12R-lipoxygenase) (12R-LOX). [Source:Uniprot/SWISSPROT;Acc:O75342]	368	0.993	0.876	362	8.8e-06	0.971	186	6.38e-139	0.448	214	1	1	195	1	1	79	1.53e-39	0.191	398	none	1	101	0.0559	0.371	190	0.749	0.501	366	0.882	0.976	369	none	1	105	2	0.242	110	2	0.261	345	27	0.94	362	none	1	368	none
ENSG00000147255	IGSF1	immunoglobulin superfamily, member 1 isoform 1 [Source:RefSeq_peptide;Acc:NP_001546]	369	0.993	0.879	184	9.21e-21	0.493	239	1.83e-97	0.576	260	1	1	312	none	none	407	1	1	383	871	0.912	403	none	none	191	0.75	0.504	375	0.915	1	378	none	1	106	2	0.242	63	1.6	0.15	362	none	1	377	none	1	383	none
ENSG00000105404	RABAC1	Prenylated Rab acceptor protein 1 (PRA1 family protein 1). [Source:Uniprot/SWISSPROT;Acc:Q9UI14]	370	0.994	0.881	226	7.24e-20	0.606	361	5.09e-46	0.867	364	1	1	379	none	none	410	1	1	275	308	0.655	359	none	none	251	0.772	0.662	174	0.734	0.464	16	1	0.0641	363	13	0.933	401	16	0.969	131	2.6	0.354	227	none	1	266	none
ENSG00000167244	IGF2	Insulin-like growth factor II precursor (IGF-II) (Somatomedin A) [Contains: Insulin-like growth factor II Ala-25 Del]. [Source:Uniprot/SWISSPROT;Acc:P01344]	371	0.994	0.883	225	6.45e-20	0.603	98	1.3e-207	0.236	139	1	1	258	none	none	230	8.8e-07	0.551	294	399	0.7	367	none	none	222	0.763	0.586	258	0.785	0.688	283	none	1	227	4	0.581	348	5.33	0.841	155	2.85	0.422	242	none	1	276	none
ENSG00000134070	IRAK2	Interleukin-1 receptor-associated kinase-like 2 (IRAK-2). [Source:Uniprot/SWISSPROT;Acc:O43187]	372	0.995	0.886	347	1.24e-08	0.93	236	1.34e-99	0.569	37	0.181	0.0799	173	1	1	235	1.77e-06	0.572	85	4.9e-09	0.202	295	none	none	247	0.771	0.652	399	none	none	399	none	1	284	5	0.707	260	3.67	0.63	389	none	1	98	5	0.356	193	none
ENSG00000130203	APOE	Apolipoprotein E precursor (Apo-E). [Source:Uniprot/SWISSPROT;Acc:P02649]	373	0.995	0.888	269	1.4e-17	0.721	97	1.13e-207	0.234	138	1	1	181	1	1	51	1.03e-43	0.123	130	1.76	0.31	56	0.039	0.206	192	0.751	0.507	299	0.821	0.797	312	none	1	316	6.5	0.815	349	5.33	0.841	224	3.88	0.61	283	none	1	304	none
ENSG00000149091	DGKZ	Diacylglycerol kinase zeta (EC 2.7.1.107) (Diglyceride kinase zeta) (DGK-zeta) (DAG kinase zeta). [Source:Uniprot/SWISSPROT;Acc:Q13574]	374	0.995	0.89	280	7.74e-17	0.751	285	1.11e-74	0.687	297	1	1	206	1	1	272	2.08e-05	0.657	116	0.0858	0.276	307	none	none	336	0.817	0.887	77	0.652	0.205	149	none	1	155	3	0.414	133	2.17	0.319	252	4.29	0.687	302	none	1	321	none
ENSG00000072310	SREBF1	Sterol regulatory element-binding protein 1 (SREBP-1) (Sterol regulatory element-binding transcription factor 1). [Source:Uniprot/SWISSPROT;Acc:P36956]	375	0.995	0.893	241	2.28e-19	0.646	196	5.31e-129	0.472	223	1	1	146	0.229	0.656	119	4e-13	0.285	385	899	0.917	176	0.16	0.647	361	0.849	0.953	274	0.796	0.731	295	none	1	95	2	0.242	48	1.44	0.116	250	4.25	0.681	300	none	1	320	none
ENSG00000034053	APBA2	Amyloid beta A4 precursor protein-binding family A member 2 (Neuron- specific X11L protein) (Neuronal Munc18-1-interacting protein 2) (Mint-2) (Adapter protein X11beta). [Source:Uniprot/SWISSPROT;Acc:Q99767]	376	0.995	0.895	178	5.43e-21	0.477	212	8.46e-118	0.511	237	1	1	300	none	none	293	9.39e-05	0.708	278	333	0.662	361	none	none	282	0.786	0.744	170	0.729	0.453	219	none	1	120	2.33	0.311	193	3	0.478	291	5.75	0.793	330	none	1	341	none
ENSG00000197561	ELA2	Leukocyte elastase precursor (EC 3.4.21.37) (Elastase-2) (Neutrophil elastase) (PMN elastase) (Bone marrow serine protease) (Medullasin) (Human leukocyte elastase) (HLE). [Source:Uniprot/SWISSPROT;Acc:P08246]	377	0.996	0.898	355	8.33e-07	0.952	189	3.77e-136	0.455	217	1	1	291	none	none	53	1.48e-43	0.13	209	106	0.498	334	none	none	409	none	none	370	0.893	0.987	373	none	1	249	4.33	0.632	376	7.5	0.911	406	none	1	409	none	1	412	none
ENSG00000130340	SNX9	Sorting nexin-9 (SH3 and PX domain-containing protein 1) (Protein SDP1) (SH3 and PX domain-containing protein 3A). [Source:Uniprot/SWISSPROT;Acc:Q9Y5X1]	378	0.996	0.9	186	1.02e-20	0.499	350	2.92e-49	0.843	354	1	1	370	none	none	369	0.00534	0.891	183	53.4	0.436	25	0.0315	0.0919	312	0.801	0.823	404	none	none	404	none	1	415	none	1	340	5	0.804	400	none	1	75	3	0.258	185	none
ENSG00000100985	MMP9	Matrix metalloproteinase-9 precursor (EC 3.4.24.35) (MMP-9) (92 kDa type IV collagenase) (92 kDa gelatinase) (Gelatinase B) (GELB) [Contains: 67 kDa matrix metalloproteinase-9; 82 kDa matrix metalloproteinase-9]. [Source:Uniprot/SWISSPROT;Acc:P14780]	379	0.996	0.902	394	none	none	111	7.96e-197	0.267	149	1	1	183	1	1	204	5.25e-08	0.493	311	484	0.74	84	0.0497	0.309	349	0.83	0.921	369	0.892	0.984	372	none	1	281	5	0.707	361	6	0.87	315	7.33	0.858	342	none	1	351	none
ENSG00000133983	SYNJ2BP|C14orf112	Uncharacterized protein C14orf112 precursor. [Source:Uniprot/SWISSPROT;Acc:Q9P0S2]	380	0.996	0.905	140	1.13e-21	0.375	360	5.09e-46	0.867	363	1	1	378	none	none	409	1	1	335	615	0.798	385	none	none	241	0.77	0.636	342	0.853	0.912	45	2	0.171	150	3	0.414	78	1.75	0.186	364	none	1	379	none	1	385	none
ENSG00000154016	GRAP	GRB2-related adapter protein. [Source:Uniprot/SWISSPROT;Acc:Q13588]	381	0.996	0.907	302	4.02e-15	0.81	359	2.87e-47	0.863	362	1	1	377	none	none	343	0.00137	0.831	276	310	0.657	244	none	0.846	400	none	none	266	0.789	0.709	290	none	1	228	4	0.581	135	2.2	0.324	33	1.47	0.0899	174	none	1	230	none
ENSG00000124507	PACSIN1	Protein kinase C and casein kinase substrate in neurons protein 1. [Source:Uniprot/SWISSPROT;Acc:Q9BY11]	382	0.996	0.91	333	5.9e-10	0.893	269	5.06e-83	0.648	284	1	1	324	none	none	365	0.00534	0.891	365	767	0.869	264	none	0.846	402	none	none	417	none	none	417	none	1	346	8	0.877	338	5	0.804	399	none	1	404	none	1	407	none
ENSG00000136425	CIB2	Calcium and integrin-binding protein 2 (Kinase-interacting protein 2) (KIP 2). [Source:Uniprot/SWISSPROT;Acc:O75838]	383	0.996	0.912	32	1.02e-23	0.0858	414	1.28e-10	0.998	408	1	1	411	none	none	347	0.00137	0.831	370	793	0.881	265	none	0.846	269	0.781	0.71	363	0.876	0.968	367	none	1	411	none	1	417	none	1	417	none	1	417	none	1	417	none
ENSG00000066230	SLC9A3	Sodium/hydrogen exchanger 3 (Na(+)/H(+) exchanger 3) (NHE-3) (Solute carrier family 9 member 3). [Source:Uniprot/SWISSPROT;Acc:P48764]	384	0.997	0.914	368	0.000295	0.987	382	1.55e-37	0.92	383	1	1	392	none	none	373	0.00534	0.891	189	64.4	0.45	63	0.0407	0.232	386	none	none	276	0.799	0.736	297	none	1	229	4	0.581	370	7	0.896	404	none	1	407	none	1	410	none
ENSG00000166313	APBB1	Amyloid beta A4 precursor protein-binding family B member 1 (Fe65 protein). [Source:Uniprot/SWISSPROT;Acc:O00213]	385	0.997	0.917	245	3.55e-19	0.657	72	8.52e-238	0.173	124	1	1	180	1	1	203	5.07e-08	0.488	260	268	0.619	241	none	0.846	58	0.676	0.153	162	0.723	0.432	212	none	1	348	9	0.895	252	3.5	0.599	260	4.5	0.708	306	none	1	324	none
ENSG00000107282	APBA1	Amyloid beta A4 precursor protein-binding family A member 1 (Neuron- specific X11 protein) (Neuronal Munc18-1-interacting protein 1) (Mint- 1) (Adapter protein X11alpha). [Source:Uniprot/SWISSPROT;Acc:Q02410]	386	0.997	0.919	218	3.95e-20	0.584	139	1.12e-168	0.335	173	1	1	186	1	1	313	0.000321	0.756	236	191	0.562	43	0.0369	0.158	95	0.701	0.251	339	0.851	0.904	347	none	1	319	6.5	0.815	335	5	0.804	343	25	0.935	360	none	1	68	3
ENSG00000151577	DRD3	D(3) dopamine receptor. [Source:Uniprot/SWISSPROT;Acc:P35462]	387	0.997	0.921	369	0.00225	0.989	345	1.1e-51	0.831	349	1	1	213	1	1	237	1.77e-06	0.572	408	none	1	270	none	0.846	403	none	none	329	0.842	0.877	337	none	1	233	4	0.581	174	2.75	0.418	232	4	0.635	289	none	1	310	none
ENSG00000198670	LPA	Apolipoprotein(a) precursor (EC 3.4.21.-) (Apo(a)) (Lp(a)). [Source:Uniprot/SWISSPROT;Acc:P08519]	388	0.997	0.924	340	2.46e-09	0.912	374	9.31e-41	0.901	377	1	1	389	none	none	212	8.23e-08	0.512	56	1.73e-19	0.133	284	none	none	405	none	none	334	0.849	0.891	342	none	1	133	2.5	0.334	137	2.25	0.329	237	4.03	0.646	292	none	1	313	none
ENSG00000118271	TTR	Transthyretin precursor (Prealbumin) (TBPA) (TTR) (ATTR). [Source:Uniprot/SWISSPROT;Acc:P02766]	389	0.997	0.926	311	1.14e-13	0.834	386	5.46e-33	0.93	387	1	1	394	none	none	55	1.48e-43	0.13	250	243	0.595	240	none	0.846	73	0.689	0.193	356	0.868	0.949	360	none	1	280	5	0.707	360	6	0.87	333	10.7	0.907	115	8.5	0.431	201	none
ENSG00000185245	GP1BA	Platelet glycoprotein Ib alpha chain precursor (Glycoprotein Ibalpha) (GP-Ib alpha) (GPIbA) (GPIb-alpha) (Antigen CD42b-alpha) (CD42b antigen) [Contains: Glycocalicin]. [Source:Uniprot/SWISSPROT;Acc:P07359]	390	0.997	0.929	367	0.000184	0.984	200	1.65e-127	0.482	226	1	1	196	1	1	38	7.15e-45	0.0894	270	300	0.643	243	none	0.846	399	none	none	337	0.85	0.899	345	none	1	260	4.67	0.666	334	5	0.804	195	3.3	0.531	270	none	1	293	none
ENSG00000171189	GRIK1	Glutamate receptor, ionotropic kainate 1 precursor (Glutamate receptor 5) (GluR-5) (GluR5) (Excitatory amino acid receptor 3) (EAA3). [Source:Uniprot/SWISSPROT;Acc:P39086]	391	0.997	0.931	290	3.71e-16	0.777	171	5.93e-152	0.412	203	1	1	191	1	1	218	2.62e-07	0.527	378	844	0.9	142	0.0916	0.522	120	0.715	0.317	316	0.834	0.843	325	none	1	99	2	0.242	149	2.5	0.365	337	12.7	0.918	354	none	1	362	none
ENSG00000168884	TNIP2	A20-binding inhibitor of NF-kappaB activation 2 [Source:RefSeq_peptide;Acc:NP_077285]	392	0.997	0.933	209	2.53e-20	0.56	358	2.87e-47	0.863	361	1	1	376	none	none	417	none	none	120	0.255	0.286	310	none	none	264	0.78	0.697	87	0.664	0.232	157	none	1	385	none	1	175	2.75	0.418	378	none	1	392	none	1	396	none
ENSG00000124493	GRM4	Metabotropic glutamate receptor 4 precursor (mGluR4). [Source:Uniprot/SWISSPROT;Acc:Q14833]	393	0.997	0.936	402	none	none	216	3.39e-116	0.52	240	1	1	197	1	1	251	3.44e-06	0.609	410	none	1	414	none	none	419	none	none	349	0.863	0.931	354	none	1	104	2	0.242	53	1.5	0.126	339	15.5	0.924	356	none	1	363	none
ENSG00000156973	PDE6D	Retinal rod rhodopsin-sensitive cGMP 3\\\',5\'-cyclic phosphodiesterase subunit delta (EC 3.1.4.17) (GMP-PDE delta) (p17 protein). [Source:Uniprot/SWISSPROT;Acc:O43924]	394	0.997	0.938	214	2.85e-20	0.574	391	1.02e-30	0.942	392	1	1	220	1	1	380	0.0204	0.918	207	106	0.493	113	0.067	0.415	194	0.751	0.512	86	0.663	0.229	156	none	1	258	4.67	0.666	219	3.14	0.529	335	12	0.91	77	3.5	0.285	60	3
ENSG00000117152	RGS4	Regulator of G-protein signaling 4 (RGS4) (RGP4). [Source:Uniprot/SWISSPROT;Acc:P49798]	395	0.998	0.94	397	none	none	355	5.94e-48	0.855	358	1	1	374	none	none	384	0.0214	0.925	292	386	0.693	248	none	0.846	212	0.758	0.559	260	0.786	0.693	284	none	1	341	8	0.877	209	3	0.478	327	8.75	0.888	349	none	1	357	none
ENSG00000166947	EPB42	Erythrocyte membrane protein band 4.2 (Erythrocyte protein 4.2) (P4.2). [Source:Uniprot/SWISSPROT;Acc:P16452]	396	0.998	0.943	349	2.11e-08	0.936	99	3.75e-206	0.239	140	1	1	259	none	none	83	2.27e-39	0.198	384	896	0.914	267	none	0.846	126	0.717	0.332	324	0.837	0.864	332	none	1	343	8	0.877	394	10	0.952	270	4.79	0.736	314	none	1	329	none
ENSG00000162458	FBLIM1	Filamin-binding LIM protein 1 (FBLP-1) (Mitogen-inducible 2- interacting protein) (MIG2-interacting protein) (Migfilin). [Source:Uniprot/SWISSPROT;Acc:Q8WUP2]	397	0.998	0.945	310	9.79e-14	0.831	209	1.84e-119	0.504	234	1	1	297	none	none	208	7.03e-08	0.502	165	26.7	0.393	167	0.142	0.614	394	none	none	415	none	none	415	none	1	417	none	1	56	1.5	0.126	361	none	1	376	none	1	382	none
ENSG00000091583	APOH	Beta-2-glycoprotein 1 precursor (Beta-2-glycoprotein I) (Apolipoprotein H) (Apo-H) (B2GPI) (Beta(2)GPI) (Activated protein C- binding protein) (APC inhibitor) (Anticardiolipin cofactor). [Source:Uniprot/SWISSPROT;Acc:P02749]	398	0.998	0.948	177	4.82e-21	0.475	406	5.34e-19	0.976	402	1	1	405	none	none	190	1.9e-08	0.457	329	570	0.783	258	none	0.846	86	0.695	0.227	345	0.858	0.92	67	4	0.274	221	4	0.581	248	3.5	0.599	316	7.36	0.861	343	none	1	352	none
ENSG00000178896	EXOSC4	Exosome complex exonuclease RRP41 (EC 3.1.13.-) (Ribosomal RNA- processing protein 41) (Exosome component 4) (p12A). [Source:Uniprot/SWISSPROT;Acc:Q9NPD3]	399	0.998	0.95	246	3.74e-19	0.66	300	1.41e-70	0.723	310	1	1	337	none	none	354	0.00202	0.855	200	93.9	0.476	332	none	none	327	0.81	0.863	183	0.741	0.488	104	18	0.44	353	10	0.91	391	9.33	0.944	223	3.87	0.605	105	6.5	0.393	196	none
ENSG00000156976	EIF4A2	Eukaryotic initiation factor 4A-II (EC 3.6.1.-) (ATP-dependent RNA helicase eIF4A-2) (eIF4A-II) (eIF-4A-II). [Source:Uniprot/SWISSPROT;Acc:Q14240]	400	0.998	0.952	78	1.24e-22	0.209	223	7.6e-112	0.537	247	1	1	306	none	none	356	0.00234	0.86	312	487	0.743	130	0.0811	0.478	211	0.758	0.557	102	0.673	0.272	169	none	1	389	none	1	412	none	1	325	8.69	0.886	348	none	1	356	none
ENSG00000091073	DTX2	Protein deltex-2 (Deltex-2) (Deltex2) (hDTX2) (RING finger protein 58). [Source:Uniprot/SWISSPROT;Acc:Q86UW9]	401	0.998	0.955	256	8.55e-19	0.686	340	2.16e-55	0.819	344	1	1	158	0.25	0.692	201	3.75e-08	0.486	390	940	0.929	405	none	none	417	none	none	419	none	none	419	none	1	419	none	1	379	7.5	0.911	407	none	1	410	none	1	413	none
ENSG00000163956	LRPAP1	Alpha-2-macroglobulin receptor-associated protein precursor (Alpha-2- MRAP) (Low density lipoprotein receptor-related protein-associated protein 1) (RAP). [Source:Uniprot/SWISSPROT;Acc:P30533]	402	0.998	0.957	202	1.69e-20	0.542	317	1.88e-62	0.764	326	1	1	353	none	none	258	3.83e-06	0.621	196	77.9	0.467	331	none	none	289	0.789	0.763	168	0.728	0.448	217	none	1	328	7	0.841	396	11	0.957	171	3	0.455	253	none	1	282	none
ENSG00000196277	GRM7	Metabotropic glutamate receptor 7 precursor (mGluR7). [Source:Uniprot/SWISSPROT;Acc:Q14831]	403	0.998	0.96	371	0.00769	0.995	290	1.67e-73	0.699	301	1	1	208	1	1	219	2.62e-07	0.527	407	none	1	50	0.0377	0.184	114	0.712	0.301	169	0.729	0.451	218	none	1	272	5	0.707	229	3.25	0.551	282	5.2	0.768	322	none	1	336	none
ENSG00000113312	TTC1	Tetratricopeptide repeat protein 1 (TPR repeat protein 1). [Source:Uniprot/SWISSPROT;Acc:Q99614]	404	0.998	0.962	152	1.7e-21	0.408	397	2.11e-27	0.954	395	1	1	399	none	none	345	0.00137	0.831	164	25.1	0.39	324	none	none	201	0.754	0.53	59	0.635	0.157	136	none	1	339	8	0.877	307	4.5	0.737	302	6.43	0.823	336	none	1	345	none
ENSG00000136709	WDR33	WD repeat protein 33 (WD repeat protein WDC146). [Source:Uniprot/SWISSPROT;Acc:Q9C0J8]	405	0.999	0.964	143	1.22e-21	0.383	330	8.66e-60	0.795	336	1	1	358	none	none	247	2.69e-06	0.594	313	497	0.745	143	0.0924	0.526	141	0.724	0.372	388	none	none	389	none	1	414	none	1	399	12	0.964	84	2	0.215	204	none	1	251	none
ENSG00000149485	FADS1|FADS3	fatty acid desaturase 3 [Source:RefSeq_peptide;Acc:NP_068373]	406	0.999	0.967	185	9.24e-21	0.496	220	4.54e-113	0.53	244	1	1	199	1	1	391	0.109	0.942	418	none	1	419	none	none	193	0.751	0.509	292	0.814	0.779	308	none	1	404	none	1	416	none	1	306	6.88	0.834	337	none	1	346	none
ENSG00000164266	SPINK1	Pancreatic secretory trypsin inhibitor precursor (Tumor-associated trypsin inhibitor) (TATI) (Serine protease inhibitor Kazal-type 1). [Source:Uniprot/SWISSPROT;Acc:P00995]	407	0.999	0.969	359	2.79e-06	0.962	411	1.6e-11	0.988	405	1	1	408	none	none	56	1.48e-43	0.13	170	33.6	0.405	225	none	0.846	372	0.877	0.982	373	0.903	0.995	376	none	1	174	3	0.414	276	4	0.676	344	26	0.937	361	none	1	367	none
ENSG00000121957	GPSM2	G-protein-signaling modulator 2 (Mosaic protein LGN). [Source:Uniprot/SWISSPROT;Acc:P81274]	408	0.999	0.971	122	4.65e-22	0.327	403	1.73e-20	0.971	399	1	1	403	none	none	295	9.39e-05	0.708	141	5.2	0.336	220	none	0.846	112	0.711	0.296	226	0.758	0.603	260	none	1	274	5	0.707	359	6	0.87	403	none	1	406	none	1	409	none
ENSG00000108839	ALOX12	Arachidonate 12-lipoxygenase, 12S-type (EC 1.13.11.31) (12-LOX) (Platelet-type lipoxygenase 12). [Source:Uniprot/SWISSPROT;Acc:P18054]	409	0.999	0.974	316	5.18e-13	0.847	166	7.93e-155	0.4	198	1	1	189	1	1	248	3.17e-06	0.599	348	681	0.829	104	0.0569	0.382	252	0.774	0.665	371	0.894	0.989	374	none	1	172	3	0.414	330	5	0.804	242	4.14	0.659	296	none	1	317	none
ENSG00000150672	DLG2	Discs large homolog 2 (Postsynaptic density protein PSD-93) (Channel- associated protein of synapse-110) (Chapsyn-110). [Source:Uniprot/SWISSPROT;Acc:Q15700]	410	0.999	0.976	253	6.69e-19	0.678	389	1.7e-31	0.937	390	1	1	395	none	none	288	7.64e-05	0.693	371	805	0.883	398	none	none	414	none	none	267	0.79	0.712	291	none	1	294	5.67	0.753	306	4.5	0.737	395	none	1	53	2	0.172	178	none
ENSG00000129965	INS	Insulin precursor [Contains: Insulin B chain; Insulin A chain]. [Source:Uniprot/SWISSPROT;Acc:P01308]	411	0.999	0.979	370	0.00293	0.992	232	1.72e-104	0.559	256	1	1	84	0.00696	0.38	80	1.74e-39	0.193	283	348	0.674	246	none	0.846	356	0.836	0.939	372	0.903	0.992	375	none	1	173	3	0.414	354	5.67	0.855	255	4.33	0.692	304	none	1	323	none
ENSG00000164237	CMBL	carboxymethylenebutenolidase-like (Pseudomonas) [Source:RefSeq_peptide;Acc:NP_620164]	412	0.999	0.981	239	1.79e-19	0.641	415	0.00238	1	409	1	1	221	1	1	415	none	none	238	193	0.567	236	none	0.846	67	0.684	0.177	382	none	none	384	none	1	412	none	1	418	none	1	418	none	1	418	none	1	418	none
ENSG00000109771	LRP2BP	LRP2 binding protein [Source:RefSeq_peptide;Acc:NP_060879]	413	0.999	0.983	286	2.16e-16	0.767	410	1.6e-11	0.988	404	1	1	407	none	none	418	none	none	382	866	0.91	402	none	none	276	0.783	0.728	360	0.875	0.96	364	none	1	235	4	0.581	249	3.5	0.599	387	none	1	397	none	1	400	none
ENSG00000196415	PRTN3	Myeloblastin precursor (EC 3.4.21.76) (Leukocyte proteinase 3) (PR-3) (PR3) (AGP7) (Wegener autoantigen) (P29) (C-ANCA antigen) (Neutrophil proteinase 4) (NP-4). [Source:Uniprot/SWISSPROT;Acc:P24158]	414	0.999	0.986	348	1.69e-08	0.933	253	9.5e-93	0.61	271	1	1	317	none	none	231	8.8e-07	0.551	261	270	0.621	354	none	none	187	0.746	0.493	367	0.886	0.979	370	none	1	344	8	0.877	337	5	0.804	266	4.67	0.722	310	none	1	326	none
ENSG00000077420	APBB1IP	Amyloid beta A4 precursor protein-binding family B member 1- interacting protein (APBB1-interacting protein 1) (Rap1-GTP- interacting adapter molecule) (RIAM) (Proline-rich EVH1 ligand 1) (PREL-1) (Proline-rich protein 73) (Retinoic acid-responsive prolin [Source:Uniprot/SWISSPROT;Acc:Q7Z5R6]	415	0.999	0.988	328	4.39e-11	0.879	372	6.29e-42	0.896	375	1	1	387	none	none	371	0.00534	0.891	417	none	1	418	none	none	124	0.717	0.327	386	none	none	387	none	1	413	none	1	419	none	1	419	none	1	419	none	1	419	none
ENSG00000179222	MAGED1	Melanoma-associated antigen D1 (MAGE-D1 antigen) (Neurotrophin receptor-interacting MAGE homolog) (MAGE tumor antigen CCF). [Source:Uniprot/SWISSPROT;Acc:Q9Y5V3]	416	0.999	0.99	236	1.51e-19	0.633	245	9.68e-96	0.59	264	1	1	313	none	none	340	0.00137	0.831	379	850	0.902	400	none	none	415	none	none	210	0.753	0.56	248	none	1	349	9	0.895	388	9	0.937	410	none	1	413	none	1	70	3
ENSG00000196353	CPNE4	Copine-4 (Copine IV) (Copine-8). [Source:Uniprot/SWISSPROT;Acc:Q96A23]	417	0.999	0.993	289	3.59e-16	0.775	418	none	none	412	1	1	414	none	none	349	0.00137	0.831	415	none	1	416	none	none	273	0.782	0.72	401	none	none	401	none	1	250	4.33	0.632	280	4	0.676	391	none	1	398	none	1	401	none
ENSG00000140848	CPNE2	Copine-2 (Copine II). [Source:Uniprot/SWISSPROT;Acc:Q96FN4]	418	0.999	0.995	194	1.17e-20	0.52	416	none	none	410	1	1	412	none	none	348	0.00137	0.831	299	405	0.712	250	none	0.846	249	0.772	0.657	400	none	none	400	none	1	345	8	0.877	309	4.5	0.737	396	none	1	402	none	1	405	none
ENSG00000164216	TSSK1B	testis-specific serine kinase 1B (TSSK1B), mRNA [Source:RefSeq_dna;Acc:NM_032028]	419	0.999	0.998	351	3.8e-08	0.941	420	none	none	420	none	none	420	none	none	420	none	none	420	none	1	420	none	none	420	none	none	420	none	none	420	none	1	420	none	1	420	none	1	420	none	1	420	none	1	420	none
ENSG00000180772	AGTR2	Type-2 angiotensin II receptor (AT2). [Source:Uniprot/SWISSPROT;Acc:P50052]	420	0.999	1	382	none	none	278	8.48e-80	0.67	292	1	1	205	1	1	236	1.77e-06	0.572	343	660	0.817	260	none	0.846	401	none	none	312	0.832	0.832	321	none	1	405	none	1	383	8	0.923	408	none	1	411	none	1	414	none
[truncated: 16 more columns]

## Sheet: Top 20 genes_Comparison
Worksheet 5 ("Top 20 genes_Comparison") shows comparison between top 20 ranked genes of cardial septal defect using K-Step, Hits_with_Priors, and ENDEAVOUR
Comparison between top 20 ranked genes of cardial septal defect using K-Step, Hits_with_Priors, and ENDEAVOUR
K-Step Markov (Top 20 ranked genes)	Hits_with_Priors (Top 20 ranked genes)	ENDEAVOUR (Top 20 ranked genes)	genes common to K-Step Markov, Hits_with_Priors and ENDEAVOUR (3 genes)	genes unique to K-Step Markov (2 genes)	genes unique to Hits_with_Priors (2 genes)	genes unique to ENDEAVOUR (17 genes)	genes common to K-Step Markov and Hits_with_Priors only (15 genes)	genes common to Hits_with_Priors and ENDEAVOUR only (0 genes)	genes common to K-Step Markov and ENDEAVOUR only (0 genes)
AR	BMP2	ACVR1B	CREBBP	AR	MFAP5	ACVR1B	BMP2
BMP2	CREBBP	CREBBP	EP300	GRB2	PIAS2	CUBN	DCN
CREBBP	DCN	CUBN	TGFB1			DLL1	FGF2
DCN	EP300	DLL1				EGFR	HDAC1
EP300	FGF2	EGFR				ERBB2	HDAC3
FGF2	HDAC1	EP300				FBLN1	IGBP1
GRB2	HDAC3	ERBB2				FGF10	MAGED1
HDAC1	IGBP1	FBLN1				JAG2	MID2
HDAC3	MAGED1	FGF10				MSH3	MYC
IGBP1	MFAP5	JAG2				MSH6	MYL7
MAGED1	MID2	MSH3				NOTCH2	PEX19
MID2	MYC	MSH6				NOTCH3	SMAD1
MYC	MYL7	NOTCH2				RAF1	SMAD2
MYL7	PEX19	NOTCH3				SMAD4	SMAD3
PEX19	PIAS2	RAF1				SOS2	SRF
SMAD1	SMAD1	SMAD4				TGFBR2
SMAD2	SMAD2	SOS2				TWIST1
SMAD3	SMAD3	TGFB1
SRF	SRF	TGFBR2
TGFB1	TGFB1	TWIST1
Comparison between top 20 ranked genes of cardial septal defect using K-Step, Hits_with_Priors, and ToppGene
K-Step Markov (Top 20 ranked genes)	Hits_with_Priors (Top 20 ranked genes)	ToppGene (Top 20 ranked genes)	genes common to K-Step Markov, Hits_with_Priors and ToppGene (4 genes)	genes unique to K-Step Markov (2 genes)	genes unique to Hits_with_Priors (2 genes)	genes unique to ToppGene (16 genes)	genes common to K-Step Markov and Hits_with_Priors only (14 genes)	genes common to Hits_with_Priors and ToppGene only (0 genes)	genes common to K-Step Markov and ToppGene only (0 genes)
AR	BMP2	ACVR1B	SMAD1	AR	MFAP5	ACVR1B	BMP2
BMP2	CREBBP	CTNNB1	SMAD2	GRB2	PIAS2	CTNNB1	CREBBP
CREBBP	DCN	EGFR	SRF			EGFR	DCN
DCN	EP300	ERBB2	TGFB1			ERBB2	EP300
EP300	FGF2	FN1				FN1	FGF2
FGF2	HDAC1	FOS				FOS	HDAC1
GRB2	HDAC3	HAND2				HAND2	HDAC3
HDAC1	IGBP1	JUN				JUN	IGBP1
HDAC3	MAGED1	MEF2C				MEF2C	MAGED1
IGBP1	MFAP5	NID2				NID2	MID2
MAGED1	MID2	NOTCH2				NOTCH2	MYC
MID2	MYC	RASA1				RASA1	MYL7
MYC	MYL7	RRAS				RRAS	PEX19
MYL7	PEX19	SMAD1				SMAD4	SMAD3
PEX19	PIAS2	SMAD2				TGFB2
SMAD1	SMAD1	SMAD4				TGFBR2
SMAD2	SMAD2	SRF
SMAD3	SMAD3	TGFB1
SRF	SRF	TGFB2
TGFB1	TGFB1	TGFBR2
Comparison between top 20 ranked genes of cardiac septal defect using ToppGene and ENDEAVOUR
The genes in red font and marked with * are associated with abnormal heart morphology (ToppGene: 16/20; Endeavour: 12/20)
The genes in red font and marked with # have been reported to be associated with cardiac septal defects (5/20 and 4/20 in ToppGene and Endeavour prioritized top 20 candidate genes for cardiac septal defects).
ToppGene (Top 20 ranked genes)	ENDEAVOUR (Top 20 ranked genes)	genes unique to ToppGene (13 genes)	genes unique to ENDEAVOUR (13 genes)	genes common to ToppGene and ENDEAVOUR (7 genes)
ACVR1B#	ACVR1B#	CTNNB1*	CREBBP*#	ACVR1B#
CTNNB1*	CREBBP*#	FN1*	DLL1*	EGFR*
EGFR*	DLL1*	HAND2*	EP300*#	ERBB2*
ERBB2*	EGFR*	JUN*#	FGF10*	NOTCH2*
FN1*	EP300*#	MEF2C*	RAF1*	SMAD4*
HAND2*	ERBB2*	RASA1*	CUBN	TGFB1*#
JUN*#	FGF10*	SMAD1*	FBLN1	TGFBR2*
MEF2C*	NOTCH2*	SMAD2*	JAG2
NOTCH2*	RAF1*	SRF*#	MSH3
RASA1*	SMAD4*	TGFB2*#	MSH6
SMAD1*	TGFB1*#	RRAS	NOTCH3
SMAD2*	TGFBR2*	FOS	SOS2
SMAD4*	TWIST1	NID2	TWIST1
SRF*#	CUBN
TGFB1*#	FBLN1
TGFB2*#	JAG2
TGFBR2*	MSH3
FOS	MSH6
NID2	NOTCH3
RRAS	SOS2
