# Supplementary material for: Disease candidate gene identification and prioritization using protein interaction networks
Source: BMC Bioinformatics. 2009 Feb 27;10:73. doi: 10.1186/1471-2105-10-73 (PMC2657789; doi:10.1186/1471-2105-10-73)
Supplement: Additional file 6 — Annotation and PPIN coverage of the human genes. [file 1471-2105-10-73-S6.xls]

## Sheet: MATRIX_Coverage
Additional File 6: Annotation and PPIN coverage of the human genes
Summary
Feature	No. of genes annotated
GO	18438
MP	5032
Domain	12430
Pathway	5960
Pubmed	21117
Interaction	8034
Cytoband	29814
TFBS	9779
Coexpression	12631
Computational	4712
MicroRNA	9180
A binary representation of annotation coverage matrix of human genes (1=present; 0=absent)
GeneSymbol	GO (BP and MF)	MP	Domain	Pathway	Pubmed	Interaction	Cytoband	TFBS	Coexpression	Computational	MicroRNA	Sum
ABCA1	1	1	1	1	1	1	1	1	1	1	1	11
ABI2	1	1	1	1	1	1	1	1	1	1	1	11
ABL1	1	1	1	1	1	1	1	1	1	1	1	11
ACTB	1	1	1	1	1	1	1	1	1	1	1	11
ACTN4	1	1	1	1	1	1	1	1	1	1	1	11
ACTR3	1	1	1	1	1	1	1	1	1	1	1	11
ADAM10	1	1	1	1	1	1	1	1	1	1	1	11
ADAM12	1	1	1	1	1	1	1	1	1	1	1	11
ADAR	1	1	1	1	1	1	1	1	1	1	1	11
ADCY1	1	1	1	1	1	1	1	1	1	1	1	11
ADCY3	1	1	1	1	1	1	1	1	1	1	1	11
ADCYAP1	1	1	1	1	1	1	1	1	1	1	1	11
ADM	1	1	1	1	1	1	1	1	1	1	1	11
ADORA2A	1	1	1	1	1	1	1	1	1	1	1	11
ADRA1A	1	1	1	1	1	1	1	1	1	1	1	11
ADRA1B	1	1	1	1	1	1	1	1	1	1	1	11
ADRB3	1	1	1	1	1	1	1	1	1	1	1	11
ADRBK1	1	1	1	1	1	1	1	1	1	1	1	11
AMPH	1	1	1	1	1	1	1	1	1	1	1	11
ANK2	1	1	1	1	1	1	1	1	1	1	1	11
ANXA6	1	1	1	1	1	1	1	1	1	1	1	11
AP2M1	1	1	1	1	1	1	1	1	1	1	1	11
APOBEC1	1	1	1	1	1	1	1	1	1	1	1	11
ARF6	1	1	1	1	1	1	1	1	1	1	1	11
ARG1	1	1	1	1	1	1	1	1	1	1	1	11
ARHGAP1	1	1	1	1	1	1	1	1	1	1	1	11
ARID1A	1	1	1	1	1	1	1	1	1	1	1	11
ARNT	1	1	1	1	1	1	1	1	1	1	1	11
ARRB2	1	1	1	1	1	1	1	1	1	1	1	11
ATF2	1	1	1	1	1	1	1	1	1	1	1	11
ATF4	1	1	1	1	1	1	1	1	1	1	1	11
ATF7	1	1	1	1	1	1	1	1	1	1	1	11
ATP1B2	1	1	1	1	1	1	1	1	1	1	1	11
ATP2A2	1	1	1	1	1	1	1	1	1	1	1	11
ATP2B2	1	1	1	1	1	1	1	1	1	1	1	11
ATP5A1	1	1	1	1	1	1	1	1	1	1	1	11
ATP6V0C	1	1	1	1	1	1	1	1	1	1	1	11
BACE1	1	1	1	1	1	1	1	1	1	1	1	11
BCAT2	1	1	1	1	1	1	1	1	1	1	1	11
BCL2	1	1	1	1	1	1	1	1	1	1	1	11
BCL2L1	1	1	1	1	1	1	1	1	1	1	1	11
BCL2L11	1	1	1	1	1	1	1	1	1	1	1	11
BECN1	1	1	1	1	1	1	1	1	1	1	1	11
BMI1	1	1	1	1	1	1	1	1	1	1	1	11
BMPR2	1	1	1	1	1	1	1	1	1	1	1	11
BRD4	1	1	1	1	1	1	1	1	1	1	1	11
BTC	1	1	1	1	1	1	1	1	1	1	1	11
BTRC	1	1	1	1	1	1	1	1	1	1	1	11
BUB3	1	1	1	1	1	1	1	1	1	1	1	11
CACNA1C	1	1	1	1	1	1	1	1	1	1	1	11
CACNB1	1	1	1	1	1	1	1	1	1	1	1	11
CACNB2	1	1	1	1	1	1	1	1	1	1	1	11
CALCRL	1	1	1	1	1	1	1	1	1	1	1	11
CALR	1	1	1	1	1	1	1	1	1	1	1	11
CAMK2A	1	1	1	1	1	1	1	1	1	1	1	11
CAMK4	1	1	1	1	1	1	1	1	1	1	1	11
CAMKK2	1	1	1	1	1	1	1	1	1	1	1	11
CANX	1	1	1	1	1	1	1	1	1	1	1	11
CAPN1	1	1	1	1	1	1	1	1	1	1	1	11
CAPNS1	1	1	1	1	1	1	1	1	1	1	1	11
CASP2	1	1	1	1	1	1	1	1	1	1	1	11
CASP8	1	1	1	1	1	1	1	1	1	1	1	11
CASQ2	1	1	1	1	1	1	1	1	1	1	1	11
CBLB	1	1	1	1	1	1	1	1	1	1	1	11
CBX3	1	1	1	1	1	1	1	1	1	1	1	11
CCL2	1	1	1	1	1	1	1	1	1	1	1	11
CCL7	1	1	1	1	1	1	1	1	1	1	1	11
CCNA2	1	1	1	1	1	1	1	1	1	1	1	11
CCNG1	1	1	1	1	1	1	1	1	1	1	1	11
CCR3	1	1	1	1	1	1	1	1	1	1	1	11
CD44	1	1	1	1	1	1	1	1	1	1	1	11
CD47	1	1	1	1	1	1	1	1	1	1	1	11
CD8A	1	1	1	1	1	1	1	1	1	1	1	11
CDC2	1	1	1	1	1	1	1	1	1	1	1	11
CDC42	1	1	1	1	1	1	1	1	1	1	1	11
CDH2	1	1	1	1	1	1	1	1	1	1	1	11
CDH5	1	1	1	1	1	1	1	1	1	1	1	11
CDK2	1	1	1	1	1	1	1	1	1	1	1	11
CDK5R1	1	1	1	1	1	1	1	1	1	1	1	11
CDKN1C	1	1	1	1	1	1	1	1	1	1	1	11
CDKN2C	1	1	1	1	1	1	1	1	1	1	1	11
CEBPA	1	1	1	1	1	1	1	1	1	1	1	11
CEBPB	1	1	1	1	1	1	1	1	1	1	1	11
CFL1	1	1	1	1	1	1	1	1	1	1	1	11
CHFR	1	1	1	1	1	1	1	1	1	1	1	11
CHN1	1	1	1	1	1	1	1	1	1	1	1	11
CHRNE	1	1	1	1	1	1	1	1	1	1	1	11
CHUK	1	1	1	1	1	1	1	1	1	1	1	11
CKS1B	1	1	1	1	1	1	1	1	1	1	1	11
CLOCK	1	1	1	1	1	1	1	1	1	1	1	11
CNOT7	1	1	1	1	1	1	1	1	1	1	1	11
CNTN2	1	1	1	1	1	1	1	1	1	1	1	11
COL17A1	1	1	1	1	1	1	1	1	1	1	1	11
COL18A1	1	1	1	1	1	1	1	1	1	1	1	11
COL5A2	1	1	1	1	1	1	1	1	1	1	1	11
COL8A1	1	1	1	1	1	1	1	1	1	1	1	11
COX17	1	1	1	1	1	1	1	1	1	1	1	11
CREB1	1	1	1	1	1	1	1	1	1	1	1	11
CRH	1	1	1	1	1	1	1	1	1	1	1	11
CRHR1	1	1	1	1	1	1	1	1	1	1	1	11
CRK	1	1	1	1	1	1	1	1	1	1	1	11
CRKL	1	1	1	1	1	1	1	1	1	1	1	11
CSE1L	1	1	1	1	1	1	1	1	1	1	1	11
CSF3	1	1	1	1	1	1	1	1	1	1	1	11
CSNK2A1	1	1	1	1	1	1	1	1	1	1	1	11
CTBP1	1	1	1	1	1	1	1	1	1	1	1	11
CTLA4	1	1	1	1	1	1	1	1	1	1	1	11
CUGBP1	1	1	1	1	1	1	1	1	1	1	1	11
CUL1	1	1	1	1	1	1	1	1	1	1	1	11
CUL3	1	1	1	1	1	1	1	1	1	1	1	11
CUX1	1	1	1	1	1	1	1	1	1	1	1	11
CX3CR1	1	1	1	1	1	1	1	1	1	1	1	11
CYCS	1	1	1	1	1	1	1	1	1	1	1	11
CYP19A1	1	1	1	1	1	1	1	1	1	1	1	11
CYP1A1	1	1	1	1	1	1	1	1	1	1	1	11
DAZL	1	1	1	1	1	1	1	1	1	1	1	11
DDB1	1	1	1	1	1	1	1	1	1	1	1	11
DDX5	1	1	1	1	1	1	1	1	1	1	1	11
DEDD	1	1	1	1	1	1	1	1	1	1	1	11
DES	1	1	1	1	1	1	1	1	1	1	1	11
DFFB	1	1	1	1	1	1	1	1	1	1	1	11
DGKZ	1	1	1	1	1	1	1	1	1	1	1	11
DHX9	1	1	1	1	1	1	1	1	1	1	1	11
DIAPH1	1	1	1	1	1	1	1	1	1	1	1	11
DICER1	1	1	1	1	1	1	1	1	1	1	1	11
DLG3	1	1	1	1	1	1	1	1	1	1	1	11
DMD	1	1	1	1	1	1	1	1	1	1	1	11
DMPK	1	1	1	1	1	1	1	1	1	1	1	11
DNAJA1	1	1	1	1	1	1	1	1	1	1	1	11
DNM1	1	1	1	1	1	1	1	1	1	1	1	11
DNMT1	1	1	1	1	1	1	1	1	1	1	1	11
DOK1	1	1	1	1	1	1	1	1	1	1	1	11
DSC1	1	1	1	1	1	1	1	1	1	1	1	11
DUSP1	1	1	1	1	1	1	1	1	1	1	1	11
DUSP2	1	1	1	1	1	1	1	1	1	1	1	11
DUSP6	1	1	1	1	1	1	1	1	1	1	1	11
DYRK1A	1	1	1	1	1	1	1	1	1	1	1	11
E2F1	1	1	1	1	1	1	1	1	1	1	1	11
EDN3	1	1	1	1	1	1	1	1	1	1	1	11
EDNRA	1	1	1	1	1	1	1	1	1	1	1	11
EFNA3	1	1	1	1	1	1	1	1	1	1	1	11
EGFR	1	1	1	1	1	1	1	1	1	1	1	11
EGR1	1	1	1	1	1	1	1	1	1	1	1	11
EIF2S1	1	1	1	1	1	1	1	1	1	1	1	11
EIF4G2	1	1	1	1	1	1	1	1	1	1	1	11
ELF4	1	1	1	1	1	1	1	1	1	1	1	11
ELF5	1	1	1	1	1	1	1	1	1	1	1	11
ELK1	1	1	1	1	1	1	1	1	1	1	1	11
ELK4	1	1	1	1	1	1	1	1	1	1	1	11
EN2	1	1	1	1	1	1	1	1	1	1	1	11
EPB41L3	1	1	1	1	1	1	1	1	1	1	1	11
EPHA7	1	1	1	1	1	1	1	1	1	1	1	11
ERBB4	1	1	1	1	1	1	1	1	1	1	1	11
EZH2	1	1	1	1	1	1	1	1	1	1	1	11
F3	1	1	1	1	1	1	1	1	1	1	1	11
FAIM2	1	1	1	1	1	1	1	1	1	1	1	11
FAP	1	1	1	1	1	1	1	1	1	1	1	11
FEN1	1	1	1	1	1	1	1	1	1	1	1	11
FGA	1	1	1	1	1	1	1	1	1	1	1	11
FGF1	1	1	1	1	1	1	1	1	1	1	1	11
FGF9	1	1	1	1	1	1	1	1	1	1	1	11
FHL2	1	1	1	1	1	1	1	1	1	1	1	11
FKBP1A	1	1	1	1	1	1	1	1	1	1	1	11
FLI1	1	1	1	1	1	1	1	1	1	1	1	11
FLT1	1	1	1	1	1	1	1	1	1	1	1	11
FN1	1	1	1	1	1	1	1	1	1	1	1	11
FNTB	1	1	1	1	1	1	1	1	1	1	1	11
FOS	1	1	1	1	1	1	1	1	1	1	1	11
FOSL1	1	1	1	1	1	1	1	1	1	1	1	11
FOXO3	1	1	1	1	1	1	1	1	1	1	1	11
FRAP1	1	1	1	1	1	1	1	1	1	1	1	11
FRAT1	1	1	1	1	1	1	1	1	1	1	1	11
FUS	1	1	1	1	1	1	1	1	1	1	1	11
FXYD2	1	1	1	1	1	1	1	1	1	1	1	11
FYN	1	1	1	1	1	1	1	1	1	1	1	11
FZD5	1	1	1	1	1	1	1	1	1	1	1	11
GABARAP	1	1	1	1	1	1	1	1	1	1	1	11
GABRA1	1	1	1	1	1	1	1	1	1	1	1	11
GABRB2	1	1	1	1	1	1	1	1	1	1	1	11
GAD1	1	1	1	1	1	1	1	1	1	1	1	11
GARS	1	1	1	1	1	1	1	1	1	1	1	11
GATA1	1	1	1	1	1	1	1	1	1	1	1	11
GIT2	1	1	1	1	1	1	1	1	1	1	1	11
GJA5	1	1	1	1	1	1	1	1	1	1	1	11
GLRB	1	1	1	1	1	1	1	1	1	1	1	11
GLRX	1	1	1	1	1	1	1	1	1	1	1	11
GNA12	1	1	1	1	1	1	1	1	1	1	1	11
GNA13	1	1	1	1	1	1	1	1	1	1	1	11
GNAI2	1	1	1	1	1	1	1	1	1	1	1	11
GNAI3	1	1	1	1	1	1	1	1	1	1	1	11
GNAO1	1	1	1	1	1	1	1	1	1	1	1	11
GNAS	1	1	1	1	1	1	1	1	1	1	1	11
GNB5	1	1	1	1	1	1	1	1	1	1	1	11
GNG3	1	1	1	1	1	1	1	1	1	1	1	11
GPD2	1	1	1	1	1	1	1	1	1	1	1	11
GRB10	1	1	1	1	1	1	1	1	1	1	1	11
GRIK1	1	1	1	1	1	1	1	1	1	1	1	11
GRIK5	1	1	1	1	1	1	1	1	1	1	1	11
GRK6	1	1	1	1	1	1	1	1	1	1	1	11
GRM3	1	1	1	1	1	1	1	1	1	1	1	11
GRM7	1	1	1	1	1	1	1	1	1	1	1	11
GSK3B	1	1	1	1	1	1	1	1	1	1	1	11
GUCY2C	1	1	1	1	1	1	1	1	1	1	1	11
H2AFX	1	1	1	1	1	1	1	1	1	1	1	11
HADHB	1	1	1	1	1	1	1	1	1	1	1	11
HCLS1	1	1	1	1	1	1	1	1	1	1	1	11
HDAC1	1	1	1	1	1	1	1	1	1	1	1	11
HDAC2	1	1	1	1	1	1	1	1	1	1	1	11
HDAC9	1	1	1	1	1	1	1	1	1	1	1	11
HIPK2	1	1	1	1	1	1	1	1	1	1	1	11
HMGB1	1	1	1	1	1	1	1	1	1	1	1	11
HMGB2	1	1	1	1	1	1	1	1	1	1	1	11
HMGN1	1	1	1	1	1	1	1	1	1	1	1	11
HMOX2	1	1	1	1	1	1	1	1	1	1	1	11
HNF1A	1	1	1	1	1	1	1	1	1	1	1	11
HNRNPC	1	1	1	1	1	1	1	1	1	1	1	11
HPRT1	1	1	1	1	1	1	1	1	1	1	1	11
HRK	1	1	1	1	1	1	1	1	1	1	1	11
HSD11B1	1	1	1	1	1	1	1	1	1	1	1	11
HSPB2	1	1	1	1	1	1	1	1	1	1	1	11
HTR7	1	1	1	1	1	1	1	1	1	1	1	11
ID2	1	1	1	1	1	1	1	1	1	1	1	11
IGF1	1	1	1	1	1	1	1	1	1	1	1	11
IGF2	1	1	1	1	1	1	1	1	1	1	1	11
IKBKB	1	1	1	1	1	1	1	1	1	1	1	11
IL13	1	1	1	1	1	1	1	1	1	1	1	11
IL13RA1	1	1	1	1	1	1	1	1	1	1	1	11
IL1RN	1	1	1	1	1	1	1	1	1	1	1	11
IL4	1	1	1	1	1	1	1	1	1	1	1	11
IL6	1	1	1	1	1	1	1	1	1	1	1	11
IL6ST	1	1	1	1	1	1	1	1	1	1	1	11
ILK	1	1	1	1	1	1	1	1	1	1	1	11
IQGAP1	1	1	1	1	1	1	1	1	1	1	1	11
IQGAP2	1	1	1	1	1	1	1	1	1	1	1	11
IRAK1	1	1	1	1	1	1	1	1	1	1	1	11
IREB2	1	1	1	1	1	1	1	1	1	1	1	11
IRF1	1	1	1	1	1	1	1	1	1	1	1	11
IRS2	1	1	1	1	1	1	1	1	1	1	1	11
ITK	1	1	1	1	1	1	1	1	1	1	1	11
ITPKB	1	1	1	1	1	1	1	1	1	1	1	11
ITPR2	1	1	1	1	1	1	1	1	1	1	1	11
JAK1	1	1	1	1	1	1	1	1	1	1	1	11
JAK3	1	1	1	1	1	1	1	1	1	1	1	11
JUNB	1	1	1	1	1	1	1	1	1	1	1	11
JUND	1	1	1	1	1	1	1	1	1	1	1	11
KHDRBS1	1	1	1	1	1	1	1	1	1	1	1	11
KIT	1	1	1	1	1	1	1	1	1	1	1	11
KPNB1	1	1	1	1	1	1	1	1	1	1	1	11
KRT1	1	1	1	1	1	1	1	1	1	1	1	11
LAMA3	1	1	1	1	1	1	1	1	1	1	1	11
LAMC1	1	1	1	1	1	1	1	1	1	1	1	11
LAMC2	1	1	1	1	1	1	1	1	1	1	1	11
LAMP2	1	1	1	1	1	1	1	1	1	1	1	11
LBR	1	1	1	1	1	1	1	1	1	1	1	11
LDB1	1	1	1	1	1	1	1	1	1	1	1	11
LEP	1	1	1	1	1	1	1	1	1	1	1	11
LEPR	1	1	1	1	1	1	1	1	1	1	1	11
LIG3	1	1	1	1	1	1	1	1	1	1	1	11
LMNB1	1	1	1	1	1	1	1	1	1	1	1	11
LOX	1	1	1	1	1	1	1	1	1	1	1	11
LOXL1	1	1	1	1	1	1	1	1	1	1	1	11
LPHN1	1	1	1	1	1	1	1	1	1	1	1	11
LRP6	1	1	1	1	1	1	1	1	1	1	1	11
LYN	1	1	1	1	1	1	1	1	1	1	1	11
MADD	1	1	1	1	1	1	1	1	1	1	1	11
MAFF	1	1	1	1	1	1	1	1	1	1	1	11
MAG	1	1	1	1	1	1	1	1	1	1	1	11
MAP2	1	1	1	1	1	1	1	1	1	1	1	11
MAP2K3	1	1	1	1	1	1	1	1	1	1	1	11
MAP2K6	1	1	1	1	1	1	1	1	1	1	1	11
MAP2K7	1	1	1	1	1	1	1	1	1	1	1	11
MAP3K11	1	1	1	1	1	1	1	1	1	1	1	11
MAP3K14	1	1	1	1	1	1	1	1	1	1	1	11
MAP3K2	1	1	1	1	1	1	1	1	1	1	1	11
MAP3K3	1	1	1	1	1	1	1	1	1	1	1	11
MAP3K4	1	1	1	1	1	1	1	1	1	1	1	11
MAP3K7IP2	1	1	1	1	1	1	1	1	1	1	1	11
MAP4K4	1	1	1	1	1	1	1	1	1	1	1	11
MAPK10	1	1	1	1	1	1	1	1	1	1	1	11
MAPK3	1	1	1	1	1	1	1	1	1	1	1	11
MAPK8IP1	1	1	1	1	1	1	1	1	1	1	1	11
MAPK8IP2	1	1	1	1	1	1	1	1	1	1	1	11
MAPK8IP3	1	1	1	1	1	1	1	1	1	1	1	11
MAX	1	1	1	1	1	1	1	1	1	1	1	11
MBTPS1	1	1	1	1	1	1	1	1	1	1	1	11
MCL1	1	1	1	1	1	1	1	1	1	1	1	11
MDM2	1	1	1	1	1	1	1	1	1	1	1	11
MEF2D	1	1	1	1	1	1	1	1	1	1	1	11
MGAT1	1	1	1	1	1	1	1	1	1	1	1	11
MGAT3	1	1	1	1	1	1	1	1	1	1	1	11
MLLT4	1	1	1	1	1	1	1	1	1	1	1	11
MMP16	1	1	1	1	1	1	1	1	1	1	1	11
MSN	1	1	1	1	1	1	1	1	1	1	1	11
MTMR2	1	1	1	1	1	1	1	1	1	1	1	11
MYCL1	1	1	1	1	1	1	1	1	1	1	1	11
MYST4	1	1	1	1	1	1	1	1	1	1	1	11
MYT1	1	1	1	1	1	1	1	1	1	1	1	11
NCAM1	1	1	1	1	1	1	1	1	1	1	1	11
NFAT5	1	1	1	1	1	1	1	1	1	1	1	11
NFKBIA	1	1	1	1	1	1	1	1	1	1	1	11
NGFR	1	1	1	1	1	1	1	1	1	1	1	11
NLGN2	1	1	1	1	1	1	1	1	1	1	1	11
NLK	1	1	1	1	1	1	1	1	1	1	1	11
NMT1	1	1	1	1	1	1	1	1	1	1	1	11
NPAS2	1	1	1	1	1	1	1	1	1	1	1	11
NPM1	1	1	1	1	1	1	1	1	1	1	1	11
NR1H2	1	1	1	1	1	1	1	1	1	1	1	11
NRCAM	1	1	1	1	1	1	1	1	1	1	1	11
NRXN1	1	1	1	1	1	1	1	1	1	1	1	11
NRXN2	1	1	1	1	1	1	1	1	1	1	1	11
NUMB	1	1	1	1	1	1	1	1	1	1	1	11
NXF1	1	1	1	1	1	1	1	1	1	1	1	11
ODC1	1	1	1	1	1	1	1	1	1	1	1	11
OPHN1	1	1	1	1	1	1	1	1	1	1	1	11
P2RX7	1	1	1	1	1	1	1	1	1	1	1	11
PAFAH1B1	1	1	1	1	1	1	1	1	1	1	1	11
PAFAH1B2	1	1	1	1	1	1	1	1	1	1	1	11
PAPPA	1	1	1	1	1	1	1	1	1	1	1	11
PCK1	1	1	1	1	1	1	1	1	1	1	1	11
PDE4D	1	1	1	1	1	1	1	1	1	1	1	11
PDPK1	1	1	1	1	1	1	1	1	1	1	1	11
PFN1	1	1	1	1	1	1	1	1	1	1	1	11
PIAS2	1	1	1	1	1	1	1	1	1	1	1	11
PICALM	1	1	1	1	1	1	1	1	1	1	1	11
PIK3CD	1	1	1	1	1	1	1	1	1	1	1	11
PIK3R2	1	1	1	1	1	1	1	1	1	1	1	11
PIM1	1	1	1	1	1	1	1	1	1	1	1	11
PIN1	1	1	1	1	1	1	1	1	1	1	1	11
PIP4K2B	1	1	1	1	1	1	1	1	1	1	1	11
PLOD3	1	1	1	1	1	1	1	1	1	1	1	11
PLXNC1	1	1	1	1	1	1	1	1	1	1	1	11
PML	1	1	1	1	1	1	1	1	1	1	1	11
POLG	1	1	1	1	1	1	1	1	1	1	1	11
POLR2A	1	1	1	1	1	1	1	1	1	1	1	11
PPID	1	1	1	1	1	1	1	1	1	1	1	11
PPM1B	1	1	1	1	1	1	1	1	1	1	1	11
PPM1D	1	1	1	1	1	1	1	1	1	1	1	11
PPP1CC	1	1	1	1	1	1	1	1	1	1	1	11
PPP1R8	1	1	1	1	1	1	1	1	1	1	1	11
PPP2CA	1	1	1	1	1	1	1	1	1	1	1	11
PRKACA	1	1	1	1	1	1	1	1	1	1	1	11
PRKCD	1	1	1	1	1	1	1	1	1	1	1	11
PRKCG	1	1	1	1	1	1	1	1	1	1	1	11
PRKCH	1	1	1	1	1	1	1	1	1	1	1	11
PRKG1	1	1	1	1	1	1	1	1	1	1	1	11
PRKRA	1	1	1	1	1	1	1	1	1	1	1	11
PSMD4	1	1	1	1	1	1	1	1	1	1	1	11
PSMD7	1	1	1	1	1	1	1	1	1	1	1	11
PSME3	1	1	1	1	1	1	1	1	1	1	1	11
PTGER2	1	1	1	1	1	1	1	1	1	1	1	11
PTGS1	1	1	1	1	1	1	1	1	1	1	1	11
PTHR1	1	1	1	1	1	1	1	1	1	1	1	11
PTPN1	1	1	1	1	1	1	1	1	1	1	1	11
PTPRA	1	1	1	1	1	1	1	1	1	1	1	11
PTPRB	1	1	1	1	1	1	1	1	1	1	1	11
PTPRJ	1	1	1	1	1	1	1	1	1	1	1	11
PTX3	1	1	1	1	1	1	1	1	1	1	1	11
RAB3A	1	1	1	1	1	1	1	1	1	1	1	11
RAC1	1	1	1	1	1	1	1	1	1	1	1	11
RAD23B	1	1	1	1	1	1	1	1	1	1	1	11
RAE1	1	1	1	1	1	1	1	1	1	1	1	11
RALBP1	1	1	1	1	1	1	1	1	1	1	1	11
RANBP2	1	1	1	1	1	1	1	1	1	1	1	11
RAP1A	1	1	1	1	1	1	1	1	1	1	1	11
RAP1B	1	1	1	1	1	1	1	1	1	1	1	11
RAPGEF1	1	1	1	1	1	1	1	1	1	1	1	11
RARA	1	1	1	1	1	1	1	1	1	1	1	11
RASA1	1	1	1	1	1	1	1	1	1	1	1	11
RB1CC1	1	1	1	1	1	1	1	1	1	1	1	11
RDX	1	1	1	1	1	1	1	1	1	1	1	11
RERE	1	1	1	1	1	1	1	1	1	1	1	11
REV3L	1	1	1	1	1	1	1	1	1	1	1	11
RGS2	1	1	1	1	1	1	1	1	1	1	1	11
RGS7	1	1	1	1	1	1	1	1	1	1	1	11
RHOG	1	1	1	1	1	1	1	1	1	1	1	11
RING1	1	1	1	1	1	1	1	1	1	1	1	11
RORA	1	1	1	1	1	1	1	1	1	1	1	11
RPA1	1	1	1	1	1	1	1	1	1	1	1	11
RPS19	1	1	1	1	1	1	1	1	1	1	1	11
RPS6KA3	1	1	1	1	1	1	1	1	1	1	1	11
RPS6KA5	1	1	1	1	1	1	1	1	1	1	1	11
RXRB	1	1	1	1	1	1	1	1	1	1	1	11
RXRG	1	1	1	1	1	1	1	1	1	1	1	11
RYR3	1	1	1	1	1	1	1	1	1	1	1	11
SDC1	1	1	1	1	1	1	1	1	1	1	1	11
SEMA3B	1	1	1	1	1	1	1	1	1	1	1	11
SEMA4D	1	1	1	1	1	1	1	1	1	1	1	11
SEMA6A	1	1	1	1	1	1	1	1	1	1	1	11
SERPINE1	1	1	1	1	1	1	1	1	1	1	1	11
SERPINF2	1	1	1	1	1	1	1	1	1	1	1	11
SETDB1	1	1	1	1	1	1	1	1	1	1	1	11
SF3B1	1	1	1	1	1	1	1	1	1	1	1	11
SFN	1	1	1	1	1	1	1	1	1	1	1	11
SFRS1	1	1	1	1	1	1	1	1	1	1	1	11
SFRS2	1	1	1	1	1	1	1	1	1	1	1	11
SFRS3	1	1	1	1	1	1	1	1	1	1	1	11
SH3GLB1	1	1	1	1	1	1	1	1	1	1	1	11
SIN3A	1	1	1	1	1	1	1	1	1	1	1	11
SKI	1	1	1	1	1	1	1	1	1	1	1	11
SLC25A4	1	1	1	1	1	1	1	1	1	1	1	11
SLC25A5	1	1	1	1	1	1	1	1	1	1	1	11
SLC2A4	1	1	1	1	1	1	1	1	1	1	1	11
SLC6A4	1	1	1	1	1	1	1	1	1	1	1	11
SLC9A1	1	1	1	1	1	1	1	1	1	1	1	11
SMAD2	1	1	1	1	1	1	1	1	1	1	1	11
SMAD5	1	1	1	1	1	1	1	1	1	1	1	11
SMAD7	1	1	1	1	1	1	1	1	1	1	1	11
SMARCA4	1	1	1	1	1	1	1	1	1	1	1	11
SMARCC1	1	1	1	1	1	1	1	1	1	1	1	11
SMO	1	1	1	1	1	1	1	1	1	1	1	11
SNAP25	1	1	1	1	1	1	1	1	1	1	1	11
SNCA	1	1	1	1	1	1	1	1	1	1	1	11
SNCB	1	1	1	1	1	1	1	1	1	1	1	11
SP3	1	1	1	1	1	1	1	1	1	1	1	11
SPI1	1	1	1	1	1	1	1	1	1	1	1	11
SPRED2	1	1	1	1	1	1	1	1	1	1	1	11
SREBF1	1	1	1	1	1	1	1	1	1	1	1	11
SRF	1	1	1	1	1	1	1	1	1	1	1	11
SSB	1	1	1	1	1	1	1	1	1	1	1	11
SSRP1	1	1	1	1	1	1	1	1	1	1	1	11
STAT3	1	1	1	1	1	1	1	1	1	1	1	11
STAT4	1	1	1	1	1	1	1	1	1	1	1	11
STAT5B	1	1	1	1	1	1	1	1	1	1	1	11
STAT6	1	1	1	1	1	1	1	1	1	1	1	11
STMN1	1	1	1	1	1	1	1	1	1	1	1	11
STX16	1	1	1	1	1	1	1	1	1	1	1	11
STXBP1	1	1	1	1	1	1	1	1	1	1	1	11
STXBP3	1	1	1	1	1	1	1	1	1	1	1	11
SUFU	1	1	1	1	1	1	1	1	1	1	1	11
SUMO1	1	1	1	1	1	1	1	1	1	1	1	11
SUV39H1	1	1	1	1	1	1	1	1	1	1	1	11
SV2A	1	1	1	1	1	1	1	1	1	1	1	11
SV2B	1	1	1	1	1	1	1	1	1	1	1	11
SYN1	1	1	1	1	1	1	1	1	1	1	1	11
SYT5	1	1	1	1	1	1	1	1	1	1	1	11
TAL1	1	1	1	1	1	1	1	1	1	1	1	11
TBPL1	1	1	1	1	1	1	1	1	1	1	1	11
TCEA1	1	1	1	1	1	1	1	1	1	1	1	11
TEGT	1	1	1	1	1	1	1	1	1	1	1	11
TERF1	1	1	1	1	1	1	1	1	1	1	1	11
TFRC	1	1	1	1	1	1	1	1	1	1	1	11
TGFBR1	1	1	1	1	1	1	1	1	1	1	1	11
THBS2	1	1	1	1	1	1	1	1	1	1	1	11
THPO	1	1	1	1	1	1	1	1	1	1	1	11
THRA	1	1	1	1	1	1	1	1	1	1	1	11
TIMP2	1	1	1	1	1	1	1	1	1	1	1	11
TKT	1	1	1	1	1	1	1	1	1	1	1	11
TLN2	1	1	1	1	1	1	1	1	1	1	1	11
TOP1	1	1	1	1	1	1	1	1	1	1	1	11
TP53BP1	1	1	1	1	1	1	1	1	1	1	1	11
TTN	1	1	1	1	1	1	1	1	1	1	1	11
TUB	1	1	1	1	1	1	1	1	1	1	1	11
TYRO3	1	1	1	1	1	1	1	1	1	1	1	11
UBA3	1	1	1	1	1	1	1	1	1	1	1	11
UBC	1	1	1	1	1	1	1	1	1	1	1	11
UBE2A	1	1	1	1	1	1	1	1	1	1	1	11
UBE2D2	1	1	1	1	1	1	1	1	1	1	1	11
UBE2I	1	1	1	1	1	1	1	1	1	1	1	11
UBE2L3	1	1	1	1	1	1	1	1	1	1	1	11
UBE2N	1	1	1	1	1	1	1	1	1	1	1	11
UCHL3	1	1	1	1	1	1	1	1	1	1	1	11
UTRN	1	1	1	1	1	1	1	1	1	1	1	11
VAMP2	1	1	1	1	1	1	1	1	1	1	1	11
VAMP3	1	1	1	1	1	1	1	1	1	1	1	11
VASP	1	1	1	1	1	1	1	1	1	1	1	11
VAV1	1	1	1	1	1	1	1	1	1	1	1	11
VDAC1	1	1	1	1	1	1	1	1	1	1	1	11
VIP	1	1	1	1	1	1	1	1	1	1	1	11
VTI1B	1	1	1	1	1	1	1	1	1	1	1	11
WDR1	1	1	1	1	1	1	1	1	1	1	1	11
WNT1	1	1	1	1	1	1	1	1	1	1	1	11
YES1	1	1	1	1	1	1	1	1	1	1	1	11
YWHAE	1	1	1	1	1	1	1	1	1	1	1	11
YWHAG	1	1	1	1	1	1	1	1	1	1	1	11
YWHAQ	1	1	1	1	1	1	1	1	1	1	1	11
ACTN3	1	1	1	1	1	1	1	1	1	1	0	10
ADH1C	1	1	1	1	1	1	1	1	1	1	0	10
AGT	1	1	1	1	1	1	1	1	1	1	0	10
AKT1	1	1	1	1	1	1	1	1	1	1	0	10
APEX1	1	1	1	1	1	1	1	1	1	1	0	10
APLP1	1	1	1	1	1	1	1	1	1	1	0	10
APOA2	1	1	1	1	1	1	1	1	1	1	0	10
APOC1	1	1	1	1	1	1	1	1	1	1	0	10
AREG	1	1	1	1	1	1	1	1	1	1	0	10
ARHGDIB	1	1	1	1	1	1	1	1	1	1	0	10
ARHGEF1	1	1	1	1	1	1	1	1	1	1	0	10
AVPR1B	1	1	1	1	1	1	1	1	1	1	0	10
B2M	1	1	1	1	1	1	1	1	1	1	0	10
BAG1	1	1	1	1	1	1	1	1	1	1	0	10
BIRC2	1	1	1	1	1	1	1	1	1	1	0	10
BUB1	1	1	1	1	1	1	1	1	1	1	0	10
BUB1B	1	1	1	1	1	1	1	1	1	1	0	10
C3	1	1	1	1	1	1	1	1	1	1	0	10
C6	1	1	1	1	1	1	1	1	1	1	0	10
C8B	1	1	1	1	1	1	1	1	1	1	0	10
CA4	1	1	1	1	1	1	1	1	1	1	0	10
CASP1	1	1	1	1	1	1	1	1	1	1	0	10
CAT	1	1	1	1	1	1	1	1	1	1	0	10
CCL5	1	1	1	1	1	1	1	1	1	1	0	10
CCNA1	1	1	1	1	1	1	1	1	1	1	0	10
CCNB1	1	1	1	1	1	1	1	1	1	1	0	10
CCNB2	1	1	1	1	1	1	1	1	1	1	0	10
CCR1	1	1	1	1	1	1	1	1	1	1	0	10
CCR6	1	1	1	1	1	1	1	1	1	1	0	10
CCR9	1	1	1	1	1	1	1	1	1	1	0	10
CD14	1	1	1	1	1	1	1	1	1	1	0	10
CD3E	1	1	1	1	1	1	1	1	1	1	0	10
CD3G	1	1	1	1	1	1	1	1	1	1	0	10
CD86	1	1	1	1	1	1	1	1	1	1	0	10
CD97	1	1	1	1	1	1	1	1	1	1	0	10
CDC20	1	1	1	1	1	1	1	1	1	1	0	10
CDC25C	1	1	1	1	1	1	1	1	1	1	0	10
CDC7	1	1	1	1	1	1	1	1	1	1	0	10
CDH3	1	1	1	1	1	1	1	1	1	1	0	10
CDKN2B	1	1	1	1	1	1	1	1	1	1	0	10
CHRNB4	1	1	1	1	1	1	1	1	1	1	0	10
CIDEB	1	1	1	1	1	1	1	1	1	1	0	10
CKM	1	1	1	1	1	1	1	1	1	1	0	10
CKMT2	1	1	1	1	1	1	1	1	1	1	0	10
COPS5	1	1	1	1	1	1	1	1	1	1	0	10
CRHR2	1	1	1	1	1	1	1	1	1	1	0	10
CSF3R	1	1	1	1	1	1	1	1	1	1	0	10
CTSS	1	1	1	1	1	1	1	1	1	1	0	10
CXCL1	1	1	1	1	1	1	1	1	1	1	0	10
CXCR3	1	1	1	1	1	1	1	1	1	1	0	10
CYP11A1	1	1	1	1	1	1	1	1	1	1	0	10
CYP1A2	1	1	1	1	1	1	1	1	1	1	0	10
DAXX	1	1	1	1	1	1	1	1	1	1	0	10
DDB2	1	1	1	1	1	1	1	1	1	1	0	10
DDO	1	1	1	1	1	1	1	1	1	1	0	10
DFFA	1	1	1	1	1	1	1	1	1	1	0	10
DLG1	1	1	1	1	1	1	1	1	1	1	0	10
DOK2	1	1	1	1	1	1	1	1	1	1	0	10
EBP	1	1	1	1	1	1	1	1	1	1	0	10
ENO1	1	1	1	1	1	1	1	1	1	1	0	10
EPB42	1	1	1	1	1	1	1	1	1	1	0	10
EPOR	1	1	1	1	1	1	1	1	1	1	0	10
ERCC1	1	1	1	1	1	1	1	1	1	1	0	10
ESPL1	1	1	1	1	1	1	1	1	1	1	0	10
F10	1	1	1	1	1	1	1	1	1	1	0	10
F2	1	1	1	1	1	1	1	1	1	1	0	10
F2RL1	1	1	1	1	1	1	1	1	1	1	0	10
FANCG	1	1	1	1	1	1	1	1	1	1	0	10
FANCL	1	1	1	1	1	1	1	1	1	1	0	10
FBL	1	1	1	1	1	1	1	1	1	1	0	10
FBXO5	1	1	1	1	1	1	1	1	1	1	0	10
FCER1G	1	1	1	1	1	1	1	1	1	1	0	10
FCGR1A	1	1	1	1	1	1	1	1	1	1	0	10
FCGR2B	1	1	1	1	1	1	1	1	1	1	0	10
FECH	1	1	1	1	1	1	1	1	1	1	0	10
FES	1	1	1	1	1	1	1	1	1	1	0	10
FGG	1	1	1	1	1	1	1	1	1	1	0	10
FGR	1	1	1	1	1	1	1	1	1	1	0	10
FH	1	1	1	1	1	1	1	1	1	1	0	10
FOXH1	1	1	1	1	1	1	1	1	1	1	0	10
FSHR	1	1	1	1	1	1	1	1	1	1	0	10
GCA	1	1	1	1	1	1	1	1	1	1	0	10
GH1	1	1	1	1	1	1	1	1	1	1	0	10
GMNN	1	1	1	1	1	1	1	1	1	1	0	10
GNA11	1	1	1	1	1	1	1	1	1	1	0	10
GNPAT	1	1	1	1	1	1	1	1	1	1	0	10
GSK3A	1	1	1	1	1	1	1	1	1	1	0	10
GSTA4	1	1	1	1	1	1	1	1	1	1	0	10
GUCY2F	1	1	1	1	1	1	1	1	1	1	0	10
GZMA	1	1	1	1	1	1	1	1	1	1	0	10
HCK	1	1	1	1	1	1	1	1	1	1	0	10
HCRT	1	1	1	1	1	1	1	1	1	1	0	10
HCRTR2	1	1	1	1	1	1	1	1	1	1	0	10
HLA-DMA	1	1	1	1	1	1	1	1	1	1	0	10
HTR1B	1	1	1	1	1	1	1	1	1	1	0	10
IGFALS	1	1	1	1	1	1	1	1	1	1	0	10
IGFBP1	1	1	1	1	1	1	1	1	1	1	0	10
IL11RA	1	1	1	1	1	1	1	1	1	1	0	10
IL18RAP	1	1	1	1	1	1	1	1	1	1	0	10
IL3	1	1	1	1	1	1	1	1	1	1	0	10
IL5	1	1	1	1	1	1	1	1	1	1	0	10
IL7	1	1	1	1	1	1	1	1	1	1	0	10
IL9	1	1	1	1	1	1	1	1	1	1	0	10
IMPDH2	1	1	1	1	1	1	1	1	1	1	0	10
IRF5	1	1	1	1	1	1	1	1	1	1	0	10
ITGAL	1	1	1	1	1	1	1	1	1	1	0	10
ITGAM	1	1	1	1	1	1	1	1	1	1	0	10
KRT17	1	1	1	1	1	1	1	1	1	1	0	10
KRT19	1	1	1	1	1	1	1	1	1	1	0	10
LAMB1	1	1	1	1	1	1	1	1	1	1	0	10
LAMB3	1	1	1	1	1	1	1	1	1	1	0	10
LAT	1	1	1	1	1	1	1	1	1	1	0	10
LIPC	1	1	1	1	1	1	1	1	1	1	0	10
MAD2L1	1	1	1	1	1	1	1	1	1	1	0	10
MAP2K2	1	1	1	1	1	1	1	1	1	1	0	10
MATK	1	1	1	1	1	1	1	1	1	1	0	10
MBD3	1	1	1	1	1	1	1	1	1	1	0	10
MBD4	1	1	1	1	1	1	1	1	1	1	0	10
MC2R	1	1	1	1	1	1	1	1	1	1	0	10
MCM4	1	1	1	1	1	1	1	1	1	1	0	10
MDH1	1	1	1	1	1	1	1	1	1	1	0	10
MNAT1	1	1	1	1	1	1	1	1	1	1	0	10
MRE11A	1	1	1	1	1	1	1	1	1	1	0	10
MTHFD1	1	1	1	1	1	1	1	1	1	1	0	10
MUSK	1	1	1	1	1	1	1	1	1	1	0	10
MUTYH	1	1	1	1	1	1	1	1	1	1	0	10
MYH6	1	1	1	1	1	1	1	1	1	1	0	10
MYL1	1	1	1	1	1	1	1	1	1	1	0	10
MYL2	1	1	1	1	1	1	1	1	1	1	0	10
NEB	1	1	1	1	1	1	1	1	1	1	0	10
NKX2-5	1	1	1	1	1	1	1	1	1	1	0	10
NME1	1	1	1	1	1	1	1	1	1	1	0	10
NOS2A	1	1	1	1	1	1	1	1	1	1	0	10
NOTCH4	1	1	1	1	1	1	1	1	1	1	0	10
NPPA	1	1	1	1	1	1	1	1	1	1	0	10
NPY5R	1	1	1	1	1	1	1	1	1	1	0	10
NR0B2	1	1	1	1	1	1	1	1	1	1	0	10
NR2F1	1	1	1	1	1	1	1	1	1	1	0	10
NTHL1	1	1	1	1	1	1	1	1	1	1	0	10
NUP133	1	1	1	1	1	1	1	1	1	1	0	10
OGG1	1	1	1	1	1	1	1	1	1	1	0	10
OPRL1	1	1	1	1	1	1	1	1	1	1	0	10
PDCD1	1	1	1	1	1	1	1	1	1	1	0	10
PDE10A	1	1	1	1	1	1	1	1	1	1	0	10
PIK3CG	1	1	1	1	1	1	1	1	1	1	0	10
PLA2G1B	1	1	1	1	1	1	1	1	1	1	0	10
PLCB2	1	1	1	1	1	1	1	1	1	1	0	10
PNLIP	1	1	1	1	1	1	1	1	1	1	0	10
POLD1	1	1	1	1	1	1	1	1	1	1	0	10
PPIA	1	1	1	1	1	1	1	1	1	1	0	10
PRDX1	1	1	1	1	1	1	1	1	1	1	0	10
PRF1	1	1	1	1	1	1	1	1	1	1	0	10
PRKDC	1	1	1	1	1	1	1	1	1	1	0	10
PRPH	1	1	1	1	1	1	1	1	1	1	0	10
PSMB10	1	1	1	1	1	1	1	1	1	1	0	10
PSMB8	1	1	1	1	1	1	1	1	1	1	0	10
PSMB9	1	1	1	1	1	1	1	1	1	1	0	10
PSMC3	1	1	1	1	1	1	1	1	1	1	0	10
PSMC4	1	1	1	1	1	1	1	1	1	1	0	10
PSME1	1	1	1	1	1	1	1	1	1	1	0	10
PSME2	1	1	1	1	1	1	1	1	1	1	0	10
PTPN7	1	1	1	1	1	1	1	1	1	1	0	10
PTPRC	1	1	1	1	1	1	1	1	1	1	0	10
RAC2	1	1	1	1	1	1	1	1	1	1	0	10
RACGAP1	1	1	1	1	1	1	1	1	1	1	0	10
RANGAP1	1	1	1	1	1	1	1	1	1	1	0	10
REG1A	1	1	1	1	1	1	1	1	1	1	0	10
RENBP	1	1	1	1	1	1	1	1	1	1	0	10
RPL24	1	1	1	1	1	1	1	1	1	1	0	10
RPL29	1	1	1	1	1	1	1	1	1	1	0	10
RPS6	1	1	1	1	1	1	1	1	1	1	0	10
RRN3	1	1	1	1	1	1	1	1	1	1	0	10
SELL	1	1	1	1	1	1	1	1	1	1	0	10
SERPIND1	1	1	1	1	1	1	1	1	1	1	0	10
SERPING1	1	1	1	1	1	1	1	1	1	1	0	10
SIPA1	1	1	1	1	1	1	1	1	1	1	0	10
SOAT2	1	1	1	1	1	1	1	1	1	1	0	10
SOS1	1	1	1	1	1	1	1	1	1	1	0	10
SSTR5	1	1	1	1	1	1	1	1	1	1	0	10
TAP1	1	1	1	1	1	1	1	1	1	1	0	10
TEC	1	1	1	1	1	1	1	1	1	1	0	10
TGFB1	1	1	1	1	1	1	1	1	1	1	0	10
TLR1	1	1	1	1	1	1	1	1	1	1	0	10
TNFRSF25	1	1	1	1	1	1	1	1	1	1	0	10
TNFSF10	1	1	1	1	1	1	1	1	1	1	0	10
TNNI3	1	1	1	1	1	1	1	1	1	1	0	10
TRRAP	1	1	1	1	1	1	1	1	1	1	0	10
TXK	1	1	1	1	1	1	1	1	1	1	0	10
TYK2	1	1	1	1	1	1	1	1	1	1	0	10
UFD1L	1	1	1	1	1	1	1	1	1	1	0	10
UNG	1	1	1	1	1	1	1	1	1	1	0	10
UPP1	1	1	1	1	1	1	1	1	1	1	0	10
VIPR2	1	1	1	1	1	1	1	1	1	1	0	10
VTN	1	1	1	1	1	1	1	1	1	1	0	10
XRCC5	1	1	1	1	1	1	1	1	1	1	0	10
ZAP70	1	1	1	1	1	1	1	1	1	1	0	10
ACTC1	1	1	1	1	1	1	1	0	1	1	1	10
ACTG1	1	1	1	1	1	1	1	0	1	1	1	10
AES	1	1	1	1	1	1	1	0	1	1	1	10
ARNT2	1	1	1	1	1	1	1	0	1	1	1	10
ATP2A1	1	1	1	1	1	1	1	0	1	1	1	10
CD247	1	1	1	1	1	1	1	0	1	1	1	10
CD48	1	1	1	1	1	1	1	0	1	1	1	10
CDH4	1	1	1	1	1	1	1	0	1	1	1	10
COPS2	1	1	1	1	1	1	1	0	1	1	1	10
CTSB	1	1	1	1	1	1	1	0	1	1	1	10
DBT	1	1	1	1	1	1	1	0	1	1	1	10
DCC	1	1	1	1	1	1	1	0	1	1	1	10
DNAJB6	1	1	1	1	1	1	1	0	1	1	1	10
EHHADH	1	1	1	1	1	1	1	0	1	1	1	10
EP400	1	1	1	1	1	1	1	0	1	1	1	10
EXOC4	1	1	1	1	1	1	1	0	1	1	1	10
FAS	1	1	1	1	1	1	1	0	1	1	1	10
FGF2	1	1	1	1	1	1	1	0	1	1	1	10
FRAT2	1	1	1	1	1	1	1	0	1	1	1	10
FRK	1	1	1	1	1	1	1	0	1	1	1	10
GABBR2	1	1	1	1	1	1	1	0	1	1	1	10
GLP1R	1	1	1	1	1	1	1	0	1	1	1	10
GRIA2	1	1	1	1	1	1	1	0	1	1	1	10
HNRNPU	1	1	1	1	1	1	1	0	1	1	1	10
HSP90AB1	1	1	1	1	1	1	1	0	1	1	1	10
IKBKE	1	1	1	1	1	1	1	0	1	1	1	10
ITGAV	1	1	1	1	1	1	1	0	1	1	1	10
KCNQ2	1	1	1	1	1	1	1	0	1	1	1	10
KDR	1	1	1	1	1	1	1	0	1	1	1	10
LBP	1	1	1	1	1	1	1	0	1	1	1	10
LEMD3	1	1	1	1	1	1	1	0	1	1	1	10
MYH9	1	1	1	1	1	1	1	0	1	1	1	10
NCOR2	1	1	1	1	1	1	1	0	1	1	1	10
NP	1	1	1	1	1	1	1	0	1	1	1	10
NSMAF	1	1	1	1	1	1	1	0	1	1	1	10
NUP50	1	1	1	1	1	1	1	0	1	1	1	10
PARP1	1	1	1	1	1	1	1	0	1	1	1	10
PICK1	1	1	1	1	1	1	1	0	1	1	1	10
PPM1G	1	1	1	1	1	1	1	0	1	1	1	10
PPP5C	1	1	1	1	1	1	1	0	1	1	1	10
PRKAR1A	1	1	1	1	1	1	1	0	1	1	1	10
PRKCA	1	1	1	1	1	1	1	0	1	1	1	10
PTGER3	1	1	1	1	1	1	1	0	1	1	1	10
RAF1	1	1	1	1	1	1	1	0	1	1	1	10
RXRA	1	1	1	1	1	1	1	0	1	1	1	10
SCARB1	1	1	1	1	1	1	1	0	1	1	1	10
SMC1A	1	1	1	1	1	1	1	0	1	1	1	10
SOCS6	1	1	1	1	1	1	1	0	1	1	1	10
SUZ12	1	1	1	1	1	1	1	0	1	1	1	10
TAF4	1	1	1	1	1	1	1	0	1	1	1	10
TBXA2R	1	1	1	1	1	1	1	0	1	1	1	10
TFDP1	1	1	1	1	1	1	1	0	1	1	1	10
TOP2B	1	1	1	1	1	1	1	0	1	1	1	10
TRIO	1	1	1	1	1	1	1	0	1	1	1	10
UBR5	1	1	1	1	1	1	1	0	1	1	1	10
YBX1	1	1	1	1	1	1	1	0	1	1	1	10
ABCA2	1	1	1	1	1	1	1	1	1	0	1	10
ABCD2	1	1	1	1	1	1	1	1	1	0	1	10
ABCG1	1	1	1	1	1	1	1	1	1	0	1	10
ABLIM1	1	1	1	1	1	1	1	1	1	0	1	10
ACACA	1	1	1	1	1	1	1	1	1	0	1	10
ACADVL	1	1	1	1	1	1	1	1	1	0	1	10
ACE	1	1	1	1	1	1	1	1	1	0	1	10
ACE2	1	1	1	1	1	1	1	1	1	0	1	10
ACTA1	1	1	1	1	1	1	1	1	1	0	1	10
ACVR1	1	1	1	1	1	1	1	1	1	0	1	10
ADAM17	1	1	1	1	1	1	1	1	1	0	1	10
ADAM9	1	1	1	1	1	1	1	1	1	0	1	10
ADCY8	1	1	1	1	1	1	1	1	1	0	1	10
ADIPOR2	1	1	1	1	1	1	1	1	1	0	1	10
ADORA2B	1	1	1	1	1	1	1	1	1	0	1	10
ADRA2B	1	1	1	1	1	1	1	1	1	0	1	10
ADRA2C	1	1	1	1	1	1	1	1	1	0	1	10
ADRB2	1	1	1	1	1	1	1	1	1	0	1	10
AGTR2	1	1	1	1	1	1	1	1	1	0	1	10
AHR	1	1	1	1	1	1	1	1	1	0	1	10
AKAP1	1	1	1	1	1	1	1	1	1	0	1	10
AKAP10	1	1	1	1	1	1	1	1	1	0	1	10
AKAP12	1	1	1	1	1	1	1	1	1	0	1	10
AKT2	1	1	1	1	1	1	1	1	1	0	1	10
AKT3	1	1	1	1	1	1	1	1	1	0	1	10
ALCAM	1	1	1	1	1	1	1	1	1	0	1	10
ALDH5A1	1	1	1	1	1	1	1	1	1	0	1	10
AMD1	1	1	1	1	1	1	1	1	1	0	1	10
ANGPT1	1	1	1	1	1	1	1	1	1	0	1	10
ANGPT2	1	1	1	1	1	1	1	1	1	0	1	10
ANK3	1	1	1	1	1	1	1	1	1	0	1	10
ANXA1	1	1	1	1	1	1	1	1	1	0	1	10
ANXA2	1	1	1	1	1	1	1	1	1	0	1	10
ANXA4	1	1	1	1	1	1	1	1	1	0	1	10
APAF1	1	1	1	1	1	1	1	1	1	0	1	10
APBA2	1	1	1	1	1	1	1	1	1	0	1	10
APBA3	1	1	1	1	1	1	1	1	1	0	1	10
APBB2	1	1	1	1	1	1	1	1	1	0	1	10
APOBEC2	1	1	1	1	1	1	1	1	1	0	1	10
ARG2	1	1	1	1	1	1	1	1	1	0	1	10
ARHGAP5	1	1	1	1	1	1	1	1	1	0	1	10
ARL4A	1	1	1	1	1	1	1	1	1	0	1	10
ARNTL	1	1	1	1	1	1	1	1	1	0	1	10
ARRB1	1	1	1	1	1	1	1	1	1	0	1	10
ASPH	1	1	1	1	1	1	1	1	1	0	1	10
ATF1	1	1	1	1	1	1	1	1	1	0	1	10
ATF3	1	1	1	1	1	1	1	1	1	0	1	10
ATP2B4	1	1	1	1	1	1	1	1	1	0	1	10
AXIN1	1	1	1	1	1	1	1	1	1	0	1	10
AXIN2	1	1	1	1	1	1	1	1	1	0	1	10
AXL	1	1	1	1	1	1	1	1	1	0	1	10
BAG4	1	1	1	1	1	1	1	1	1	0	1	10
BCHE	1	1	1	1	1	1	1	1	1	0	1	10
BCL2L2	1	1	1	1	1	1	1	1	1	0	1	10
BDNF	1	1	1	1	1	1	1	1	1	0	1	10
BHLHB2	1	1	1	1	1	1	1	1	1	0	1	10
BIN1	1	1	1	1	1	1	1	1	1	0	1	10
BIRC6	1	1	1	1	1	1	1	1	1	0	1	10
BLNK	1	1	1	1	1	1	1	1	1	0	1	10
BMP1	1	1	1	1	1	1	1	1	1	0	1	10
BMP2	1	1	1	1	1	1	1	1	1	0	1	10
BMP4	1	1	1	1	1	1	1	1	1	0	1	10
BMP6	1	1	1	1	1	1	1	1	1	0	1	10
BMP7	1	1	1	1	1	1	1	1	1	0	1	10
BMP8B	1	1	1	1	1	1	1	1	1	0	1	10
BRAF	1	1	1	1	1	1	1	1	1	0	1	10
BTG2	1	1	1	1	1	1	1	1	1	0	1	10
CA12	1	1	1	1	1	1	1	1	1	0	1	10
CA8	1	1	1	1	1	1	1	1	1	0	1	10
CACNA1A	1	1	1	1	1	1	1	1	1	0	1	10
CACNA1E	1	1	1	1	1	1	1	1	1	0	1	10
CACNA1S	1	1	1	1	1	1	1	1	1	0	1	10
CACNB3	1	1	1	1	1	1	1	1	1	0	1	10
CALCA	1	1	1	1	1	1	1	1	1	0	1	10
CALCR	1	1	1	1	1	1	1	1	1	0	1	10
CARD11	1	1	1	1	1	1	1	1	1	0	1	10
CASK	1	1	1	1	1	1	1	1	1	0	1	10
CASP7	1	1	1	1	1	1	1	1	1	0	1	10
CAST	1	1	1	1	1	1	1	1	1	0	1	10
CAV1	1	1	1	1	1	1	1	1	1	0	1	10
CAV2	1	1	1	1	1	1	1	1	1	0	1	10
CBL	1	1	1	1	1	1	1	1	1	0	1	10
CCKBR	1	1	1	1	1	1	1	1	1	0	1	10
CCND1	1	1	1	1	1	1	1	1	1	0	1	10
CCND2	1	1	1	1	1	1	1	1	1	0	1	10
CCNE1	1	1	1	1	1	1	1	1	1	0	1	10
CCNE2	1	1	1	1	1	1	1	1	1	0	1	10
CCR7	1	1	1	1	1	1	1	1	1	0	1	10
CD28	1	1	1	1	1	1	1	1	1	0	1	10
CD34	1	1	1	1	1	1	1	1	1	0	1	10
CD69	1	1	1	1	1	1	1	1	1	0	1	10
CD72	1	1	1	1	1	1	1	1	1	0	1	10
CD79B	1	1	1	1	1	1	1	1	1	0	1	10
CD9	1	1	1	1	1	1	1	1	1	0	1	10
CDC25A	1	1	1	1	1	1	1	1	1	0	1	10
CDC25B	1	1	1	1	1	1	1	1	1	0	1	10
CDK5	1	1	1	1	1	1	1	1	1	0	1	10
CDK6	1	1	1	1	1	1	1	1	1	0	1	10
CDKN1A	1	1	1	1	1	1	1	1	1	0	1	10
CDKN1B	1	1	1	1	1	1	1	1	1	0	1	10
CDKN2A	1	1	1	1	1	1	1	1	1	0	1	10
CHKA	1	1	1	1	1	1	1	1	1	0	1	10
CHRD	1	1	1	1	1	1	1	1	1	0	1	10
CHRM1	1	1	1	1	1	1	1	1	1	0	1	10
CHRM2	1	1	1	1	1	1	1	1	1	0	1	10
CITED2	1	1	1	1	1	1	1	1	1	0	1	10
CKB	1	1	1	1	1	1	1	1	1	0	1	10
CLDN1	1	1	1	1	1	1	1	1	1	0	1	10
CLU	1	1	1	1	1	1	1	1	1	0	1	10
CNN1	1	1	1	1	1	1	1	1	1	0	1	10
CNR1	1	1	1	1	1	1	1	1	1	0	1	10
CNTNAP1	1	1	1	1	1	1	1	1	1	0	1	10
CNTNAP2	1	1	1	1	1	1	1	1	1	0	1	10
COL11A1	1	1	1	1	1	1	1	1	1	0	1	10
COL4A1	1	1	1	1	1	1	1	1	1	0	1	10
COL4A2	1	1	1	1	1	1	1	1	1	0	1	10
COL4A3	1	1	1	1	1	1	1	1	1	0	1	10
COL9A1	1	1	1	1	1	1	1	1	1	0	1	10
CP	1	1	1	1	1	1	1	1	1	0	1	10
CREBBP	1	1	1	1	1	1	1	1	1	0	1	10
CREM	1	1	1	1	1	1	1	1	1	0	1	10
CRMP1	1	1	1	1	1	1	1	1	1	0	1	10
CRY1	1	1	1	1	1	1	1	1	1	0	1	10
CRY2	1	1	1	1	1	1	1	1	1	0	1	10
CSDA	1	1	1	1	1	1	1	1	1	0	1	10
CSF1	1	1	1	1	1	1	1	1	1	0	1	10
CSF1R	1	1	1	1	1	1	1	1	1	0	1	10
CSF2	1	1	1	1	1	1	1	1	1	0	1	10
CSNK2A2	1	1	1	1	1	1	1	1	1	0	1	10
CTBP2	1	1	1	1	1	1	1	1	1	0	1	10
CTNNBIP1	1	1	1	1	1	1	1	1	1	0	1	10
CTNND1	1	1	1	1	1	1	1	1	1	0	1	10
CX3CL1	1	1	1	1	1	1	1	1	1	0	1	10
CXCL10	1	1	1	1	1	1	1	1	1	0	1	10
CXCL12	1	1	1	1	1	1	1	1	1	0	1	10
CXCL13	1	1	1	1	1	1	1	1	1	0	1	10
CXCR4	1	1	1	1	1	1	1	1	1	0	1	10
CYR61	1	1	1	1	1	1	1	1	1	0	1	10
DCN	1	1	1	1	1	1	1	1	1	0	1	10
DCTN1	1	1	1	1	1	1	1	1	1	0	1	10
DGKA	1	1	1	1	1	1	1	1	1	0	1	10
DHCR24	1	1	1	1	1	1	1	1	1	0	1	10
DHH	1	1	1	1	1	1	1	1	1	0	1	10
DIABLO	1	1	1	1	1	1	1	1	1	0	1	10
DKK1	1	1	1	1	1	1	1	1	1	0	1	10
DKK2	1	1	1	1	1	1	1	1	1	0	1	10
DLG2	1	1	1	1	1	1	1	1	1	0	1	10
DLG4	1	1	1	1	1	1	1	1	1	0	1	10
DLL1	1	1	1	1	1	1	1	1	1	0	1	10
DMC1	1	1	1	1	1	1	1	1	1	0	1	10
DNAJB1	1	1	1	1	1	1	1	1	1	0	1	10
DNMT3A	1	1	1	1	1	1	1	1	1	0	1	10
DOT1L	1	1	1	1	1	1	1	1	1	0	1	10
DRD2	1	1	1	1	1	1	1	1	1	0	1	10
DSC3	1	1	1	1	1	1	1	1	1	0	1	10
DTX1	1	1	1	1	1	1	1	1	1	0	1	10
DUSP10	1	1	1	1	1	1	1	1	1	0	1	10
DVL2	1	1	1	1	1	1	1	1	1	0	1	10
E2F3	1	1	1	1	1	1	1	1	1	0	1	10
E2F5	1	1	1	1	1	1	1	1	1	0	1	10
E2F6	1	1	1	1	1	1	1	1	1	0	1	10
EDAR	1	1	1	1	1	1	1	1	1	0	1	10
EDN1	1	1	1	1	1	1	1	1	1	0	1	10
EFNA5	1	1	1	1	1	1	1	1	1	0	1	10
EFNB1	1	1	1	1	1	1	1	1	1	0	1	10
EFNB2	1	1	1	1	1	1	1	1	1	0	1	10
EFNB3	1	1	1	1	1	1	1	1	1	0	1	10
EGLN1	1	1	1	1	1	1	1	1	1	0	1	10
EGLN3	1	1	1	1	1	1	1	1	1	0	1	10
EGR3	1	1	1	1	1	1	1	1	1	0	1	10
EGR4	1	1	1	1	1	1	1	1	1	0	1	10
EIF2AK3	1	1	1	1	1	1	1	1	1	0	1	10
EIF2C2	1	1	1	1	1	1	1	1	1	0	1	10
EIF4EBP1	1	1	1	1	1	1	1	1	1	0	1	10
ELF1	1	1	1	1	1	1	1	1	1	0	1	10
ELK3	1	1	1	1	1	1	1	1	1	0	1	10
ELL	1	1	1	1	1	1	1	1	1	0	1	10
ENPP1	1	1	1	1	1	1	1	1	1	0	1	10
EPB41	1	1	1	1	1	1	1	1	1	0	1	10
EPHA2	1	1	1	1	1	1	1	1	1	0	1	10
EPHA3	1	1	1	1	1	1	1	1	1	0	1	10
EPHA5	1	1	1	1	1	1	1	1	1	0	1	10
EPHB1	1	1	1	1	1	1	1	1	1	0	1	10
EPHB6	1	1	1	1	1	1	1	1	1	0	1	10
EPO	1	1	1	1	1	1	1	1	1	0	1	10
ERBB3	1	1	1	1	1	1	1	1	1	0	1	10
EREG	1	1	1	1	1	1	1	1	1	0	1	10
ERF	1	1	1	1	1	1	1	1	1	0	1	10
ESRRA	1	1	1	1	1	1	1	1	1	0	1	10
ETS1	1	1	1	1	1	1	1	1	1	0	1	10
ETS2	1	1	1	1	1	1	1	1	1	0	1	10
EVI1	1	1	1	1	1	1	1	1	1	0	1	10
EZR	1	1	1	1	1	1	1	1	1	0	1	10
F11R	1	1	1	1	1	1	1	1	1	0	1	10
F13A1	1	1	1	1	1	1	1	1	1	0	1	10
F2RL2	1	1	1	1	1	1	1	1	1	0	1	10
FAF1	1	1	1	1	1	1	1	1	1	0	1	10
FAT	1	1	1	1	1	1	1	1	1	0	1	10
FBXW7	1	1	1	1	1	1	1	1	1	0	1	10
FDFT1	1	1	1	1	1	1	1	1	1	0	1	10
FGF12	1	1	1	1	1	1	1	1	1	0	1	10
FGF19	1	1	1	1	1	1	1	1	1	0	1	10
FGF5	1	1	1	1	1	1	1	1	1	0	1	10
FGF7	1	1	1	1	1	1	1	1	1	0	1	10
FGFR1	1	1	1	1	1	1	1	1	1	0	1	10
FIGF	1	1	1	1	1	1	1	1	1	0	1	10
FLNB	1	1	1	1	1	1	1	1	1	0	1	10
FLT3	1	1	1	1	1	1	1	1	1	0	1	10
FLT3LG	1	1	1	1	1	1	1	1	1	0	1	10
FLT4	1	1	1	1	1	1	1	1	1	0	1	10
FMOD	1	1	1	1	1	1	1	1	1	0	1	10
FOSB	1	1	1	1	1	1	1	1	1	0	1	10
FOXA2	1	1	1	1	1	1	1	1	1	0	1	10
FOXO1	1	1	1	1	1	1	1	1	1	0	1	10
FOXO4	1	1	1	1	1	1	1	1	1	0	1	10
FRS2	1	1	1	1	1	1	1	1	1	0	1	10
FST	1	1	1	1	1	1	1	1	1	0	1	10
FTH1	1	1	1	1	1	1	1	1	1	0	1	10
FURIN	1	1	1	1	1	1	1	1	1	0	1	10
FZD1	1	1	1	1	1	1	1	1	1	0	1	10
FZD4	1	1	1	1	1	1	1	1	1	0	1	10
FZD6	1	1	1	1	1	1	1	1	1	0	1	10
FZD8	1	1	1	1	1	1	1	1	1	0	1	10
FZD9	1	1	1	1	1	1	1	1	1	0	1	10
GABPA	1	1	1	1	1	1	1	1	1	0	1	10
GABRA4	1	1	1	1	1	1	1	1	1	0	1	10
GABRB3	1	1	1	1	1	1	1	1	1	0	1	10
GABRG2	1	1	1	1	1	1	1	1	1	0	1	10
GAD2	1	1	1	1	1	1	1	1	1	0	1	10
GADD45A	1	1	1	1	1	1	1	1	1	0	1	10
GADD45G	1	1	1	1	1	1	1	1	1	0	1	10
GALNT1	1	1	1	1	1	1	1	1	1	0	1	10
GALNT10	1	1	1	1	1	1	1	1	1	0	1	10
GATA3	1	1	1	1	1	1	1	1	1	0	1	10
GATA4	1	1	1	1	1	1	1	1	1	0	1	10
GCNT1	1	1	1	1	1	1	1	1	1	0	1	10
GFAP	1	1	1	1	1	1	1	1	1	0	1	10
GFRA1	1	1	1	1	1	1	1	1	1	0	1	10
GIT1	1	1	1	1	1	1	1	1	1	0	1	10
GJA1	1	1	1	1	1	1	1	1	1	0	1	10
GJA3	1	1	1	1	1	1	1	1	1	0	1	10
GLI2	1	1	1	1	1	1	1	1	1	0	1	10
GLI3	1	1	1	1	1	1	1	1	1	0	1	10
GLS	1	1	1	1	1	1	1	1	1	0	1	10
GNAI1	1	1	1	1	1	1	1	1	1	0	1	10
GNAQ	1	1	1	1	1	1	1	1	1	0	1	10
GNAZ	1	1	1	1	1	1	1	1	1	0	1	10
GPD1	1	1	1	1	1	1	1	1	1	0	1	10
GPHN	1	1	1	1	1	1	1	1	1	0	1	10
GPR37	1	1	1	1	1	1	1	1	1	0	1	10
GRASP	1	1	1	1	1	1	1	1	1	0	1	10
GRB14	1	1	1	1	1	1	1	1	1	0	1	10
GRIA4	1	1	1	1	1	1	1	1	1	0	1	10
GRIK2	1	1	1	1	1	1	1	1	1	0	1	10
GRIN1	1	1	1	1	1	1	1	1	1	0	1	10
GRIN2A	1	1	1	1	1	1	1	1	1	0	1	10
GRIN2B	1	1	1	1	1	1	1	1	1	0	1	10
GRLF1	1	1	1	1	1	1	1	1	1	0	1	10
GRM1	1	1	1	1	1	1	1	1	1	0	1	10
GRM5	1	1	1	1	1	1	1	1	1	0	1	10
GRPR	1	1	1	1	1	1	1	1	1	0	1	10
GTF2IRD1	1	1	1	1	1	1	1	1	1	0	1	10
GYS1	1	1	1	1	1	1	1	1	1	0	1	10
HAND1	1	1	1	1	1	1	1	1	1	0	1	10
HAND2	1	1	1	1	1	1	1	1	1	0	1	10
HAP1	1	1	1	1	1	1	1	1	1	0	1	10
HDAC3	1	1	1	1	1	1	1	1	1	0	1	10
HDAC4	1	1	1	1	1	1	1	1	1	0	1	10
HES1	1	1	1	1	1	1	1	1	1	0	1	10
HEY2	1	1	1	1	1	1	1	1	1	0	1	10
HGF	1	1	1	1	1	1	1	1	1	0	1	10
HHEX	1	1	1	1	1	1	1	1	1	0	1	10
HIC1	1	1	1	1	1	1	1	1	1	0	1	10
HIF1A	1	1	1	1	1	1	1	1	1	0	1	10
HIP1	1	1	1	1	1	1	1	1	1	0	1	10
HK2	1	1	1	1	1	1	1	1	1	0	1	10
HMGCR	1	1	1	1	1	1	1	1	1	0	1	10
HMOX1	1	1	1	1	1	1	1	1	1	0	1	10
HNF1B	1	1	1	1	1	1	1	1	1	0	1	10
HOMER1	1	1	1	1	1	1	1	1	1	0	1	10
HOXA7	1	1	1	1	1	1	1	1	1	0	1	10
HOXB9	1	1	1	1	1	1	1	1	1	0	1	10
HSPA2	1	1	1	1	1	1	1	1	1	0	1	10
HSPA5	1	1	1	1	1	1	1	1	1	0	1	10
HSPB1	1	1	1	1	1	1	1	1	1	0	1	10
HSPG2	1	1	1	1	1	1	1	1	1	0	1	10
HTR1F	1	1	1	1	1	1	1	1	1	0	1	10
ID1	1	1	1	1	1	1	1	1	1	0	1	10
ID3	1	1	1	1	1	1	1	1	1	0	1	10
ID4	1	1	1	1	1	1	1	1	1	0	1	10
IFNG	1	1	1	1	1	1	1	1	1	0	1	10
IGF1R	1	1	1	1	1	1	1	1	1	0	1	10
IGF2R	1	1	1	1	1	1	1	1	1	0	1	10
IGFBP3	1	1	1	1	1	1	1	1	1	0	1	10
IGFBP5	1	1	1	1	1	1	1	1	1	0	1	10
IL10	1	1	1	1	1	1	1	1	1	0	1	10
IL12A	1	1	1	1	1	1	1	1	1	0	1	10
IL12B	1	1	1	1	1	1	1	1	1	0	1	10
IL15RA	1	1	1	1	1	1	1	1	1	0	1	10
IL1R1	1	1	1	1	1	1	1	1	1	0	1	10
IL1RAP	1	1	1	1	1	1	1	1	1	0	1	10
IL23A	1	1	1	1	1	1	1	1	1	0	1	10
INHBA	1	1	1	1	1	1	1	1	1	0	1	10
INPP4A	1	1	1	1	1	1	1	1	1	0	1	10
INPP5A	1	1	1	1	1	1	1	1	1	0	1	10
IRF4	1	1	1	1	1	1	1	1	1	0	1	10
ITGA11	1	1	1	1	1	1	1	1	1	0	1	10
ITGA3	1	1	1	1	1	1	1	1	1	0	1	10
ITGA5	1	1	1	1	1	1	1	1	1	0	1	10
ITGA6	1	1	1	1	1	1	1	1	1	0	1	10
ITGA7	1	1	1	1	1	1	1	1	1	0	1	10
ITGB1	1	1	1	1	1	1	1	1	1	0	1	10
ITGB4	1	1	1	1	1	1	1	1	1	0	1	10
ITGB8	1	1	1	1	1	1	1	1	1	0	1	10
ITPKA	1	1	1	1	1	1	1	1	1	0	1	10
ITPR1	1	1	1	1	1	1	1	1	1	0	1	10
ITPR3	1	1	1	1	1	1	1	1	1	0	1	10
JAG2	1	1	1	1	1	1	1	1	1	0	1	10
JAK2	1	1	1	1	1	1	1	1	1	0	1	10
JUN	1	1	1	1	1	1	1	1	1	0	1	10
KCND2	1	1	1	1	1	1	1	1	1	0	1	10
KCNJ2	1	1	1	1	1	1	1	1	1	0	1	10
KCNJ3	1	1	1	1	1	1	1	1	1	0	1	10
KCNK3	1	1	1	1	1	1	1	1	1	0	1	10
KITLG	1	1	1	1	1	1	1	1	1	0	1	10
KLF5	1	1	1	1	1	1	1	1	1	0	1	10
LAMA1	1	1	1	1	1	1	1	1	1	0	1	10
LEF1	1	1	1	1	1	1	1	1	1	0	1	10
LIF	1	1	1	1	1	1	1	1	1	0	1	10
LIFR	1	1	1	1	1	1	1	1	1	0	1	10
LIMK1	1	1	1	1	1	1	1	1	1	0	1	10
LIMK2	1	1	1	1	1	1	1	1	1	0	1	10
LIN7A	1	1	1	1	1	1	1	1	1	0	1	10
LMO7	1	1	1	1	1	1	1	1	1	0	1	10
LNPEP	1	1	1	1	1	1	1	1	1	0	1	10
LRP1	1	1	1	1	1	1	1	1	1	0	1	10
LRP1B	1	1	1	1	1	1	1	1	1	0	1	10
LRP2	1	1	1	1	1	1	1	1	1	0	1	10
LRP5	1	1	1	1	1	1	1	1	1	0	1	10
LRP8	1	1	1	1	1	1	1	1	1	0	1	10
LTB	1	1	1	1	1	1	1	1	1	0	1	10
LTBP1	1	1	1	1	1	1	1	1	1	0	1	10
LTBR	1	1	1	1	1	1	1	1	1	0	1	10
LTC4S	1	1	1	1	1	1	1	1	1	0	1	10
MAF	1	1	1	1	1	1	1	1	1	0	1	10
MAFG	1	1	1	1	1	1	1	1	1	0	1	10
MAP2K1	1	1	1	1	1	1	1	1	1	0	1	10
MAP2K5	1	1	1	1	1	1	1	1	1	0	1	10
MAP3K5	1	1	1	1	1	1	1	1	1	0	1	10
MAP3K7	1	1	1	1	1	1	1	1	1	0	1	10
MAP3K8	1	1	1	1	1	1	1	1	1	0	1	10
MAP4K5	1	1	1	1	1	1	1	1	1	0	1	10
MAPK1	1	1	1	1	1	1	1	1	1	0	1	10
MAPK11	1	1	1	1	1	1	1	1	1	0	1	10
MAPK14	1	1	1	1	1	1	1	1	1	0	1	10
MAPK7	1	1	1	1	1	1	1	1	1	0	1	10
MAPK8	1	1	1	1	1	1	1	1	1	0	1	10
MAPK9	1	1	1	1	1	1	1	1	1	0	1	10
MAPKAPK2	1	1	1	1	1	1	1	1	1	0	1	10
MARCKS	1	1	1	1	1	1	1	1	1	0	1	10
MASP1	1	1	1	1	1	1	1	1	1	0	1	10
MDK	1	1	1	1	1	1	1	1	1	0	1	10
MEF2C	1	1	1	1	1	1	1	1	1	0	1	10
MET	1	1	1	1	1	1	1	1	1	0	1	10
MID1	1	1	1	1	1	1	1	1	1	0	1	10
MITF	1	1	1	1	1	1	1	1	1	0	1	10
MKNK1	1	1	1	1	1	1	1	1	1	0	1	10
MKNK2	1	1	1	1	1	1	1	1	1	0	1	10
MME	1	1	1	1	1	1	1	1	1	0	1	10
MMP13	1	1	1	1	1	1	1	1	1	0	1	10
MMP14	1	1	1	1	1	1	1	1	1	0	1	10
MMP2	1	1	1	1	1	1	1	1	1	0	1	10
MRAS	1	1	1	1	1	1	1	1	1	0	1	10
MS4A2	1	1	1	1	1	1	1	1	1	0	1	10
MSH5	1	1	1	1	1	1	1	1	1	0	1	10
MST1R	1	1	1	1	1	1	1	1	1	0	1	10
MSTN	1	1	1	1	1	1	1	1	1	0	1	10
MTR	1	1	1	1	1	1	1	1	1	0	1	10
MYCN	1	1	1	1	1	1	1	1	1	0	1	10
MYF6	1	1	1	1	1	1	1	1	1	0	1	10
MYH10	1	1	1	1	1	1	1	1	1	0	1	10
MYH4	1	1	1	1	1	1	1	1	1	0	1	10
MYOD1	1	1	1	1	1	1	1	1	1	0	1	10
MYOG	1	1	1	1	1	1	1	1	1	0	1	10
NCAM2	1	1	1	1	1	1	1	1	1	0	1	10
NCF4	1	1	1	1	1	1	1	1	1	0	1	10
NCK1	1	1	1	1	1	1	1	1	1	0	1	10
NCK2	1	1	1	1	1	1	1	1	1	0	1	10
NCOA2	1	1	1	1	1	1	1	1	1	0	1	10
NCOA3	1	1	1	1	1	1	1	1	1	0	1	10
NCOR1	1	1	1	1	1	1	1	1	1	0	1	10
NDEL1	1	1	1	1	1	1	1	1	1	0	1	10
NDST2	1	1	1	1	1	1	1	1	1	0	1	10
NEDD4	1	1	1	1	1	1	1	1	1	0	1	10
NEFH	1	1	1	1	1	1	1	1	1	0	1	10
NEO1	1	1	1	1	1	1	1	1	1	0	1	10
NEUROD1	1	1	1	1	1	1	1	1	1	0	1	10
NFATC1	1	1	1	1	1	1	1	1	1	0	1	10
NFATC3	1	1	1	1	1	1	1	1	1	0	1	10
NFATC4	1	1	1	1	1	1	1	1	1	0	1	10
NFE2L2	1	1	1	1	1	1	1	1	1	0	1	10
NFKB1	1	1	1	1	1	1	1	1	1	0	1	10
NFYA	1	1	1	1	1	1	1	1	1	0	1	10
NGEF	1	1	1	1	1	1	1	1	1	0	1	10
NLGN1	1	1	1	1	1	1	1	1	1	0	1	10
NOG	1	1	1	1	1	1	1	1	1	0	1	10
NOTCH1	1	1	1	1	1	1	1	1	1	0	1	10
NOTCH2	1	1	1	1	1	1	1	1	1	0	1	10
NOTCH3	1	1	1	1	1	1	1	1	1	0	1	10
NPR2	1	1	1	1	1	1	1	1	1	0	1	10
NPR3	1	1	1	1	1	1	1	1	1	0	1	10
NPY	1	1	1	1	1	1	1	1	1	0	1	10
NPY2R	1	1	1	1	1	1	1	1	1	0	1	10
NR1H3	1	1	1	1	1	1	1	1	1	0	1	10
NR2C2	1	1	1	1	1	1	1	1	1	0	1	10
NR2F2	1	1	1	1	1	1	1	1	1	0	1	10
NR2F6	1	1	1	1	1	1	1	1	1	0	1	10
NR4A1	1	1	1	1	1	1	1	1	1	0	1	10
NR4A2	1	1	1	1	1	1	1	1	1	0	1	10
NR4A3	1	1	1	1	1	1	1	1	1	0	1	10
NR5A2	1	1	1	1	1	1	1	1	1	0	1	10
NRAS	1	1	1	1	1	1	1	1	1	0	1	10
NRG1	1	1	1	1	1	1	1	1	1	0	1	10
NRG2	1	1	1	1	1	1	1	1	1	0	1	10
NRP1	1	1	1	1	1	1	1	1	1	0	1	10
NRXN3	1	1	1	1	1	1	1	1	1	0	1	10
NSD1	1	1	1	1	1	1	1	1	1	0	1	10
NTF3	1	1	1	1	1	1	1	1	1	0	1	10
NTRK2	1	1	1	1	1	1	1	1	1	0	1	10
NUMBL	1	1	1	1	1	1	1	1	1	0	1	10
NUP98	1	1	1	1	1	1	1	1	1	0	1	10
OCLN	1	1	1	1	1	1	1	1	1	0	1	10
ONECUT1	1	1	1	1	1	1	1	1	1	0	1	10
OPRK1	1	1	1	1	1	1	1	1	1	0	1	10
OPRM1	1	1	1	1	1	1	1	1	1	0	1	10
OSM	1	1	1	1	1	1	1	1	1	0	1	10
OSMR	1	1	1	1	1	1	1	1	1	0	1	10
P2RX1	1	1	1	1	1	1	1	1	1	0	1	10
P2RX4	1	1	1	1	1	1	1	1	1	0	1	10
P2RY2	1	1	1	1	1	1	1	1	1	0	1	10
PAK4	1	1	1	1	1	1	1	1	1	0	1	10
PAK7	1	1	1	1	1	1	1	1	1	0	1	10
PAM	1	1	1	1	1	1	1	1	1	0	1	10
PCDH8	1	1	1	1	1	1	1	1	1	0	1	10
PCSK2	1	1	1	1	1	1	1	1	1	0	1	10
PCSK5	1	1	1	1	1	1	1	1	1	0	1	10
PCYT1A	1	1	1	1	1	1	1	1	1	0	1	10
PDCD1LG2	1	1	1	1	1	1	1	1	1	0	1	10
PDE3B	1	1	1	1	1	1	1	1	1	0	1	10
PDGFA	1	1	1	1	1	1	1	1	1	0	1	10
PDGFB	1	1	1	1	1	1	1	1	1	0	1	10
PDGFRA	1	1	1	1	1	1	1	1	1	0	1	10
PDGFRB	1	1	1	1	1	1	1	1	1	0	1	10
PEA15	1	1	1	1	1	1	1	1	1	0	1	10
PER1	1	1	1	1	1	1	1	1	1	0	1	10
PER2	1	1	1	1	1	1	1	1	1	0	1	10
PER3	1	1	1	1	1	1	1	1	1	0	1	10
PFN2	1	1	1	1	1	1	1	1	1	0	1	10
PGF	1	1	1	1	1	1	1	1	1	0	1	10
PGR	1	1	1	1	1	1	1	1	1	0	1	10
PIAS1	1	1	1	1	1	1	1	1	1	0	1	10
PIAS4	1	1	1	1	1	1	1	1	1	0	1	10
PIGA	1	1	1	1	1	1	1	1	1	0	1	10
PIK3CA	1	1	1	1	1	1	1	1	1	0	1	10
PIK3R1	1	1	1	1	1	1	1	1	1	0	1	10
PIM2	1	1	1	1	1	1	1	1	1	0	1	10
PIP5K1A	1	1	1	1	1	1	1	1	1	0	1	10
PIP5K1B	1	1	1	1	1	1	1	1	1	0	1	10
PIP5K1C	1	1	1	1	1	1	1	1	1	0	1	10
PITX2	1	1	1	1	1	1	1	1	1	0	1	10
PKIA	1	1	1	1	1	1	1	1	1	0	1	10
PLA2G4A	1	1	1	1	1	1	1	1	1	0	1	10
PLAU	1	1	1	1	1	1	1	1	1	0	1	10
PLAUR	1	1	1	1	1	1	1	1	1	0	1	10
PLCB1	1	1	1	1	1	1	1	1	1	0	1	10
PLCD1	1	1	1	1	1	1	1	1	1	0	1	10
PLCE1	1	1	1	1	1	1	1	1	1	0	1	10
PLCG1	1	1	1	1	1	1	1	1	1	0	1	10
PLXNA2	1	1	1	1	1	1	1	1	1	0	1	10
PLXNB1	1	1	1	1	1	1	1	1	1	0	1	10
PMCH	1	1	1	1	1	1	1	1	1	0	1	10
PMM1	1	1	1	1	1	1	1	1	1	0	1	10
POLB	1	1	1	1	1	1	1	1	1	0	1	10
POLK	1	1	1	1	1	1	1	1	1	0	1	10
POU2F1	1	1	1	1	1	1	1	1	1	0	1	10
PPARA	1	1	1	1	1	1	1	1	1	0	1	10
PPARD	1	1	1	1	1	1	1	1	1	0	1	10
PPARG	1	1	1	1	1	1	1	1	1	0	1	10
PPARGC1A	1	1	1	1	1	1	1	1	1	0	1	10
PPP1R12A	1	1	1	1	1	1	1	1	1	0	1	10
PPP1R13B	1	1	1	1	1	1	1	1	1	0	1	10
PPP1R1B	1	1	1	1	1	1	1	1	1	0	1	10
PPP1R3A	1	1	1	1	1	1	1	1	1	0	1	10
PPP3CA	1	1	1	1	1	1	1	1	1	0	1	10
PPP3CB	1	1	1	1	1	1	1	1	1	0	1	10
PPP3R1	1	1	1	1	1	1	1	1	1	0	1	10
PRKACB	1	1	1	1	1	1	1	1	1	0	1	10
PRKAR2A	1	1	1	1	1	1	1	1	1	0	1	10
PRKAR2B	1	1	1	1	1	1	1	1	1	0	1	10
PRKCE	1	1	1	1	1	1	1	1	1	0	1	10
PRKCI	1	1	1	1	1	1	1	1	1	0	1	10
PRKCQ	1	1	1	1	1	1	1	1	1	0	1	10
PRKCZ	1	1	1	1	1	1	1	1	1	0	1	10
PRLR	1	1	1	1	1	1	1	1	1	0	1	10
PTGES2	1	1	1	1	1	1	1	1	1	0	1	10
PTGFR	1	1	1	1	1	1	1	1	1	0	1	10
PTGIR	1	1	1	1	1	1	1	1	1	0	1	10
PTGS2	1	1	1	1	1	1	1	1	1	0	1	10
PTH	1	1	1	1	1	1	1	1	1	0	1	10
PTK2B	1	1	1	1	1	1	1	1	1	0	1	10
PTPN12	1	1	1	1	1	1	1	1	1	0	1	10
PTPN2	1	1	1	1	1	1	1	1	1	0	1	10
PTPRF	1	1	1	1	1	1	1	1	1	0	1	10
PTPRM	1	1	1	1	1	1	1	1	1	0	1	10
PTPRN	1	1	1	1	1	1	1	1	1	0	1	10
PURA	1	1	1	1	1	1	1	1	1	0	1	10
PVRL2	1	1	1	1	1	1	1	1	1	0	1	10
PXN	1	1	1	1	1	1	1	1	1	0	1	10
PYGO2	1	1	1	1	1	1	1	1	1	0	1	10
RAB3B	1	1	1	1	1	1	1	1	1	0	1	10
RAD17	1	1	1	1	1	1	1	1	1	0	1	10
RAD50	1	1	1	1	1	1	1	1	1	0	1	10
RAD9A	1	1	1	1	1	1	1	1	1	0	1	10
RALGDS	1	1	1	1	1	1	1	1	1	0	1	10
RAPGEF4	1	1	1	1	1	1	1	1	1	0	1	10
RAPSN	1	1	1	1	1	1	1	1	1	0	1	10
RARB	1	1	1	1	1	1	1	1	1	0	1	10
RARG	1	1	1	1	1	1	1	1	1	0	1	10
RASSF5	1	1	1	1	1	1	1	1	1	0	1	10
RBL1	1	1	1	1	1	1	1	1	1	0	1	10
RCAN1	1	1	1	1	1	1	1	1	1	0	1	10
RECK	1	1	1	1	1	1	1	1	1	0	1	10
RELB	1	1	1	1	1	1	1	1	1	0	1	10
RELN	1	1	1	1	1	1	1	1	1	0	1	10
RGR	1	1	1	1	1	1	1	1	1	0	1	10
RGS1	1	1	1	1	1	1	1	1	1	0	1	10
RGS14	1	1	1	1	1	1	1	1	1	0	1	10
RGS4	1	1	1	1	1	1	1	1	1	0	1	10
RGS5	1	1	1	1	1	1	1	1	1	0	1	10
RGS9	1	1	1	1	1	1	1	1	1	0	1	10
RHOB	1	1	1	1	1	1	1	1	1	0	1	10
RHOC	1	1	1	1	1	1	1	1	1	0	1	10
ROBO1	1	1	1	1	1	1	1	1	1	0	1	10
ROCK2	1	1	1	1	1	1	1	1	1	0	1	10
RPS6KA4	1	1	1	1	1	1	1	1	1	0	1	10
RYR2	1	1	1	1	1	1	1	1	1	0	1	10
SCD	1	1	1	1	1	1	1	1	1	0	1	10
SDC4	1	1	1	1	1	1	1	1	1	0	1	10
SEMA3A	1	1	1	1	1	1	1	1	1	0	1	10
SEMA3F	1	1	1	1	1	1	1	1	1	0	1	10
SEMA4A	1	1	1	1	1	1	1	1	1	0	1	10
SFRP2	1	1	1	1	1	1	1	1	1	0	1	10
SGCB	1	1	1	1	1	1	1	1	1	0	1	10
SHC1	1	1	1	1	1	1	1	1	1	0	1	10
SHC3	1	1	1	1	1	1	1	1	1	0	1	10
SIRT1	1	1	1	1	1	1	1	1	1	0	1	10
SKIL	1	1	1	1	1	1	1	1	1	0	1	10
SKP2	1	1	1	1	1	1	1	1	1	0	1	10
SLC1A1	1	1	1	1	1	1	1	1	1	0	1	10
SLC1A2	1	1	1	1	1	1	1	1	1	0	1	10
SLC23A2	1	1	1	1	1	1	1	1	1	0	1	10
SLC29A1	1	1	1	1	1	1	1	1	1	0	1	10
SLC8A1	1	1	1	1	1	1	1	1	1	0	1	10
SLC9A3R1	1	1	1	1	1	1	1	1	1	0	1	10
SLPI	1	1	1	1	1	1	1	1	1	0	1	10
SMAD1	1	1	1	1	1	1	1	1	1	0	1	10
SMAD3	1	1	1	1	1	1	1	1	1	0	1	10
SMAD4	1	1	1	1	1	1	1	1	1	0	1	10
SMAD6	1	1	1	1	1	1	1	1	1	0	1	10
SMARCA2	1	1	1	1	1	1	1	1	1	0	1	10
SMARCB1	1	1	1	1	1	1	1	1	1	0	1	10
SMURF1	1	1	1	1	1	1	1	1	1	0	1	10
SNAI1	1	1	1	1	1	1	1	1	1	0	1	10
SNRPN	1	1	1	1	1	1	1	1	1	0	1	10
SNX13	1	1	1	1	1	1	1	1	1	0	1	10
SOCS1	1	1	1	1	1	1	1	1	1	0	1	10
SOCS2	1	1	1	1	1	1	1	1	1	0	1	10
SOCS3	1	1	1	1	1	1	1	1	1	0	1	10
SORBS1	1	1	1	1	1	1	1	1	1	0	1	10
SORD	1	1	1	1	1	1	1	1	1	0	1	10
SP1	1	1	1	1	1	1	1	1	1	0	1	10
SPARC	1	1	1	1	1	1	1	1	1	0	1	10
SPIB	1	1	1	1	1	1	1	1	1	0	1	10
SPP1	1	1	1	1	1	1	1	1	1	0	1	10
SPRED1	1	1	1	1	1	1	1	1	1	0	1	10
SPRY1	1	1	1	1	1	1	1	1	1	0	1	10
SPRY2	1	1	1	1	1	1	1	1	1	0	1	10
SPRY4	1	1	1	1	1	1	1	1	1	0	1	10
SPTAN1	1	1	1	1	1	1	1	1	1	0	1	10
SPTBN1	1	1	1	1	1	1	1	1	1	0	1	10
SRC	1	1	1	1	1	1	1	1	1	0	1	10
SSH3	1	1	1	1	1	1	1	1	1	0	1	10
SSTR1	1	1	1	1	1	1	1	1	1	0	1	10
STAM	1	1	1	1	1	1	1	1	1	0	1	10
STAT1	1	1	1	1	1	1	1	1	1	0	1	10
STAT5A	1	1	1	1	1	1	1	1	1	0	1	10
STX1A	1	1	1	1	1	1	1	1	1	0	1	10
SUV39H2	1	1	1	1	1	1	1	1	1	0	1	10
SYNJ1	1	1	1	1	1	1	1	1	1	0	1	10
SYP	1	1	1	1	1	1	1	1	1	0	1	10
SYT3	1	1	1	1	1	1	1	1	1	0	1	10
TAC1	1	1	1	1	1	1	1	1	1	0	1	10
TAF10	1	1	1	1	1	1	1	1	1	0	1	10
TBK1	1	1	1	1	1	1	1	1	1	0	1	10
TBP	1	1	1	1	1	1	1	1	1	0	1	10
TCEB3	1	1	1	1	1	1	1	1	1	0	1	10
TCF7L1	1	1	1	1	1	1	1	1	1	0	1	10
TCF7L2	1	1	1	1	1	1	1	1	1	0	1	10
TGFB2	1	1	1	1	1	1	1	1	1	0	1	10
TGFB3	1	1	1	1	1	1	1	1	1	0	1	10
TGFBR2	1	1	1	1	1	1	1	1	1	0	1	10
THBS1	1	1	1	1	1	1	1	1	1	0	1	10
THBS3	1	1	1	1	1	1	1	1	1	0	1	10
THRB	1	1	1	1	1	1	1	1	1	0	1	10
THY1	1	1	1	1	1	1	1	1	1	0	1	10
TIAM1	1	1	1	1	1	1	1	1	1	0	1	10
TIMP3	1	1	1	1	1	1	1	1	1	0	1	10
TLN1	1	1	1	1	1	1	1	1	1	0	1	10
TMOD1	1	1	1	1	1	1	1	1	1	0	1	10
TNFRSF12A	1	1	1	1	1	1	1	1	1	0	1	10
TNFRSF19	1	1	1	1	1	1	1	1	1	0	1	10
TNFRSF21	1	1	1	1	1	1	1	1	1	0	1	10
TNFRSF8	1	1	1	1	1	1	1	1	1	0	1	10
TNFSF12	1	1	1	1	1	1	1	1	1	0	1	10
TNFSF13	1	1	1	1	1	1	1	1	1	0	1	10
TNFSF4	1	1	1	1	1	1	1	1	1	0	1	10
TNR	1	1	1	1	1	1	1	1	1	0	1	10
TOB1	1	1	1	1	1	1	1	1	1	0	1	10
TRAF3	1	1	1	1	1	1	1	1	1	0	1	10
TRAF6	1	1	1	1	1	1	1	1	1	0	1	10
TRHR	1	1	1	1	1	1	1	1	1	0	1	10
TRIM25	1	1	1	1	1	1	1	1	1	0	1	10
TRPC1	1	1	1	1	1	1	1	1	1	0	1	10
TRPC4	1	1	1	1	1	1	1	1	1	0	1	10
TRPC6	1	1	1	1	1	1	1	1	1	0	1	10
TSG101	1	1	1	1	1	1	1	1	1	0	1	10
TWIST1	1	1	1	1	1	1	1	1	1	0	1	10
TXN	1	1	1	1	1	1	1	1	1	0	1	10
TXNRD1	1	1	1	1	1	1	1	1	1	0	1	10
TYRP1	1	1	1	1	1	1	1	1	1	0	1	10
UBE2B	1	1	1	1	1	1	1	1	1	0	1	10
UCP3	1	1	1	1	1	1	1	1	1	0	1	10
UNC13B	1	1	1	1	1	1	1	1	1	0	1	10
USF2	1	1	1	1	1	1	1	1	1	0	1	10
VAMP8	1	1	1	1	1	1	1	1	1	0	1	10
VANGL1	1	1	1	1	1	1	1	1	1	0	1	10
VAV2	1	1	1	1	1	1	1	1	1	0	1	10
VAV3	1	1	1	1	1	1	1	1	1	0	1	10
VCAM1	1	1	1	1	1	1	1	1	1	0	1	10
VCL	1	1	1	1	1	1	1	1	1	0	1	10
VDR	1	1	1	1	1	1	1	1	1	0	1	10
VEGFB	1	1	1	1	1	1	1	1	1	0	1	10
VEGFC	1	1	1	1	1	1	1	1	1	0	1	10
VIM	1	1	1	1	1	1	1	1	1	0	1	10
VLDLR	1	1	1	1	1	1	1	1	1	0	1	10
WASF1	1	1	1	1	1	1	1	1	1	0	1	10
WASF2	1	1	1	1	1	1	1	1	1	0	1	10
WNT11	1	1	1	1	1	1	1	1	1	0	1	10
WNT2	1	1	1	1	1	1	1	1	1	0	1	10
WNT4	1	1	1	1	1	1	1	1	1	0	1	10
WNT5A	1	1	1	1	1	1	1	1	1	0	1	10
ZIC2	1	1	1	1	1	1	1	1	1	0	1	10
ZYX	1	1	1	1	1	1	1	1	1	0	1	10
DGKD	1	1	1	1	1	1	1	1	0	1	1	10
DRD1	1	1	1	1	1	1	1	1	0	1	1	10
EIF4EBP2	1	1	1	1	1	1	1	1	0	1	1	10
GRM8	1	1	1	1	1	1	1	1	0	1	1	10
TRPV6	1	1	1	1	1	1	1	1	0	1	1	10
LCP2	1	1	1	1	1	1	0	1	1	1	1	10
PTK2	1	1	1	1	1	1	0	1	1	1	1	10
SLA	1	1	1	1	1	1	0	1	1	1	1	10
SYT1	1	1	1	1	1	1	0	1	1	1	1	10
AARS	1	1	0	1	1	1	1	1	1	1	1	10
ABCB7	1	1	0	1	1	1	1	1	1	1	1	10
APOB	1	1	0	1	1	1	1	1	1	1	1	10
ATM	1	1	0	1	1	1	1	1	1	1	1	10
B4GALT1	1	1	0	1	1	1	1	1	1	1	1	10
BRCA1	1	1	0	1	1	1	1	1	1	1	1	10
CA2	1	1	0	1	1	1	1	1	1	1	1	10
CDK4	1	1	0	1	1	1	1	1	1	1	1	10
CFTR	1	1	0	1	1	1	1	1	1	1	1	10
CNTN1	1	1	0	1	1	1	1	1	1	1	1	10
COL11A2	1	1	0	1	1	1	1	1	1	1	1	10
COL1A1	1	1	0	1	1	1	1	1	1	1	1	10
COL1A2	1	1	0	1	1	1	1	1	1	1	1	10
COL3A1	1	1	0	1	1	1	1	1	1	1	1	10
COL5A1	1	1	0	1	1	1	1	1	1	1	1	10
CPS1	1	1	0	1	1	1	1	1	1	1	1	10
CSK	1	1	0	1	1	1	1	1	1	1	1	10
CSNK2B	1	1	0	1	1	1	1	1	1	1	1	10
CTNNB1	1	1	0	1	1	1	1	1	1	1	1	10
DAZAP2	1	1	0	1	1	1	1	1	1	1	1	10
DCX	1	1	0	1	1	1	1	1	1	1	1	10
E2F4	1	1	0	1	1	1	1	1	1	1	1	10
EED	1	1	0	1	1	1	1	1	1	1	1	10
EPHB2	1	1	0	1	1	1	1	1	1	1	1	10
ESR1	1	1	0	1	1	1	1	1	1	1	1	10
FLNC	1	1	0	1	1	1	1	1	1	1	1	10
GABBR1	1	1	0	1	1	1	1	1	1	1	1	10
GJB1	1	1	0	1	1	1	1	1	1	1	1	10
GRB2	1	1	0	1	1	1	1	1	1	1	1	10
HTR2A	1	1	0	1	1	1	1	1	1	1	1	10
HTR2C	1	1	0	1	1	1	1	1	1	1	1	10
IL16	1	1	0	1	1	1	1	1	1	1	1	10
IRF2	1	1	0	1	1	1	1	1	1	1	1	10
ITGA10	1	1	0	1	1	1	1	1	1	1	1	10
ITGA2	1	1	0	1	1	1	1	1	1	1	1	10
JAG1	1	1	0	1	1	1	1	1	1	1	1	10
KCNH2	1	1	0	1	1	1	1	1	1	1	1	10
L1CAM	1	1	0	1	1	1	1	1	1	1	1	10
LDHA	1	1	0	1	1	1	1	1	1	1	1	10
MAP1B	1	1	0	1	1	1	1	1	1	1	1	10
MAPT	1	1	0	1	1	1	1	1	1	1	1	10
NAGK	1	1	0	1	1	1	1	1	1	1	1	10
NEFL	1	1	0	1	1	1	1	1	1	1	1	10
NF1	1	1	0	1	1	1	1	1	1	1	1	10
NR3C1	1	1	0	1	1	1	1	1	1	1	1	10
PAX6	1	1	0	1	1	1	1	1	1	1	1	10
PSEN1	1	1	0	1	1	1	1	1	1	1	1	10
PTEN	1	1	0	1	1	1	1	1	1	1	1	10
PTPN11	1	1	0	1	1	1	1	1	1	1	1	10
PTPRR	1	1	0	1	1	1	1	1	1	1	1	10
RAB27A	1	1	0	1	1	1	1	1	1	1	1	10
RASGRP1	1	1	0	1	1	1	1	1	1	1	1	10
RASGRP2	1	1	0	1	1	1	1	1	1	1	1	10
RBBP8	1	1	0	1	1	1	1	1	1	1	1	10
RBL2	1	1	0	1	1	1	1	1	1	1	1	10
RBPJ	1	1	0	1	1	1	1	1	1	1	1	10
ROCK1	1	1	0	1	1	1	1	1	1	1	1	10
RYR1	1	1	0	1	1	1	1	1	1	1	1	10
SERPINB2	1	1	0	1	1	1	1	1	1	1	1	10
SLC2A1	1	1	0	1	1	1	1	1	1	1	1	10
SOD1	1	1	0	1	1	1	1	1	1	1	1	10
TAPBP	1	1	0	1	1	1	1	1	1	1	1	10
TIA1	1	1	0	1	1	1	1	1	1	1	1	10
TNFRSF1B	1	1	0	1	1	1	1	1	1	1	1	10
UBB	1	1	0	1	1	1	1	1	1	1	1	10
UBE3A	1	1	0	1	1	1	1	1	1	1	1	10
WT1	1	1	0	1	1	1	1	1	1	1	1	10
YY1	1	1	0	1	1	1	1	1	1	1	1	10
ZFR	1	1	0	1	1	1	1	1	1	1	1	10
ACADM	1	1	1	1	1	1	1	0	1	1	0	9
ADH5	1	1	1	1	1	1	1	0	1	1	0	9
AK1	1	1	1	1	1	1	1	0	1	1	0	9
APH1B	1	1	1	1	1	1	1	0	1	1	0	9
APOA1	1	1	1	1	1	1	1	0	1	1	0	9
ARAF	1	1	1	1	1	1	1	0	1	1	0	9
ARPC3	1	1	1	1	1	1	1	0	1	1	0	9
ASS1	1	1	1	1	1	1	1	0	1	1	0	9
ATP4B	1	1	1	1	1	1	1	0	1	1	0	9
AVPR1A	1	1	1	1	1	1	1	0	1	1	0	9
BIRC5	1	1	1	1	1	1	1	0	1	1	0	9
C5AR1	1	1	1	1	1	1	1	0	1	1	0	9
CCBP2	1	1	1	1	1	1	1	0	1	1	0	9
CCL19	1	1	1	1	1	1	1	0	1	1	0	9
CD1D	1	1	1	1	1	1	1	0	1	1	0	9
CD7	1	1	1	1	1	1	1	0	1	1	0	9
CD8B	1	1	1	1	1	1	1	0	1	1	0	9
CDH8	1	1	1	1	1	1	1	0	1	1	0	9
CFB	1	1	1	1	1	1	1	0	1	1	0	9
CFH	1	1	1	1	1	1	1	0	1	1	0	9
CFP	1	1	1	1	1	1	1	0	1	1	0	9
CHRNA3	1	1	1	1	1	1	1	0	1	1	0	9
CMA1	1	1	1	1	1	1	1	0	1	1	0	9
COL6A1	1	1	1	1	1	1	1	0	1	1	0	9
CPB2	1	1	1	1	1	1	1	0	1	1	0	9
CRYAA	1	1	1	1	1	1	1	0	1	1	0	9
CXCR6	1	1	1	1	1	1	1	0	1	1	0	9
CYBA	1	1	1	1	1	1	1	0	1	1	0	9
DYNC1H1	1	1	1	1	1	1	1	0	1	1	0	9
EFNA2	1	1	1	1	1	1	1	0	1	1	0	9
F2RL3	1	1	1	1	1	1	1	0	1	1	0	9
FPR1	1	1	1	1	1	1	1	0	1	1	0	9
GCGR	1	1	1	1	1	1	1	0	1	1	0	9
GHRHR	1	1	1	1	1	1	1	0	1	1	0	9
GLB1	1	1	1	1	1	1	1	0	1	1	0	9
GRIN2C	1	1	1	1	1	1	1	0	1	1	0	9
GSTZ1	1	1	1	1	1	1	1	0	1	1	0	9
GUSB	1	1	1	1	1	1	1	0	1	1	0	9
HGS	1	1	1	1	1	1	1	0	1	1	0	9
HRG	1	1	1	1	1	1	1	0	1	1	0	9
IFNAR1	1	1	1	1	1	1	1	0	1	1	0	9
IFNGR1	1	1	1	1	1	1	1	0	1	1	0	9
IFRD1	1	1	1	1	1	1	1	0	1	1	0	9
IKBKG	1	1	1	1	1	1	1	0	1	1	0	9
IL13RA2	1	1	1	1	1	1	1	0	1	1	0	9
IL2RB	1	1	1	1	1	1	1	0	1	1	0	9
IL8RB	1	1	1	1	1	1	1	0	1	1	0	9
ITGA4	1	1	1	1	1	1	1	0	1	1	0	9
ITGB2	1	1	1	1	1	1	1	0	1	1	0	9
KCNJ6	1	1	1	1	1	1	1	0	1	1	0	9
KLRK1	1	1	1	1	1	1	1	0	1	1	0	9
LY96	1	1	1	1	1	1	1	0	1	1	0	9
MAP3K1	1	1	1	1	1	1	1	0	1	1	0	9
MIF	1	1	1	1	1	1	1	0	1	1	0	9
MINPP1	1	1	1	1	1	1	1	0	1	1	0	9
MYD88	1	1	1	1	1	1	1	0	1	1	0	9
MZF1	1	1	1	1	1	1	1	0	1	1	0	9
NBN	1	1	1	1	1	1	1	0	1	1	0	9
NTSR2	1	1	1	1	1	1	1	0	1	1	0	9
PARK7	1	1	1	1	1	1	1	0	1	1	0	9
PARP2	1	1	1	1	1	1	1	0	1	1	0	9
PCBD1	1	1	1	1	1	1	1	0	1	1	0	9
PECAM1	1	1	1	1	1	1	1	0	1	1	0	9
PHB2	1	1	1	1	1	1	1	0	1	1	0	9
PIK3CB	1	1	1	1	1	1	1	0	1	1	0	9
POR	1	1	1	1	1	1	1	0	1	1	0	9
PTTG1	1	1	1	1	1	1	1	0	1	1	0	9
PVR	1	1	1	1	1	1	1	0	1	1	0	9
RAC3	1	1	1	1	1	1	1	0	1	1	0	9
RIPK1	1	1	1	1	1	1	1	0	1	1	0	9
RPSA	1	1	1	1	1	1	1	0	1	1	0	9
SERPINA5	1	1	1	1	1	1	1	0	1	1	0	9
SYK	1	1	1	1	1	1	1	0	1	1	0	9
TLR2	1	1	1	1	1	1	1	0	1	1	0	9
TOR1A	1	1	1	1	1	1	1	0	1	1	0	9
TPH1	1	1	1	1	1	1	1	0	1	1	0	9
XRCC6	1	1	1	1	1	1	1	0	1	1	0	9
ZBTB17	1	1	1	1	1	1	1	0	1	1	0	9
ZP2	1	1	1	1	1	1	1	0	1	1	0	9
ABCA4	1	1	1	1	1	1	1	1	1	0	0	9
ABL2	1	1	1	1	1	1	1	1	1	0	0	9
ADA	1	1	1	1	1	1	1	1	1	0	0	9
ADCY5	1	1	1	1	1	1	1	1	1	0	0	9
ADH7	1	1	1	1	1	1	1	1	1	0	0	9
ADORA1	1	1	1	1	1	1	1	1	1	0	0	9
AGA	1	1	1	1	1	1	1	1	1	0	0	9
AGRP	1	1	1	1	1	1	1	1	1	0	0	9
AGTR1	1	1	1	1	1	1	1	1	1	0	0	9
AKAP8	1	1	1	1	1	1	1	1	1	0	0	9
AKR1B1	1	1	1	1	1	1	1	1	1	0	0	9
ALDH1A1	1	1	1	1	1	1	1	1	1	0	0	9
ALDH2	1	1	1	1	1	1	1	1	1	0	0	9
ALDH3A1	1	1	1	1	1	1	1	1	1	0	0	9
ALOX12	1	1	1	1	1	1	1	1	1	0	0	9
ALOX12B	1	1	1	1	1	1	1	1	1	0	0	9
ALOX5	1	1	1	1	1	1	1	1	1	0	0	9
ALOX5AP	1	1	1	1	1	1	1	1	1	0	0	9
ANAPC2	1	1	1	1	1	1	1	1	1	0	0	9
ANGPTL3	1	1	1	1	1	1	1	1	1	0	0	9
ANKRD1	1	1	1	1	1	1	1	1	1	0	0	9
AOC3	1	1	1	1	1	1	1	1	1	0	0	9
APBB1	1	1	1	1	1	1	1	1	1	0	0	9
APOE	1	1	1	1	1	1	1	1	1	0	0	9
ATF6	1	1	1	1	1	1	1	1	1	0	0	9
ATR	1	1	1	1	1	1	1	1	1	0	0	9
BAD	1	1	1	1	1	1	1	1	1	0	0	9
BAG3	1	1	1	1	1	1	1	1	1	0	0	9
BAX	1	1	1	1	1	1	1	1	1	0	0	9
BCL2A1	1	1	1	1	1	1	1	1	1	0	0	9
BDKRB1	1	1	1	1	1	1	1	1	1	0	0	9
BDKRB2	1	1	1	1	1	1	1	1	1	0	0	9
BGN	1	1	1	1	1	1	1	1	1	0	0	9
BIK	1	1	1	1	1	1	1	1	1	0	0	9
BLK	1	1	1	1	1	1	1	1	1	0	0	9
BMP5	1	1	1	1	1	1	1	1	1	0	0	9
BMPR1B	1	1	1	1	1	1	1	1	1	0	0	9
C1QA	1	1	1	1	1	1	1	1	1	0	0	9
C3AR1	1	1	1	1	1	1	1	1	1	0	0	9
C4B	1	1	1	1	1	1	1	1	1	0	0	9
CACNA1B	1	1	1	1	1	1	1	1	1	0	0	9
CAMP	1	1	1	1	1	1	1	1	1	0	0	9
CCL11	1	1	1	1	1	1	1	1	1	0	0	9
CCL24	1	1	1	1	1	1	1	1	1	0	0	9
CCL25	1	1	1	1	1	1	1	1	1	0	0	9
CCL3	1	1	1	1	1	1	1	1	1	0	0	9
CCNB1IP1	1	1	1	1	1	1	1	1	1	0	0	9
CCR4	1	1	1	1	1	1	1	1	1	0	0	9
CCS	1	1	1	1	1	1	1	1	1	0	0	9
CD19	1	1	1	1	1	1	1	1	1	0	0	9
CD2	1	1	1	1	1	1	1	1	1	0	0	9
CD22	1	1	1	1	1	1	1	1	1	0	0	9
CD36	1	1	1	1	1	1	1	1	1	0	0	9
CD37	1	1	1	1	1	1	1	1	1	0	0	9
CD38	1	1	1	1	1	1	1	1	1	0	0	9
CD3D	1	1	1	1	1	1	1	1	1	0	0	9
CD5	1	1	1	1	1	1	1	1	1	0	0	9
CD74	1	1	1	1	1	1	1	1	1	0	0	9
CD79A	1	1	1	1	1	1	1	1	1	0	0	9
CD80	1	1	1	1	1	1	1	1	1	0	0	9
CD81	1	1	1	1	1	1	1	1	1	0	0	9
CDC2L1	1	1	1	1	1	1	1	1	1	0	0	9
CDC45L	1	1	1	1	1	1	1	1	1	0	0	9
CGA	1	1	1	1	1	1	1	1	1	0	0	9
CHEK2	1	1	1	1	1	1	1	1	1	0	0	9
CHRM3	1	1	1	1	1	1	1	1	1	0	0	9
CHRM4	1	1	1	1	1	1	1	1	1	0	0	9
CHRNA5	1	1	1	1	1	1	1	1	1	0	0	9
CHRNB2	1	1	1	1	1	1	1	1	1	0	0	9
CHRNG	1	1	1	1	1	1	1	1	1	0	0	9
CHST4	1	1	1	1	1	1	1	1	1	0	0	9
CHST5	1	1	1	1	1	1	1	1	1	0	0	9
CITED1	1	1	1	1	1	1	1	1	1	0	0	9
CLDN5	1	1	1	1	1	1	1	1	1	0	0	9
CNGB1	1	1	1	1	1	1	1	1	1	0	0	9
CNR2	1	1	1	1	1	1	1	1	1	0	0	9
CPE	1	1	1	1	1	1	1	1	1	0	0	9
CR2	1	1	1	1	1	1	1	1	1	0	0	9
CRADD	1	1	1	1	1	1	1	1	1	0	0	9
CSF2RB	1	1	1	1	1	1	1	1	1	0	0	9
CTF1	1	1	1	1	1	1	1	1	1	0	0	9
CTSG	1	1	1	1	1	1	1	1	1	0	0	9
CUL7	1	1	1	1	1	1	1	1	1	0	0	9
CXCL16	1	1	1	1	1	1	1	1	1	0	0	9
CXCL9	1	1	1	1	1	1	1	1	1	0	0	9
CYP17A1	1	1	1	1	1	1	1	1	1	0	0	9
DAB1	1	1	1	1	1	1	1	1	1	0	0	9
DAO	1	1	1	1	1	1	1	1	1	0	0	9
DAPP1	1	1	1	1	1	1	1	1	1	0	0	9
DCT	1	1	1	1	1	1	1	1	1	0	0	9
DDIT3	1	1	1	1	1	1	1	1	1	0	0	9
DLK1	1	1	1	1	1	1	1	1	1	0	0	9
DNAJC3	1	1	1	1	1	1	1	1	1	0	0	9
DNTT	1	1	1	1	1	1	1	1	1	0	0	9
DRD4	1	1	1	1	1	1	1	1	1	0	0	9
DRD5	1	1	1	1	1	1	1	1	1	0	0	9
DSG2	1	1	1	1	1	1	1	1	1	0	0	9
DSG3	1	1	1	1	1	1	1	1	1	0	0	9
DVL1	1	1	1	1	1	1	1	1	1	0	0	9
EGF	1	1	1	1	1	1	1	1	1	0	0	9
ERBB2	1	1	1	1	1	1	1	1	1	0	0	9
F11	1	1	1	1	1	1	1	1	1	0	0	9
F2R	1	1	1	1	1	1	1	1	1	0	0	9
F5	1	1	1	1	1	1	1	1	1	0	0	9
FABP1	1	1	1	1	1	1	1	1	1	0	0	9
FABP4	1	1	1	1	1	1	1	1	1	0	0	9
FADD	1	1	1	1	1	1	1	1	1	0	0	9
FBXO2	1	1	1	1	1	1	1	1	1	0	0	9
FCER1A	1	1	1	1	1	1	1	1	1	0	0	9
FER	1	1	1	1	1	1	1	1	1	0	0	9
FGF10	1	1	1	1	1	1	1	1	1	0	0	9
FGF23	1	1	1	1	1	1	1	1	1	0	0	9
FGF3	1	1	1	1	1	1	1	1	1	0	0	9
FGF4	1	1	1	1	1	1	1	1	1	0	0	9
FGF6	1	1	1	1	1	1	1	1	1	0	0	9
FHIT	1	1	1	1	1	1	1	1	1	0	0	9
FHL5	1	1	1	1	1	1	1	1	1	0	0	9
FOSL2	1	1	1	1	1	1	1	1	1	0	0	9
GABRD	1	1	1	1	1	1	1	1	1	0	0	9
GABRR1	1	1	1	1	1	1	1	1	1	0	0	9
GADD45B	1	1	1	1	1	1	1	1	1	0	0	9
GALR1	1	1	1	1	1	1	1	1	1	0	0	9
GAS6	1	1	1	1	1	1	1	1	1	0	0	9
GDF9	1	1	1	1	1	1	1	1	1	0	0	9
GDNF	1	1	1	1	1	1	1	1	1	0	0	9
GGCX	1	1	1	1	1	1	1	1	1	0	0	9
GHRL	1	1	1	1	1	1	1	1	1	0	0	9
GIPR	1	1	1	1	1	1	1	1	1	0	0	9
GNA15	1	1	1	1	1	1	1	1	1	0	0	9
GNAT2	1	1	1	1	1	1	1	1	1	0	0	9
GNRH1	1	1	1	1	1	1	1	1	1	0	0	9
GNRHR	1	1	1	1	1	1	1	1	1	0	0	9
GP1BB	1	1	1	1	1	1	1	1	1	0	0	9
GPX2	1	1	1	1	1	1	1	1	1	0	0	9
GRAP	1	1	1	1	1	1	1	1	1	0	0	9
GRAP2	1	1	1	1	1	1	1	1	1	0	0	9
GRID2	1	1	1	1	1	1	1	1	1	0	0	9
GRM6	1	1	1	1	1	1	1	1	1	0	0	9
GSN	1	1	1	1	1	1	1	1	1	0	0	9
GSR	1	1	1	1	1	1	1	1	1	0	0	9
GSTP1	1	1	1	1	1	1	1	1	1	0	0	9
GUCA2B	1	1	1	1	1	1	1	1	1	0	0	9
GUCY1A3	1	1	1	1	1	1	1	1	1	0	0	9
GUCY1B3	1	1	1	1	1	1	1	1	1	0	0	9
GZMB	1	1	1	1	1	1	1	1	1	0	0	9
HCRTR1	1	1	1	1	1	1	1	1	1	0	0	9
HEY1	1	1	1	1	1	1	1	1	1	0	0	9
HLA-DOA	1	1	1	1	1	1	1	1	1	0	0	9
HNF4A	1	1	1	1	1	1	1	1	1	0	0	9
HRAS	1	1	1	1	1	1	1	1	1	0	0	9
HRH4	1	1	1	1	1	1	1	1	1	0	0	9
HSD17B4	1	1	1	1	1	1	1	1	1	0	0	9
HTR2B	1	1	1	1	1	1	1	1	1	0	0	9
IAPP	1	1	1	1	1	1	1	1	1	0	0	9
ICAM1	1	1	1	1	1	1	1	1	1	0	0	9
ICAM2	1	1	1	1	1	1	1	1	1	0	0	9
IDE	1	1	1	1	1	1	1	1	1	0	0	9
IFNB1	1	1	1	1	1	1	1	1	1	0	0	9
IGFBP4	1	1	1	1	1	1	1	1	1	0	0	9
IL12RB1	1	1	1	1	1	1	1	1	1	0	0	9
IL15	1	1	1	1	1	1	1	1	1	0	0	9
IL18	1	1	1	1	1	1	1	1	1	0	0	9
IL18R1	1	1	1	1	1	1	1	1	1	0	0	9
IL21R	1	1	1	1	1	1	1	1	1	0	0	9
IL2RA	1	1	1	1	1	1	1	1	1	0	0	9
IL2RG	1	1	1	1	1	1	1	1	1	0	0	9
IL5RA	1	1	1	1	1	1	1	1	1	0	0	9
IL7R	1	1	1	1	1	1	1	1	1	0	0	9
IL8RA	1	1	1	1	1	1	1	1	1	0	0	9
INDO	1	1	1	1	1	1	1	1	1	0	0	9
INHA	1	1	1	1	1	1	1	1	1	0	0	9
INHBC	1	1	1	1	1	1	1	1	1	0	0	9
INHBE	1	1	1	1	1	1	1	1	1	0	0	9
INS	1	1	1	1	1	1	1	1	1	0	0	9
INSRR	1	1	1	1	1	1	1	1	1	0	0	9
IRF9	1	1	1	1	1	1	1	1	1	0	0	9
ITGA8	1	1	1	1	1	1	1	1	1	0	0	9
ITGAE	1	1	1	1	1	1	1	1	1	0	0	9
ITGB5	1	1	1	1	1	1	1	1	1	0	0	9
ITGB6	1	1	1	1	1	1	1	1	1	0	0	9
ITGB7	1	1	1	1	1	1	1	1	1	0	0	9
JAM3	1	1	1	1	1	1	1	1	1	0	0	9
KCNJ9	1	1	1	1	1	1	1	1	1	0	0	9
KEAP1	1	1	1	1	1	1	1	1	1	0	0	9
KRT10	1	1	1	1	1	1	1	1	1	0	0	9
KRT14	1	1	1	1	1	1	1	1	1	0	0	9
KRT8	1	1	1	1	1	1	1	1	1	0	0	9
LAMA2	1	1	1	1	1	1	1	1	1	0	0	9
LAMA5	1	1	1	1	1	1	1	1	1	0	0	9
LCMT1	1	1	1	1	1	1	1	1	1	0	0	9
LHB	1	1	1	1	1	1	1	1	1	0	0	9
LIG4	1	1	1	1	1	1	1	1	1	0	0	9
LIPE	1	1	1	1	1	1	1	1	1	0	0	9
LRPAP1	1	1	1	1	1	1	1	1	1	0	0	9
LTA	1	1	1	1	1	1	1	1	1	0	0	9
LTB4R	1	1	1	1	1	1	1	1	1	0	0	9
LUM	1	1	1	1	1	1	1	1	1	0	0	9
MAOB	1	1	1	1	1	1	1	1	1	0	0	9
MAP4K1	1	1	1	1	1	1	1	1	1	0	0	9
MAPK12	1	1	1	1	1	1	1	1	1	0	0	9
MAPKAPK3	1	1	1	1	1	1	1	1	1	0	0	9
MAPKAPK5	1	1	1	1	1	1	1	1	1	0	0	9
MAS1	1	1	1	1	1	1	1	1	1	0	0	9
MC4R	1	1	1	1	1	1	1	1	1	0	0	9
MEF2A	1	1	1	1	1	1	1	1	1	0	0	9
MMP3	1	1	1	1	1	1	1	1	1	0	0	9
MMP7	1	1	1	1	1	1	1	1	1	0	0	9
MMP8	1	1	1	1	1	1	1	1	1	0	0	9
MOS	1	1	1	1	1	1	1	1	1	0	0	9
MPG	1	1	1	1	1	1	1	1	1	0	0	9
MPL	1	1	1	1	1	1	1	1	1	0	0	9
MS4A1	1	1	1	1	1	1	1	1	1	0	0	9
MST1	1	1	1	1	1	1	1	1	1	0	0	9
MTNR1A	1	1	1	1	1	1	1	1	1	0	0	9
MVP	1	1	1	1	1	1	1	1	1	0	0	9
MYH11	1	1	1	1	1	1	1	1	1	0	0	9
NCSTN	1	1	1	1	1	1	1	1	1	0	0	9
NFATC2	1	1	1	1	1	1	1	1	1	0	0	9
NFKB2	1	1	1	1	1	1	1	1	1	0	0	9
NFKBIB	1	1	1	1	1	1	1	1	1	0	0	9
NFKBIE	1	1	1	1	1	1	1	1	1	0	0	9
NMU	1	1	1	1	1	1	1	1	1	0	0	9
NOS1	1	1	1	1	1	1	1	1	1	0	0	9
NOS3	1	1	1	1	1	1	1	1	1	0	0	9
NPPB	1	1	1	1	1	1	1	1	1	0	0	9
NPR1	1	1	1	1	1	1	1	1	1	0	0	9
NR1H4	1	1	1	1	1	1	1	1	1	0	0	9
NR1I3	1	1	1	1	1	1	1	1	1	0	0	9
NTN1	1	1	1	1	1	1	1	1	1	0	0	9
NTS	1	1	1	1	1	1	1	1	1	0	0	9
NUP214	1	1	1	1	1	1	1	1	1	0	0	9
OAT	1	1	1	1	1	1	1	1	1	0	0	9
OPRD1	1	1	1	1	1	1	1	1	1	0	0	9
P2RX3	1	1	1	1	1	1	1	1	1	0	0	9
P2RY1	1	1	1	1	1	1	1	1	1	0	0	9
P2RY12	1	1	1	1	1	1	1	1	1	0	0	9
PAFAH1B3	1	1	1	1	1	1	1	1	1	0	0	9
PDZK1	1	1	1	1	1	1	1	1	1	0	0	9
PF4	1	1	1	1	1	1	1	1	1	0	0	9
PIWIL2	1	1	1	1	1	1	1	1	1	0	0	9
PKIB	1	1	1	1	1	1	1	1	1	0	0	9
PLA2G10	1	1	1	1	1	1	1	1	1	0	0	9
PLA2G5	1	1	1	1	1	1	1	1	1	0	0	9
PLA2G6	1	1	1	1	1	1	1	1	1	0	0	9
PLAT	1	1	1	1	1	1	1	1	1	0	0	9
PLCB3	1	1	1	1	1	1	1	1	1	0	0	9
PLCG2	1	1	1	1	1	1	1	1	1	0	0	9
PLN	1	1	1	1	1	1	1	1	1	0	0	9
PLTP	1	1	1	1	1	1	1	1	1	0	0	9
POLH	1	1	1	1	1	1	1	1	1	0	0	9
POLI	1	1	1	1	1	1	1	1	1	0	0	9
POLM	1	1	1	1	1	1	1	1	1	0	0	9
PPYR1	1	1	1	1	1	1	1	1	1	0	0	9
PRDX6	1	1	1	1	1	1	1	1	1	0	0	9
PRKAA2	1	1	1	1	1	1	1	1	1	0	0	9
PRKG2	1	1	1	1	1	1	1	1	1	0	0	9
PRL	1	1	1	1	1	1	1	1	1	0	0	9
PTAFR	1	1	1	1	1	1	1	1	1	0	0	9
PTCH2	1	1	1	1	1	1	1	1	1	0	0	9
PVRL3	1	1	1	1	1	1	1	1	1	0	0	9
PYY	1	1	1	1	1	1	1	1	1	0	0	9
RAD51	1	1	1	1	1	1	1	1	1	0	0	9
RAMP1	1	1	1	1	1	1	1	1	1	0	0	9
RAMP2	1	1	1	1	1	1	1	1	1	0	0	9
RAMP3	1	1	1	1	1	1	1	1	1	0	0	9
RASGRF1	1	1	1	1	1	1	1	1	1	0	0	9
RASGRP3	1	1	1	1	1	1	1	1	1	0	0	9
RDH5	1	1	1	1	1	1	1	1	1	0	0	9
REL	1	1	1	1	1	1	1	1	1	0	0	9
RELA	1	1	1	1	1	1	1	1	1	0	0	9
REN	1	1	1	1	1	1	1	1	1	0	0	9
RETN	1	1	1	1	1	1	1	1	1	0	0	9
RGS13	1	1	1	1	1	1	1	1	1	0	0	9
RHOH	1	1	1	1	1	1	1	1	1	0	0	9
RIPK2	1	1	1	1	1	1	1	1	1	0	0	9
RRM2B	1	1	1	1	1	1	1	1	1	0	0	9
S100A1	1	1	1	1	1	1	1	1	1	0	0	9
SELE	1	1	1	1	1	1	1	1	1	0	0	9
SELP	1	1	1	1	1	1	1	1	1	0	0	9
SEMA7A	1	1	1	1	1	1	1	1	1	0	0	9
SLC2A2	1	1	1	1	1	1	1	1	1	0	0	9
SLIT2	1	1	1	1	1	1	1	1	1	0	0	9
SLIT3	1	1	1	1	1	1	1	1	1	0	0	9
SMAD9	1	1	1	1	1	1	1	1	1	0	0	9
SOD2	1	1	1	1	1	1	1	1	1	0	0	9
SOS2	1	1	1	1	1	1	1	1	1	0	0	9
SPHK1	1	1	1	1	1	1	1	1	1	0	0	9
SST	1	1	1	1	1	1	1	1	1	0	0	9
SSTR2	1	1	1	1	1	1	1	1	1	0	0	9
STAT2	1	1	1	1	1	1	1	1	1	0	0	9
SULT1E1	1	1	1	1	1	1	1	1	1	0	0	9
SYT2	1	1	1	1	1	1	1	1	1	0	0	9
TACR1	1	1	1	1	1	1	1	1	1	0	0	9
TALDO1	1	1	1	1	1	1	1	1	1	0	0	9
TEK	1	1	1	1	1	1	1	1	1	0	0	9
TERT	1	1	1	1	1	1	1	1	1	0	0	9
TFAM	1	1	1	1	1	1	1	1	1	0	0	9
TFF1	1	1	1	1	1	1	1	1	1	0	0	9
TIMP1	1	1	1	1	1	1	1	1	1	0	0	9
TLR4	1	1	1	1	1	1	1	1	1	0	0	9
TNF	1	1	1	1	1	1	1	1	1	0	0	9
TNFRSF13B	1	1	1	1	1	1	1	1	1	0	0	9
TNFRSF13C	1	1	1	1	1	1	1	1	1	0	0	9
TNFRSF17	1	1	1	1	1	1	1	1	1	0	0	9
TNFRSF9	1	1	1	1	1	1	1	1	1	0	0	9
TNFSF13B	1	1	1	1	1	1	1	1	1	0	0	9
TREX1	1	1	1	1	1	1	1	1	1	0	0	9
TRH	1	1	1	1	1	1	1	1	1	0	0	9
TRPV1	1	1	1	1	1	1	1	1	1	0	0	9
TSHR	1	1	1	1	1	1	1	1	1	0	0	9
UCHL1	1	1	1	1	1	1	1	1	1	0	0	9
UGCG	1	1	1	1	1	1	1	1	1	0	0	9
UNC5B	1	1	1	1	1	1	1	1	1	0	0	9
WASL	1	1	1	1	1	1	1	1	1	0	0	9
WNT6	1	1	1	1	1	1	1	1	1	0	0	9
WNT7B	1	1	1	1	1	1	1	1	1	0	0	9
XAB2	1	1	1	1	1	1	1	1	1	0	0	9
XDH	1	1	1	1	1	1	1	1	1	0	0	9
XRCC1	1	1	1	1	1	1	1	1	1	0	0	9
XRCC4	1	1	1	1	1	1	1	1	1	0	0	9
ACHE	1	1	1	1	1	1	1	0	1	0	1	9
ACOX1	1	1	1	1	1	1	1	0	1	0	1	9
ACVR2A	1	1	1	1	1	1	1	0	1	0	1	9
ADRBK2	1	1	1	1	1	1	1	0	1	0	1	9
ANXA5	1	1	1	1	1	1	1	0	1	0	1	9
APH1A	1	1	1	1	1	1	1	0	1	0	1	9
ATG7	1	1	1	1	1	1	1	0	1	0	1	9
ATN1	1	1	1	1	1	1	1	0	1	0	1	9
B4GALNT1	1	1	1	1	1	1	1	0	1	0	1	9
BAK1	1	1	1	1	1	1	1	0	1	0	1	9
BBC3	1	1	1	1	1	1	1	0	1	0	1	9
BMPR1A	1	1	1	1	1	1	1	0	1	0	1	9
CAPN2	1	1	1	1	1	1	1	0	1	0	1	9
CARM1	1	1	1	1	1	1	1	0	1	0	1	9
CASP3	1	1	1	1	1	1	1	0	1	0	1	9
CCK	1	1	1	1	1	1	1	0	1	0	1	9
CCND3	1	1	1	1	1	1	1	0	1	0	1	9
CD59	1	1	1	1	1	1	1	0	1	0	1	9
CELSR1	1	1	1	1	1	1	1	0	1	0	1	9
CHEK1	1	1	1	1	1	1	1	0	1	0	1	9
CIITA	1	1	1	1	1	1	1	0	1	0	1	9
COL8A2	1	1	1	1	1	1	1	0	1	0	1	9
CPEB1	1	1	1	1	1	1	1	0	1	0	1	9
DAG1	1	1	1	1	1	1	1	0	1	0	1	9
EDA	1	1	1	1	1	1	1	0	1	0	1	9
EDNRB	1	1	1	1	1	1	1	0	1	0	1	9
EHMT2	1	1	1	1	1	1	1	0	1	0	1	9
EPHA4	1	1	1	1	1	1	1	0	1	0	1	9
EPHB4	1	1	1	1	1	1	1	0	1	0	1	9
ERCC8	1	1	1	1	1	1	1	0	1	0	1	9
FASLG	1	1	1	1	1	1	1	0	1	0	1	9
FASN	1	1	1	1	1	1	1	0	1	0	1	9
FZD3	1	1	1	1	1	1	1	0	1	0	1	9
GAB1	1	1	1	1	1	1	1	0	1	0	1	9
GAPDH	1	1	1	1	1	1	1	0	1	0	1	9
GDF11	1	1	1	1	1	1	1	0	1	0	1	9
GIPC1	1	1	1	1	1	1	1	0	1	0	1	9
GLI1	1	1	1	1	1	1	1	0	1	0	1	9
GRID1	1	1	1	1	1	1	1	0	1	0	1	9
HBEGF	1	1	1	1	1	1	1	0	1	0	1	9
HES5	1	1	1	1	1	1	1	0	1	0	1	9
HK1	1	1	1	1	1	1	1	0	1	0	1	9
HRB	1	1	1	1	1	1	1	0	1	0	1	9
IHH	1	1	1	1	1	1	1	0	1	0	1	9
IL17A	1	1	1	1	1	1	1	0	1	0	1	9
IRF7	1	1	1	1	1	1	1	0	1	0	1	9
ITGB3	1	1	1	1	1	1	1	0	1	0	1	9
KLF9	1	1	1	1	1	1	1	0	1	0	1	9
LEFTY2	1	1	1	1	1	1	1	0	1	0	1	9
LFNG	1	1	1	1	1	1	1	0	1	0	1	9
LIMS2	1	1	1	1	1	1	1	0	1	0	1	9
MAFK	1	1	1	1	1	1	1	0	1	0	1	9
MAGI2	1	1	1	1	1	1	1	0	1	0	1	9
MAP2K4	1	1	1	1	1	1	1	0	1	0	1	9
MAP3K12	1	1	1	1	1	1	1	0	1	0	1	9
MAP3K7IP1	1	1	1	1	1	1	1	0	1	0	1	9
MCHR1	1	1	1	1	1	1	1	0	1	0	1	9
MYO5A	1	1	1	1	1	1	1	0	1	0	1	9
NEU1	1	1	1	1	1	1	1	0	1	0	1	9
NPY1R	1	1	1	1	1	1	1	0	1	0	1	9
NT5E	1	1	1	1	1	1	1	0	1	0	1	9
OXTR	1	1	1	1	1	1	1	0	1	0	1	9
PLXNA1	1	1	1	1	1	1	1	0	1	0	1	9
PRKD1	1	1	1	1	1	1	1	0	1	0	1	9
PRLHR	1	1	1	1	1	1	1	0	1	0	1	9
PTPN13	1	1	1	1	1	1	1	0	1	0	1	9
RAD54B	1	1	1	1	1	1	1	0	1	0	1	9
ROBO2	1	1	1	1	1	1	1	0	1	0	1	9
SAT1	1	1	1	1	1	1	1	0	1	0	1	9
SCP2	1	1	1	1	1	1	1	0	1	0	1	9
2008-09-04	1	1	1	1	1	1	1	0	1	0	1	9
2008-09-05	1	1	1	1	1	1	1	0	1	0	1	9
SHC2	1	1	1	1	1	1	1	0	1	0	1	9
SIAH2	1	1	1	1	1	1	1	0	1	0	1	9
SLIT1	1	1	1	1	1	1	1	0	1	0	1	9
SOCS7	1	1	1	1	1	1	1	0	1	0	1	9
SPEN	1	1	1	1	1	1	1	0	1	0	1	9
ST6GAL1	1	1	1	1	1	1	1	0	1	0	1	9
STAM2	1	1	1	1	1	1	1	0	1	0	1	9
STX2	1	1	1	1	1	1	1	0	1	0	1	9
TAP2	1	1	1	1	1	1	1	0	1	0	1	9
TGFA	1	1	1	1	1	1	1	0	1	0	1	9
TGFBR3	1	1	1	1	1	1	1	0	1	0	1	9
TGM2	1	1	1	1	1	1	1	0	1	0	1	9
TIRAP	1	1	1	1	1	1	1	0	1	0	1	9
TNFAIP3	1	1	1	1	1	1	1	0	1	0	1	9
TNFRSF10B	1	1	1	1	1	1	1	0	1	0	1	9
TNFRSF14	1	1	1	1	1	1	1	0	1	0	1	9
TNS1	1	1	1	1	1	1	1	0	1	0	1	9
TXNRD2	1	1	1	1	1	1	1	0	1	0	1	9
UNC5A	1	1	1	1	1	1	1	0	1	0	1	9
ZBTB7A	1	1	1	1	1	1	1	0	1	0	1	9
AKAP5	1	1	1	1	1	1	1	1	0	1	0	9
CCKAR	1	1	1	1	1	1	1	1	0	1	0	9
CNTF	1	1	1	1	1	1	1	1	0	1	0	9
ESR2	1	1	1	1	1	1	1	1	0	1	0	9
FSHB	1	1	1	1	1	1	1	1	0	1	0	9
MC5R	1	1	1	1	1	1	1	1	0	1	0	9
MYBPC3	1	1	1	1	1	1	1	1	0	1	0	9
NR1I2	1	1	1	1	1	1	1	1	0	1	0	9
TOLLIP	1	1	1	1	1	1	1	1	0	1	0	9
GRM4	1	1	1	1	1	1	1	0	0	1	1	9
KRAS	1	1	1	1	1	1	1	0	0	1	1	9
PTGDR	1	1	1	1	1	1	1	0	0	1	1	9
ABCG5	1	1	1	1	1	1	1	1	0	0	1	9
ABCG8	1	1	1	1	1	1	1	1	0	0	1	9
ACVR1C	1	1	1	1	1	1	1	1	0	0	1	9
APBA1	1	1	1	1	1	1	1	1	0	0	1	9
BMF	1	1	1	1	1	1	1	1	0	0	1	9
BMP3	1	1	1	1	1	1	1	1	0	0	1	9
CACNA1H	1	1	1	1	1	1	1	1	0	0	1	9
CAMKK1	1	1	1	1	1	1	1	1	0	0	1	9
CDH23	1	1	1	1	1	1	1	1	0	0	1	9
CNTFR	1	1	1	1	1	1	1	1	0	0	1	9
DLL4	1	1	1	1	1	1	1	1	0	0	1	9
EGLN2	1	1	1	1	1	1	1	1	0	0	1	9
GRIN3A	1	1	1	1	1	1	1	1	0	0	1	9
[truncated: 31,192 more rows]
